# Supplementary material for: Affective Norms for 4900 Polish Words Reload (ANPW_R): Assessments for Valence, Arousal, Dominance, Origin, Significance, Concreteness, Imageability and, Age of Acquisition
Source: Front Psychol. 2016 Jul 18;7:1081. doi: 10.3389/fpsyg.2016.01081 (PMC4947584; doi:10.3389/fpsyg.2016.01081)
Supplement: Supplementary file 1 [file DataSheet1.XLSX]

## Sheet: Arkusz1
	polish word	english word	subtlex_pl frequency	Kazojć (2011) frequency	part of speach	Number of Letters	Valence_N	Valence_MIN	Valence_MAX	Valence_M	Valence_SD	arousal_N	arousal_MIN	arousal_MAX	arousal_M	arousal_SD	dominance_N	dominance_MIN	dominance_MAX	dominance_M	dominance_SD	origin_N	origin_MIN	origin_MAX	origin_M	origin_SD	significance_N	significance_MIN	significance_MAX	significance_M	significance_SD	concretness_N	concretness_MIN	concretness_MAX	concretness_M	concretness_SD	imegability_N	imegability_MIN	imegability_MAX	imegability_M	imegability_SD	ageOfAquisition_N	ageOfAquisition_MIN	ageOfAquisition_MAX	ageOfAquisition_M	ageOfAquisition_SD	Valence_N_Female	Valence_MIN_Female	Valence_MAX_Female
1	aborcja	abortion	113	30	N	7	50	1	7	2.6	1.72615	50	1	9	6.34	2.4295	50	1	8	4.08	2.04879	50	1	9	4.68	2.3771	50	1	9	4.76	2.83246	50	1	9	3.56	2.25117	50	1	9	6.48	2.31446	50	4	18	13.02	3.32271	25	1	6
2	absolwent	graduate	130	206	N	9	50	4	9	6.38	1.2599	50	1	8	3.9	2.14999	50	3	9	6.2	1.37024	50	1	9	6.56	2.18679	50	1	9	4.38	2.23049	50	1	8	3.44	2.34877	50	1	9	6.64	2.21092	50	3	18	11.56	3.63745	25	4	9
3	absurd	absurd	976	623	N	6	50	2	8	4.22	1.34453	50	1	8	4.88	2.20981	50	1	8	4.76	1.68499	50	1	9	5.52	2.39251	50	1	7	3.4	1.67819	50	1	9	7.22	1.68171	50	1	9	3.88	2.23735	50	5	18	11.52	3.43	25	2	8
4	adres	address	6209	3495	N	5	50	4	9	5.24	0.846602	50	1	8	3.08	1.98813	50	2	9	5.34	1.23899	50	1	9	6.82	1.66218	50	1	9	3.54	2.40925	50	1	9	3.52	2.43478	50	1	9	6.32	2.01464	50	3	12	7.04	2.20352	25	4	9
5	aerozol	spray /aerosol	14	12	N	7	50	2	7	5.1	0.788954	50	1	9	3.52	1.94033	50	2	8	4.94	1.09563	50	1	9	5.92	2.13656	49	1	7	2.63265	1.83364	50	1	8	2.1	1.7291	50	1	9	7.34	1.57286	50	4	17	10.74	3.18677	25	2	7
6	afront	affront	25	95	N	6	41	1	6	3.65854	1.21675	45	1	9	4.08889	2.45711	43	1	8	4.62791	1.91514	44	1	9	5.20455	2.17362	45	1	8	3.66667	2.05603	41	1	9	6.17073	2.16682	35	1	9	3.71429	2.3209	46	4	18	12.4565	4.25679	20	1	5
7	agencja	agency	1088	461	N	7	50	3	7	4.94	0.739829	50	1	9	4.04	2.42403	50	2	9	5.34	1.52007	50	1	9	6.44	1.8753	50	1	8	3.26	2.35441	50	1	8	3.08	2.09801	50	1	9	5.6	2.31234	50	4	18	10.24	3.10733	25	4	7
8	agonia	agony	87	143	N	6	49	1	6	1.87755	1.20126	49	1	9	5.59184	2.70738	50	1	8	2.78	1.8327	48	1	9	4.72917	2.49032	50	1	9	4.34	2.69247	49	1	9	5.40816	2.48259	46	1	9	5.86957	2.49095	50	4	18	13.08	3.48079	24	1	6
9	agresja	aggression	192	129	N	7	50	1	6	2.52	1.1292	50	2	9	6.8	1.74964	50	1	9	6.28	2.46643	50	1	9	4.1	2.30572	50	1	9	4.96	2.11853	50	1	9	5.52	2.13082	50	1	9	6.36	1.91407	50	4	15	9.32	2.55902	25	1	5
10	agresywność	aggressiveness	31	66	N	11	50	1	6	2.78	1.18304	50	1	9	6.24	2.30846	50	1	9	5.78	2.5257	50	1	8	4	2.45781	50	1	8	4.04	2.3208	50	1	9	6.34	1.91247	50	1	9	6.16	2.13197	50	4	15	9.78	2.73518	25	1	4
11	agresywny	aggressive	635	247	A	9	50	1	6	2.6	1.16058	50	1	9	6.22	2.39293	50	1	9	5.66	2.36134	50	1	9	3.82	2.09655	50	1	8	4.54	2.02243	49	1	9	5.7551	2.1363	50	1	9	6.22	2.10238	50	4	15	9.08	3.0828	25	1	4
12	AIDS	aids	972	0	N	4	50	1	5	1.98	1.13371	50	1	9	6.76	2.19052	50	1	9	3.12	2.09606	50	1	9	5.64	2.47238	50	1	9	4.34	2.8472	50	1	9	3.48	2.4095	50	1	9	5.76	2.86826	50	4	18	11.82	3.46227	25	1	5
13	akademik	dormitory	133	98	N	8	50	1	9	5.66	1.63645	50	1	8	3.74	1.87148	50	2	8	4.96	1.30868	50	1	9	5.8	1.92725	50	1	8	3.86	2.20399	50	1	7	2.08	1.77097	50	1	9	7.7	1.80984	50	4	18	11.92	3.90102	25	2	9
14	akcent	accent	1022	1076	N	6	50	4	9	5.58	0.949543	50	1	9	3.58	2.14847	50	1	9	5.64	1.3211	50	1	9	6.34	1.73335	50	1	8	3.06	2.02444	50	1	9	4.66	2.36134	50	1	9	4.94	2.77312	50	4	16	10.42	3.0512	25	4	9
15	akceptacja	acceptance	107	98	N	10	50	4	9	7.2	1.10657	50	1	9	4.1	2.36686	50	1	9	6.42	1.77385	50	1	9	5.82	2.35337	50	1	9	5.16	2.50192	50	1	9	6.48	2.10189	50	1	9	4.82	2.35337	50	4	16	10.3	2.97781	25	4	9
16	aksamit	velvet	112	211	N	7	50	5	9	6.36	1.13856	50	1	8	2.82	2.01717	50	1	8	5.48	1.66892	50	1	9	5.28	2.03078	50	1	7	2.6	1.69031	50	1	9	2.42	1.99069	50	1	9	6.68	2.06467	50	5	18	11.22	3.29062	25	5	9
17	akt	act	3238	2997	N	3	50	1	9	5.3	1.43214	50	1	9	3.9	2.21544	50	3	8	5.4	1.26168	50	1	9	5.76	2.18118	50	1	8	3.26	2.07817	50	1	9	3.54	2.26067	50	1	9	6.24	2.29071	50	4	17	10.4	3.42261	25	1	9
18	aktualności	news	45	81	N	11	50	2	8	5.5	1.05463	50	1	9	3.76	2.1243	50	2	8	5.74	1.2586	50	1	9	6.72	1.7501	50	1	9	4.28	2.38225	49	1	9	4.95918	2.38886	50	1	9	4.78	2.33247	50	4	18	10.74	3.78941	25	2	8
19	aktywność	activity	731	508	N	9	50	4	9	6.58	1.16216	50	1	9	4.16	2.34181	50	3	9	6.56	1.28031	50	1	9	5.5	2.31455	50	1	9	4.74	2.13628	50	1	9	5.14	1.91674	50	1	9	5.36	2.21092	50	4	16	9.52	2.86599	25	5	9
20	aktywny	active	456	251	A	7	50	3	9	6.54	1.05386	50	1	9	4.96	2.39864	50	3	9	6.86	1.16075	50	1	9	5.34	2.08601	50	1	8	5.06	2.13245	50	1	9	5.9	1.71726	50	1	9	5.66	2.37856	50	4	14	8.64	2.5295	25	5	8
21	aktywować	activate	272	9	V	9	50	4	9	6.14	1.1782	50	1	9	4.48	2.26995	50	2	9	6.34	1.27151	50	1	9	5.96	2.30315	50	1	8	4.28	2.09021	50	1	9	5.26	2.13628	50	1	9	5.34	2.43788	50	5	17	10.86	3.22623	25	4	8
22	akwaforta	etching	0	3	N	9	16	3	7	5.5	1.09545	26	1	7	3.73077	1.77894	16	1	8	4.625	1.70783	26	2	9	5.57692	2.08179	21	1	6	2.66667	1.52753	17	1	9	4.58824	3.26073	13	1	8	3.61538	2.78503	21	4	18	13.5238	4.00773	7	3	7
23	akwarium	aquarium	513	405	N	8	50	2	9	5.8	1.21218	50	1	7	2.74	1.82734	50	1	8	4.68	1.4769	50	1	9	5.52	2.00245	50	1	7	2.8	1.89521	50	1	9	2.08	2.01869	50	1	9	8.04	1.35466	50	4	15	7.94	3.04664	25	2	9
24	alarm	alert / alarm	4355	1646	N	5	50	1	7	4.16	1.25129	50	1	8	4.48	2.35814	50	1	9	5.84	1.70665	50	1	9	5.32	2.32502	50	1	9	4.8	2.53144	50	1	9	3.42	2.32194	50	1	9	7.1	1.94044	50	4	14	8.52	2.75711	25	1	7
25	Albania	Albania	27	0	N	7	50	2	8	5.32	1.31615	50	1	9	3.54	2.39225	50	2	7	4.3	1.21638	50	1	9	5.62	2.37238	50	1	9	3.02	2.55942	50	1	8	2.28	2.04081	50	1	9	4.04	2.53111	50	4	18	11.82	3.56107	25	2	8
26	album	album	1092	542	N	5	50	4	9	5.8	1.03016	50	1	9	3.08	2.1838	50	3	7	5.26	0.899206	50	1	9	5.48	2.24281	50	1	8	3.26	2.10742	50	1	9	2.1	1.87628	50	1	9	7.52	1.68111	50	4	12	7.68	2.14229	25	5	9
27	aleja	alley / avenue	238	864	N	5	50	3	9	5.88	1.13641	50	1	8	2.9	1.66905	50	3	8	5.48	0.99468	50	1	9	5.88	2.19126	50	1	8	3.4	2.06032	50	1	8	2.28	1.93823	50	1	9	7.32	1.73134	50	4	14	8.82	2.46353	25	3	9
28	alergia	allergy	219	15	N	7	49	1	5	3.2449	1.03139	50	1	9	4.8	2.49898	50	1	9	3.68	1.68353	50	1	9	5.18	2.20102	50	1	9	3.42	2.33946	50	1	9	3.56	2.41728	50	1	9	6.78	1.98247	50	3	15	8.8	3.38062	24	1	5
29	alimenty	alimony	260	82	N	8	50	1	6	3.6	1.2454	50	1	9	4.48	2.50094	50	2	8	4.14	1.56505	50	1	9	6.34	2.17227	50	1	7	3.06	2.07423	50	1	8	3.42	2.17678	50	1	9	5.24	2.56793	50	4	17	11.56	3.34518	25	1	6
30	alkoholik	alcoholic	126	108	N	9	50	1	5	2.24	1.06061	50	1	9	5.56	2.35745	50	1	9	2.96	2.02998	50	1	9	4.46	2.58891	50	1	9	4.36	2.47238	50	1	8	3.24	2.22747	50	1	9	7.16	1.70665	50	3	16	10	3.15582	25	1	5
31	alkoholizm	alcoholism	115	86	N	10	50	1	6	2.08	1.25909	50	1	9	6.1	2.37547	50	1	8	2.3	1.51523	50	1	9	4.6	2.4661	50	1	9	4.32	2.48621	50	1	9	4.92	2.08826	50	1	9	6.8	1.91663	50	3	17	10.96	3.90688	25	1	6
32	altruizm	altruism	42	59	N	8	48	4	9	6.41667	1.26883	49	1	7	3.67347	1.85279	49	2	9	5.32653	1.85279	50	1	9	4.2	2.19461	49	1	9	4.87755	2.49694	50	3	9	7.72	1.48516	49	1	9	4.06122	2.37529	50	4	18	12.92	3.40372	24	4	9
33	ambicja	ambition	193	398	N	7	49	4	9	6.85714	1.09924	50	1	9	5.14	2.39054	50	1	9	7.12	1.67381	50	1	9	6.14	2.34747	50	2	9	6.08	1.80521	50	2	9	6.92	1.95709	50	1	9	4.34	2.31772	50	5	16	10.6	2.90671	24	4	9
34	ambitny	ambitious	337	397	A	7	50	5	9	7.14	0.969115	50	1	9	4.88	2.13465	50	2	9	7.14	1.44293	50	1	9	6.04	2.53916	50	1	9	5.68	2.40272	50	2	9	6.7	1.69332	50	1	9	5.08	2.23917	50	4	16	10.24	3.21705	25	5	9
35	ambulans	ambulance	394	153	N	8	50	1	9	4.26	1.57545	50	1	9	4.92	2.69421	50	1	8	5.12	1.98607	50	1	9	5.6	2.61861	50	1	9	3.92	2.35467	50	1	9	2.28	2.2227	50	1	9	7.98	1.74368	50	4	15	9.44	2.96345	25	1	9
36	anchois	anchovy	53	27	N	7	40	1	7	4.825	1.43021	42	1	9	3.7381	2.55724	32	1	7	4.65625	1.40528	42	1	9	4.80952	1.82447	43	1	8	2.65116	1.98667	37	1	9	1.83784	1.84863	32	1	9	6.1875	2.72903	39	4	18	13.3333	3.51188	19	1	6
37	anemiczny	anemic	12	26	A	9	50	1	7	3.28	1.12558	50	1	9	3.36	2.31904	50	1	8	3.16	1.40495	50	1	9	5.24	1.73276	50	1	8	3.06	2.01434	50	1	9	5.44	2.07177	50	1	9	5.88	2.25551	49	4	17	11.9388	3.59634	25	1	5
38	Anglia	England	730	0	N	6	50	4	9	6.02	1.2204	50	1	8	3.2	2.17594	50	2	9	6	1.60357	50	1	9	6.04	1.82902	50	1	9	3.58	2.68852	50	1	8	2.4	2.03038	50	1	9	6.96	2.18492	50	3	16	9.24	2.59953	25	5	9
39	animusz	pep	4	46	N	7	44	4	7	5.72727	0.949018	43	1	9	4.25581	2.41121	45	3	9	6.24444	1.33409	43	1	9	4.81395	2.33254	46	1	7	3.67391	1.90968	38	1	9	5.84211	2.06026	39	1	9	4.15385	2.36797	45	4	18	12.6889	3.77083	23	4	7
40	anioł	angel	2217	2039	N	5	50	3	9	6.98	1.53184	50	1	9	2.98	2.3861	50	2	9	6.5	1.75255	50	1	9	3.74	2.41433	50	1	8	3.82	2.14467	50	1	9	5.58	2.88621	50	1	9	8.12	1.50699	50	3	14	6.68	2.95849	25	5	9
41	antyczny	antique	59	76	A	8	50	2	9	5.82	1.27279	49	1	7	3.28571	1.91485	50	1	9	6.04	1.49775	50	1	9	6.08	1.94663	49	1	7	3.32653	1.92989	50	1	9	5.28	2.33028	50	1	9	6.16	2.02394	50	4	16	10.88	3.08148	25	4	8
42	antylopa	antelope	34	59	N	8	50	2	9	5.5	1.12938	50	1	9	3.5	2.16889	50	2	8	4.86	1.32496	50	1	9	4.94	2.13245	50	1	9	2.54	2.04251	50	1	7	1.56	1.23156	50	3	9	7.98	1.49134	50	3	16	8.5	3.45968	25	2	9
43	antypatia	dislike	0	38	N	9	50	1	7	3.4	1.35526	50	1	8	4.08	2.31975	50	1	8	4.02	1.74368	50	1	9	4.76	2.27282	50	1	8	3.94	2.0345	50	1	9	6.92	2.10771	50	1	9	4.64	2.43914	50	4	17	11.88	3.43832	25	1	6
44	anulować	to cancel	240	38	V	8	50	1	7	4.14	1.04998	50	1	9	3.96	1.78383	50	2	9	5.16	1.9416	50	1	9	6.24	1.76774	50	1	9	3.68	2.57492	50	1	9	5.16	2.13197	50	1	9	5.24	2.5198	50	4	17	9.88	3.45608	25	1	7
45	anyż	anise	0	5	N	4	46	1	8	5.15217	1.33279	49	1	9	3.69388	2.14286	46	1	7	4.71739	1.36077	46	2	9	5.58696	1.99528	47	1	7	2.40426	1.87268	47	1	8	1.82979	1.37239	42	1	9	4.7381	2.94717	49	5	18	12.5102	3.64076	23	1	8
46	apartament	penthouse	1087	639	N	10	50	2	9	6.46	1.41724	50	1	9	3.9	2.30572	50	3	9	6.46	1.5281	50	1	9	6.4	1.94831	50	1	8	3.62	2.03931	50	1	9	2.62	2.48169	50	1	9	7.18	1.81479	50	4	17	10.94	3.15847	25	2	9
47	apatia	apathy	27	147	N	6	50	1	7	3.28	1.24605	50	1	9	3.3	2.12132	50	1	9	3.48	1.83214	50	1	9	5.12	2.32677	49	1	8	4.44898	2.18957	50	1	9	6.82	2.06714	50	1	9	5.36	2.27462	50	4	17	12.94	3.25395	25	2	7
48	apatyczny	listless	23	74	A	9	50	1	8	3.58	1.24687	50	1	8	3.38	2.05923	50	1	7	3.08	1.4119	50	1	9	5.1	2.09226	50	1	7	3.5	1.69332	50	3	9	6.64	1.79296	49	1	8	4.7551	2.24101	49	4	17	12.6531	3.15272	25	2	8
49	apodyktyczny	bossy	29	45	A	12	46	1	6	3.28261	1.1482	48	1	9	5.125	2.33953	46	2	9	6.17391	2.51488	49	1	9	5.93878	2.35768	48	1	7	4.35417	1.98387	47	4	9	6.93617	1.25809	49	1	9	4.44898	2.47539	50	4	18	13.2	3.96412	25	1	5
50	areszt	arrest	365	202	N	6	50	1	5	2.98	0.999796	50	1	9	5.32	2.15179	50	1	9	3.62	2.19359	50	1	9	5.62	2.37238	50	1	8	3.56	2.2238	50	1	9	3.02	2.12363	50	1	9	7.16	1.82231	50	3	17	8.28	3.1496	25	1	5
51	arka	ark	272	138	N	4	50	1	9	5.74	1.2586	50	1	9	3.08	2.13656	50	2	9	5.84	1.43371	50	1	9	5.6	2.20389	50	1	8	3.32	2.1987	49	1	8	3.08163	2.4735	50	1	9	6.42	2.21396	50	4	15	8.62	2.58639	25	4	9
52	arkusz	sheet	84	615	N	6	50	2	7	5.12	0.91785	50	1	9	3.56	2.09138	50	2	7	4.88	0.939822	50	1	9	6.58	2.22316	50	1	8	3.54	2.14961	50	1	8	2.42	1.99069	50	1	9	7.08	1.86088	50	4	18	10.18	4.08427	25	2	7
53	armata	cannon	129	126	N	6	50	1	9	4.64	1.4535	50	1	9	4.34	2.52829	50	2	9	6.66	1.6612	50	1	9	5.64	2.56952	50	1	8	3.38	2.13704	50	1	8	1.9	1.69332	50	1	9	7.92	1.71238	50	4	13	8.16	2.59796	25	1	9
54	arogancki	arrogant	567	272	A	9	50	1	7	3.04	1.14214	50	1	9	5.34	2.22793	50	2	9	5.48	2.04281	50	1	9	4.64	2.2293	50	1	9	4.26	2.00825	50	2	9	6.42	1.91759	50	1	9	4.98	2.50298	50	4	17	11.1	3.66032	25	1	7
55	artystyczny	artistic	211	259	A	11	50	4	9	6.66	1.22241	50	1	9	3.92	2.43143	50	3	9	5.94	1.36142	50	1	9	4.56	2.25117	50	1	9	4.58	2.4419	50	1	9	6.42	2.0907	50	1	9	5.04	2.0199	50	3	16	9.38	3.36786	25	4	9
56	as	ace	1888	777	N	2	50	4	9	6.32	1.25259	50	1	9	4.2	2.71052	50	2	9	7.2	1.72615	50	1	9	6.12	1.68596	50	1	8	3.76	2.37813	50	1	9	3.04	2.64158	50	1	9	7.42	1.93876	50	4	17	8.36	3.19285	25	5	9
57	asertywny	assertive	14	5	A	9	50	3	9	6.46	1.2811	50	1	8	3.88	1.97577	50	1	9	6.96	1.74917	50	1	9	6.12	1.96542	50	1	8	5.16	2.2439	50	2	9	6.82	1.71059	50	1	9	4.96	2.43243	50	4	17	12.26	3.49816	25	5	9
58	aspekt	aspect	297	555	N	6	50	4	8	5.3	0.762648	50	1	6	2.84	1.68256	50	2	8	5.28	1.03095	50	1	9	6.34	1.84734	50	1	9	3.48	2.14038	49	1	9	6.18367	2.19539	50	1	9	2.98	2.21765	50	4	18	12.2	3.4523	25	5	7
59	aspołeczny	asocial	25	11	A	10	50	1	6	3.38	1.2436	50	1	8	4.1	2.16889	50	1	8	3.16	1.7884	50	1	9	4.88	2.18193	50	1	8	3.74	1.96718	50	2	9	7.04	1.6655	50	1	9	5.38	2.30253	50	5	17	12.26	3.40953	25	1	6
60	astma	asthma	100	54	N	5	50	1	5	2.96	1.15987	50	1	8	4.22	2.11206	50	1	6	3.38	1.22708	50	1	9	5.86	2.0001	50	1	8	3.3	2.08248	50	1	8	2.8	2.14761	50	1	9	6.66	1.88019	50	4	15	10.56	2.97033	25	1	5
61	astronauta	astronaut	173	86	N	10	50	4	9	6.02	1.15157	50	1	8	3.7	2.16889	50	4	9	6.44	1.24802	50	1	9	6.84	2.43579	50	1	9	3.16	2.034	50	1	9	2.86	2.29471	50	1	9	7.62	1.75999	50	3	17	9.14	3.59143	25	4	9
62	atak	assault /attack	7393	5548	N	4	50	1	8	3.6	1.53862	50	1	9	6.02	2.31667	50	2	9	6.72	1.95918	50	1	9	4.42	2.50787	50	1	9	4.48	2.48456	50	1	8	4.14	1.94842	50	1	9	6.54	1.84291	50	3	14	7.98	2.69913	25	1	8
63	atakować	to attack	962	642	V	8	50	1	7	3.5	1.60675	50	1	9	5.88	2.60799	50	2	9	6.98	1.55826	50	1	9	5.02	2.3861	50	1	9	4.36	2.14533	50	2	9	4.74	1.78211	50	1	9	6.78	1.74133	50	4	15	7.82	2.99448	25	1	7
64	atakowanie	attacking	59	39	N	10	50	1	8	3.56	1.38741	50	1	9	5.98	2.41162	50	2	9	6.72	1.67868	50	1	9	4.62	2.38952	50	1	8	4.34	1.9651	50	1	9	4.14	1.88452	50	1	9	6.54	1.86493	50	3	13	7.7	2.71992	25	1	8
65	atlas	atlas	138	274	N	5	50	5	9	5.84	1.13137	50	1	9	3.1	2.07266	50	4	9	5.82	1.15511	50	1	9	6.38	1.82824	50	1	9	2.78	1.93032	50	1	9	2.1	2.11168	50	1	9	7.58	1.75068	50	3	17	8.56	2.83678	25	5	9
66	atletyka	athletics	4	11	N	8	50	4	8	5.88	1.06215	50	1	8	3.58	1.91759	50	4	9	6	1.19523	50	1	9	5.82	2.21027	50	1	6	2.62	1.70102	50	1	9	3.78	2.48498	50	1	9	6.92	1.90424	50	4	16	9.96	3.30714	25	4	8
67	atmosfera	atmosphere	740	2140	N	9	50	3	9	6	1.21218	50	1	9	3.7	2.34955	50	2	8	5.62	1.46928	50	1	9	4.48	2.22454	50	1	9	4.52	2.34947	50	1	9	5.6	2.52336	50	1	9	5.18	2.38781	50	4	16	9.86	2.79949	25	5	9
68	atrakcyjny	attractive	456	234	A	10	50	4	9	7.22	1.25014	50	1	9	5.4	2.37332	50	3	9	6.78	1.37455	50	1	8	4.32	2.08434	50	1	8	5.2	1.95876	50	1	9	5.98	1.96386	50	1	9	5.78	2.225	50	4	16	9.62	3.43386	25	5	9
69	atrament	ink	248	446	N	8	50	2	9	5.2	1.14286	50	1	9	3.08	2.04879	50	1	8	5.38	1.15864	50	1	9	6.02	2.30784	50	1	7	2.72	1.88485	50	1	7	1.82	1.63744	50	1	9	7.7	1.51523	50	3	14	8.68	2.76597	25	2	9
70	atut	trump	114	358	N	4	50	3	9	6.58	1.12649	50	1	9	3.9	2.17828	50	4	9	6.94	1.2521	50	1	9	5.66	2.20028	50	1	9	4.8	2.28571	50	1	9	6.1	2.61276	50	1	9	4.42	2.35684	50	4	16	11.08	3.42166	25	3	9
71	audytorium	auditorium	99	435	N	10	50	3	7	5.26	1.02639	50	1	9	3.7	2.20621	50	1	9	5.96	1.6532	50	1	9	6.72	2.05078	50	1	9	3.98	2.49481	48	1	9	2.89583	2.21446	49	1	9	6.34694	2.18471	50	4	18	13.72	3.60861	25	3	7
72	aura	aura	173	526	N	4	50	4	9	5.9	1.0351	50	1	9	3.22	2.24327	50	1	9	5.72	1.67868	50	1	9	4.88	2.13465	50	1	8	3.74	2.04849	50	1	9	6.34	2.24618	50	1	9	5.14	2.43285	50	4	17	10.94	3.26647	25	5	9
73	Austria	Austria	82	0	N	7	50	5	9	5.88	1.20611	50	1	8	3.1	2.03289	50	2	8	5.52	1.29741	50	1	9	6.04	1.88398	50	1	9	2.66	2.19098	50	1	8	2.42	2.04131	50	1	9	5.78	2.47675	50	4	17	10.16	2.85971	25	5	9
74	autobus	bus	3273	1084	N	7	50	3	8	5.18	1.24031	50	1	8	3.02	1.97422	50	2	9	5.28	1.22957	50	1	9	6.4	1.80702	50	1	8	2.98	2.13322	50	1	9	1.6	1.45686	50	1	9	7.9	1.84336	50	3	13	6.18	2.35337	25	3	8
75	autonomia	autonomy	12	19	N	9	50	1	9	5.9	1.46036	50	1	8	3.3	2.12132	50	2	9	7.26	1.67588	50	1	9	6.58	2.16738	50	1	9	4.9	2.51729	50	1	9	6	2.43277	49	1	9	4.32653	2.02472	50	3	18	11.78	4.00658	25	3	9
76	autonomiczny	autonomous	24	41	A	12	50	2	9	5.88	1.23949	49	1	9	4.06122	2.08575	50	1	9	7	2.03038	50	1	9	6.64	1.78154	50	1	9	5.26	2.27506	50	1	9	6.16	2.29783	50	1	8	4.28	2.17631	50	5	18	12.4	3.61403	25	4	9
77	autorytatywny	authoritarian	7	40	A	13	48	2	8	4.64583	1.19377	47	1	8	3.80851	2.28072	45	2	9	7.22222	1.98733	47	1	9	6.38298	2.24144	49	1	9	4.4898	2.41629	49	1	9	6.65306	2.03665	48	1	9	3.72917	2.40336	50	4	18	13.88	3.42643	24	2	8
78	autorytet	authority	377	775	N	9	50	4	9	6.7	1.32865	50	1	9	4.06	2.42782	50	4	9	7.7	1.24949	50	1	9	6.56	2.50843	50	1	9	5.36	2.43914	50	1	9	6.52	2.26995	50	1	9	4.86	2.52344	50	4	17	11.26	3.26896	25	4	9
79	autostrada	highway	299	156	N	10	50	1	9	5.78	1.38932	50	1	9	4.04	2.13771	50	2	9	6.1	1.29756	50	1	9	5.94	2.26247	50	1	9	3.68	2.3074	50	1	9	1.94	1.78897	50	1	9	7.94	1.63395	50	4	15	8.6	3.01696	25	1	9
80	awans	promotion	1411	658	N	5	50	4	9	7.16	1.31491	50	1	9	4.96	2.30315	50	2	9	6.78	1.6199	50	1	9	6.44	2.0816	50	1	9	4.9	2.42647	50	1	9	5.04	2.44916	50	1	9	5.28	2.27713	50	4	18	10.96	3.39243	25	4	9
81	awanturnictwo	fussiness	3	17	N	13	50	1	5	3	0.989743	50	1	9	5.68	2.27174	50	1	9	4.88	2.14419	50	1	8	3.96	2.28536	50	1	8	3.54	2.01231	50	1	9	5.76	1.84678	50	1	9	5.64	2.05794	50	5	17	10.86	3.6534	25	1	4
82	awaria	breakdown	527	386	N	6	50	1	6	3.44	0.972269	50	1	9	5.18	2.52085	50	1	7	3.32	1.42055	50	1	9	4.94	2.46949	50	1	8	4.1	2.32335	50	1	7	3.86	2.08992	50	1	9	6.1	2.07266	50	3	14	8.92	2.70178	25	1	5
83	awersja	aversion	0	44	N	7	50	1	5	3.32	0.935469	49	1	9	4.77551	2.46023	48	1	8	4.33333	1.57552	48	1	9	4.58333	2.29554	49	1	9	4.81633	2.03791	47	1	9	6.51064	1.98771	48	1	8	4.5	2.21215	49	4	18	13.898	3.16389	25	1	5
84	azyl	asylum	269	252	N	4	50	2	9	6.26	1.56244	50	1	8	3.18	2.03731	50	1	9	5.62	2.00906	49	1	9	5.32653	2.33976	50	1	9	4.84	2.27999	49	1	9	5.38776	2.39632	49	1	9	5.12245	2.16634	50	4	18	12.36	3.20561	25	2	9
85	babcia	grandmother	4378	4212	N	6	50	4	9	7.2	1.34012	49	1	9	3.14286	2.47487	50	2	9	5.48	1.8978	50	1	9	3.7	2.09226	50	1	9	5.58	2.52409	50	1	9	2.44	1.96042	50	1	9	8.14	1.49843	50	3	14	5.92	2.98869	25	5	9
86	babunia	grany	119	467	N	7	50	4	9	7.26	1.30634	50	1	9	3.5	2.39259	50	1	9	5.04	1.88398	50	1	9	3.8	2.35606	50	1	9	5.26	2.48103	50	1	9	2.5	2.20621	50	1	9	7.9	1.70533	50	3	12	5.26	2.46452	25	4	9
87	bachor	brat	248	56	N	6	50	1	7	3.14	1.12504	50	1	9	5.34	2.13436	50	1	8	3.44	1.56701	50	1	9	4.56	2.20537	50	1	9	3.38	2.38952	50	1	8	2.9	2.10199	50	1	9	7.02	1.98453	50	4	16	9.5	3.38815	25	1	6
88	bać się	to be scared	1.13428e+06	1.59777e+06	V	7	50	1	7	2.72	1.30993	50	1	9	5.78	2.46021	50	1	8	2.74	1.67588	50	1	9	3.74	2.48103	50	1	9	5.06	2.55079	50	1	9	6.1	2.29685	50	1	9	6.52	1.99223	50	3	10	5.74	1.96718	25	1	7
89	badać	to test	602	1039	V	5	50	3	8	5.36	1.27391	50	1	8	4.04	2.18492	50	2	8	6.06	1.37633	50	1	9	7	1.79569	50	1	8	4.28	2.36505	50	1	9	4.62	2.1082	50	1	9	6.64	1.92471	50	4	16	7.34	3.18549	25	3	8
90	bagatelizować	minimize / belittle	23	42	V	13	50	1	6	3.78	0.953832	50	1	7	3.8	1.90595	50	2	8	4.28	1.65418	50	1	9	4.88	1.955	50	1	9	3.72	2.18567	50	2	9	6.2	1.91663	50	1	9	4.66	2.20028	50	5	18	12.18	3.49162	25	2	5
91	bagażnik	boot	448	300	N	8	50	2	9	5.1	1.23305	50	1	9	3.64	2.43076	50	2	9	4.92	1.20949	50	1	9	6.04	2.13771	50	1	9	3.22	1.89833	50	1	6	1.78	1.23371	50	1	9	7.8	1.60357	50	3	14	8.1	2.64382	25	2	7
92	bagno	swamp	538	584	N	5	50	1	7	3.32	1.31615	50	1	8	3.88	1.955	50	1	7	3.58	1.31071	50	1	9	5.5	2.2429	50	1	9	3.84	2.64467	50	1	9	2.62	2.4899	50	1	9	7.5	1.91929	50	3	17	9.14	3.66456	25	1	6
93	bajka	fable	622	480	N	5	50	2	9	6.8	1.56492	50	1	9	3.54	2.40077	50	1	9	5.28	1.49884	50	1	9	4.64	2.01788	50	1	8	3.88	2.30917	50	1	9	4.34	2.83283	50	1	9	6.98	1.80125	50	3	12	4.96	2.35571	25	5	9
94	bajkowy	fairytale	17	37	A	7	50	3	9	6.86	1.39985	50	1	8	3.36	2.03801	50	2	9	5.7	1.35902	50	1	9	3.8	1.72615	50	1	8	3.66	2.36997	50	2	9	6.1	1.94044	50	1	9	6.36	1.89263	50	3	11	6.72	2.26815	25	4	9
95	balkon	balcony	311	791	N	6	50	2	9	5.88	1.15423	50	1	9	3.1	2.00255	50	3	8	5.16	0.955329	50	1	9	5.8	2.21313	50	1	8	3.3	2.12132	50	1	9	2.08	1.86088	50	1	9	8.04	1.74917	50	3	12	6.88	2.56857	25	4	9
96	balon	balloon	581	702	N	5	50	3	9	6.06	1.20221	50	1	8	3.2	1.90595	50	1	8	4.98	1.5451	50	1	9	5.32	1.85648	50	1	7	2.96	1.88398	50	1	9	1.7	1.63195	50	1	9	8.2	1.35526	50	3	12	6.04	2.57111	25	5	9
97	balsam	balsam	180	229	N	6	50	3	9	6.42	1.19676	50	1	9	2.74	1.89317	50	2	9	5.54	1.21571	50	1	9	5.18	1.90263	50	1	8	3.3	2.07266	50	1	7	2	1.56492	50	1	9	7.08	1.75941	50	3	17	9.52	3.33344	25	5	9
98	bałaganiarski	messy	0	5	A	13	50	1	8	3.62	1.276	50	1	9	4.32	2.31622	50	2	7	4	1.51186	50	1	9	4.48	2.31446	50	1	7	3.84	1.9416	49	1	9	5.14286	2.16987	50	1	9	6.16	1.99346	50	3	15	9.16	3.04631	25	1	8
99	bałaganiarstwo	untidiness	0	6	N	14	50	1	8	3.58	1.44406	50	1	9	5.02	2.37753	50	2	9	4.06	1.69525	50	1	9	4.62	2.21212	50	1	7	3.56	1.91833	50	1	9	5.22	2.35857	50	1	9	6.52	1.95082	50	4	13	8.36	2.46411	25	1	8
100	bałaganić	to mess	18	4	V	9	50	1	8	4.04	1.32419	50	1	9	5.12	2.10577	50	2	8	4.6	1.53862	50	1	9	4.86	2.51534	50	1	8	3.82	2.12555	50	1	8	4.24	1.96458	50	1	9	6.66	1.92311	50	3	13	7.36	2.55359	25	1	8
101	bambus	bamboo	99	72	N	6	50	2	9	5.5	1.3132	49	1	9	3.16327	2.13451	50	1	9	5	1.51186	50	1	9	5.78	1.95135	50	1	7	2.32	1.53117	50	1	8	2.04	1.90552	50	1	9	7.62	1.77154	50	4	16	9.4	3.02372	25	2	9
102	banalny	banal	60	119	A	7	50	1	7	4.34	1.36442	50	1	9	3.54	2.12094	50	1	9	4.12	1.47966	50	1	9	5.16	1.87747	50	1	8	3.62	2.15605	50	1	9	6.2	2.13809	50	1	9	4.76	2.15293	50	4	17	10.8	3.64216	25	1	6
103	bandaż	bandage	247	329	N	6	50	1	9	4.26	1.33722	50	1	8	3.16	1.8556	50	1	9	4.72	1.6418	50	1	9	6.38	1.87236	50	1	8	3.6	2.09956	50	1	6	1.78	1.51577	50	1	9	8.08	1.54972	50	3	12	7.56	2.43411	25	1	9
104	bandyta	bandit	384	471	N	7	50	1	7	2.6	1.12486	50	1	9	5.6	2.06032	50	1	9	5.46	2.16851	50	1	9	5.18	2.38781	50	1	9	3.76	2.036	50	1	9	3.1	1.94044	50	1	9	6.8	1.94831	50	3	16	8.82	3.36664	25	1	7
105	bandzior	bandit	212	85	N	8	50	1	5	2.58	1.03194	50	1	9	5.54	2.29649	50	1	9	5.16	2.17931	50	1	9	5.44	2.58062	50	1	8	3.78	2.39293	50	1	9	3.08	2.36333	50	1	9	7	1.88442	50	4	17	9.46	3.0453	25	1	5
106	bandżo	banjo	32	15	adv	6	42	2	8	5.7381	1.08334	44	1	8	3.86364	2.23701	42	2	9	5.2619	1.25055	46	1	9	5.26087	1.92567	47	1	7	2.74468	1.83526	40	1	9	2.25	2.16913	42	1	9	5.71429	2.63453	43	5	17	12.4186	2.92959	21	4	8
107	baner	banner	37	0	N	5	49	1	7	4.93878	1.00847	49	1	9	3.55102	2.61455	49	2	8	5.26531	1.4109	50	1	9	5.74	2.1267	50	1	6	2.6	1.71429	50	1	9	2.34	2.02646	50	1	9	7.12	1.88051	50	4	16	11.36	3.3059	24	1	7
108	bank	bank	4234	1586	N	4	50	2	7	4.98	0.979171	50	1	8	3.62	1.98864	50	4	9	6.48	1.34377	50	1	9	7.08	2.17443	50	1	8	4.2	2.24063	50	1	9	1.98	1.5451	50	1	9	7.46	1.84291	50	3	16	8.28	3.34444	25	4	7
109	bankiet	banquet	305	259	N	7	50	4	9	6.4	1.14286	50	1	9	3.98	2.3603	50	2	9	5.8	1.45686	50	1	9	5.58	2.25958	50	1	8	3.6	1.84059	50	1	7	2.56	1.7515	50	1	9	7.04	1.74917	50	4	15	10.78	3.07252	25	4	9
110	bankrut	bankrupt	39	39	N	7	50	1	7	2.64	1.41075	50	1	9	5.18	2.33597	50	1	8	2.76	1.64825	50	1	9	5.34	2.3089	50	1	9	4.08	2.58599	50	1	9	3.44	2.0619	50	1	9	5.54	2.26067	50	4	18	11.06	3.59938	25	1	5
111	bar	bar	3173	1339	N	3	50	3	8	5.8	1.12486	50	1	9	3.8	2.20389	50	1	8	5.3	1.46036	50	1	9	5.52	1.94033	50	1	8	3.76	2.20907	50	1	8	2.1	1.83225	50	1	9	7.74	1.60115	50	4	17	9.08	3.53317	25	3	8
112	baran	ram	209	387	N	5	50	2	9	4.9	1.46036	50	1	8	3.58	2.15795	50	1	8	4.1	1.43214	50	1	9	5.42	1.9597	50	1	7	2.78	1.88755	50	1	9	2.08	2.03881	50	1	9	7.92	1.58874	50	3	14	7.22	2.85921	25	2	9
113	barbarzyńca	barbarian	102	519	N	11	50	1	7	3.3	1.55511	50	1	9	5.54	2.36652	50	1	9	5.84	2.33308	50	1	9	4.84	2.44415	50	1	7	3.26	2.05843	50	1	8	3.92	2.43143	50	1	9	6.08	2.17443	50	4	17	10.5	3.57571	25	1	7
114	bardzo	very	195046	174499	adv	6	50	4	9	6.16	1.16689	50	1	9	4.44	2.35745	50	4	9	6.64	1.33646	50	1	9	4.4	2.19461	50	1	9	4.72	2.50746	49	1	9	6.36735	2.35136	50	1	9	3.44	2.39182	50	3	12	6.02	2.75155	25	4	9
115	barokowy	baroque	9	49	A	8	50	3	8	5.34	1.2056	49	1	9	4.08163	2.25312	50	2	8	5.36	1.19112	50	1	9	5.28	2.26815	50	1	9	3.42	2.55622	50	1	9	5.5	2.53345	50	1	9	5.8	2.31234	50	4	17	12.16	3.19668	25	3	7
116	baron	baron	579	2683	N	5	50	3	8	5.4	1.01015	50	1	8	3.92	2.11737	50	1	9	6.78	1.63245	50	1	9	6.14	2.24981	50	1	7	2.48	1.75243	50	1	8	2.92	2.38053	50	1	9	6.02	2.41162	50	4	18	11.42	3.665	25	3	7
117	bas	bass	126	446	N	3	50	4	8	5.66	1.09935	50	1	9	4.24	2.21829	50	3	8	5.82	1.13731	50	1	9	5.76	1.77925	50	1	9	3.48	2.7048	50	1	9	3.82	2.54502	50	1	9	6.32	2.29854	50	4	16	9.96	3.20051	25	4	8
118	basen	pool	1374	626	N	5	50	1	9	6.22	1.6199	50	1	9	3.54	2.15908	50	1	8	5.36	1.20814	50	1	9	5.26	2.00825	50	1	9	3.76	2.47073	50	1	8	1.86	1.67831	50	1	9	8.16	1.4194	50	3	12	6.56	2.33133	25	1	9
119	bat	whip	386	565	N	3	49	1	7	3.65306	1.50763	50	1	9	4.82	2.48004	50	1	9	5.46	2.3837	50	1	9	5.24	2.13389	50	1	6	2.72	1.67868	50	1	9	2.22	2.07305	50	1	9	7.58	1.67929	50	3	16	9.44	3.18261	25	1	7
120	bawełna	cotton	116	68	N	7	50	3	9	5.72	1.01096	50	1	7	2.6	1.62882	50	1	9	5.02	1.4497	50	1	9	5.34	2.10548	50	1	9	3.24	2.5198	50	1	8	2.04	1.71381	50	1	9	7.08	2.04879	50	4	16	9.7	3.33962	25	3	9
121	bawół	buffalo	52	131	N	5	50	2	9	4.98	1.15157	50	1	9	3.36	2.00774	50	1	9	5.04	1.60306	49	1	9	5.20408	2.16967	50	1	8	2.96	2.29427	50	1	9	2.06	2.23525	50	1	9	7.22	1.82153	50	3	18	8.82	3.68499	25	2	9
122	bazar	bazaar	51	217	N	5	50	3	8	5.38	1.04764	50	1	9	4.22	2.11206	50	1	9	5.26	1.4401	50	1	9	5.26	2.29294	50	1	7	2.88	1.91279	50	1	7	2.1	1.47427	50	1	9	7.68	1.53117	50	3	13	7.98	2.42849	25	3	8
123	bazooka	bazooka	54	7	N	7	46	1	8	4.45652	1.68268	45	1	9	5.13333	2.5814	47	1	8	6.08511	1.90913	47	1	9	5.53191	2.19536	47	1	7	2.74468	1.91638	47	1	9	2.25532	2.24061	44	1	9	6.90909	2.38033	48	3	18	10.3958	3.72307	21	1	7
124	bażant	pheasant	32	41	N	6	50	3	8	5.38	0.923392	50	1	8	2.78	1.93032	50	1	8	5.14	1.24556	50	1	9	6	1.89521	50	1	6	2.48	1.60662	49	1	9	1.77551	1.63637	50	3	9	7.52	1.6932	50	3	18	9.84	3.1387	25	4	7
125	bąbel	blister	74	123	N	5	50	1	8	4.52	1.5418	50	1	8	3.52	2.01261	50	1	8	4	1.21218	50	1	9	5.06	2.23525	50	1	5	2.64	1.43939	50	1	8	2.08	1.54972	50	1	9	7.46	1.70486	50	3	18	7.56	3.56949	25	1	7
126	beczeć	blubber	69	55	V	6	50	1	8	3.34	1.42299	49	1	8	4.14286	1.93649	50	1	6	3.12	1.28793	50	1	9	4.46	1.87584	50	1	8	3.64	2.08747	50	1	9	3.96	2.26743	50	1	9	6.8	2.20389	50	3	17	7.22	3.64378	25	1	5
127	beczka	barrel	245	326	N	6	50	4	7	5.24	0.743955	50	1	9	3.12	1.90209	50	2	7	4.78	0.953832	50	1	9	5.9	1.80984	50	1	5	2.56	1.51402	49	1	8	1.83673	1.61177	50	1	9	7.86	1.85175	50	4	15	8.04	3.18132	25	4	7
128	bejcowanie	varnishing / staining	0	0	N	10	38	2	8	5.02632	1.07771	40	1	8	3.15	1.71793	34	2	8	5.05882	1.20457	41	1	9	6.41463	1.62751	43	1	7	3.04651	1.91428	37	1	8	3.67568	2.34585	34	2	9	6.29412	2.05278	42	5	18	12.4524	3.82675	21	3	8
129	Belgia	Belgium	59	0	N	6	50	2	9	5.7	1.3132	50	1	8	3.42	2.33946	50	2	9	5.36	1.17387	50	1	9	6.04	1.74917	50	1	9	2.8	2.44114	50	1	8	2.5	2.09226	50	1	9	5.44	2.44248	50	4	17	10.56	3.4414	25	2	9
130	belgijski	Belgian	56	58	A	9	50	4	8	5.82	1.17265	50	1	9	3.22	2.06319	50	3	9	5.34	1.04217	50	1	9	5.7	2.05287	50	1	8	3.2	2.36471	50	1	9	4.52	2.5253	50	1	9	4.64	2.62453	50	3	16	10.14	3.40474	25	5	8
131	belka	beam	72	332	N	5	50	2	8	5.1	0.974156	50	1	9	3.14	2.10936	50	1	9	5.08	1.56283	50	1	9	6.22	1.97215	50	1	8	2.74	1.93581	50	1	5	1.44	0.836904	50	1	9	7.3	1.97174	50	3	14	8.22	2.89468	25	2	8
132	berło	scepter	134	441	N	5	50	2	9	5.78	1.40393	50	1	9	3.82	2.17303	50	3	9	7.08	1.46858	50	1	9	7.02	1.83492	50	1	8	3.28	2.26815	50	1	9	2.22	2.20658	50	1	9	7.74	1.61384	50	3	16	8.78	3.16415	25	3	9
133	bestia	beast	1405	1609	N	6	50	1	8	3.46	1.72863	50	1	9	5.22	2.3499	50	1	9	6.38	2.14657	50	1	9	4.6	2.69542	50	1	8	3.72	2.25008	50	1	9	4.14	2.6955	50	1	9	6.94	1.92099	50	3	13	7.54	2.53313	25	1	8
134	beton	concrete	218	530	N	5	50	2	6	4.6	0.947607	50	1	9	3.46	2.26067	50	2	9	5.44	1.69224	50	1	9	5.94	1.86712	50	1	6	2.42	1.66709	50	1	8	1.86	1.60369	50	1	9	7.64	1.65073	50	3	14	8.4	2.82843	25	3	6
135	bez emocji	unemotional	48963	67715.5	A	10	50	1	7	3.88	1.30368	50	1	8	2.44	1.93949	50	1	8	4.7	2.04291	50	1	9	6.32	2.2537	50	1	9	3.66	2.31772	50	1	9	6.78	1.70581	50	1	9	4.78	2.50135	50	4	17	10.74	2.95414	25	5	9
136	bez entuzjazmu	halfhearted	48363	67176	A	14	50	1	7	3.48	1.28158	50	1	9	2.98	1.97422	50	1	7	3	1.30931	50	1	9	5.9	2.07266	50	1	8	3.66	2.17227	50	1	9	6.64	1.72331	50	1	9	5.14	2.0703	50	4	16	11.04	2.97582	25	1	6
137	bez serca	heartless	55251.5	74378.5	A	9	50	1	5	2.5	1.07381	50	1	9	5	2.33867	50	1	9	4.88	2.42975	50	1	9	5.7	2.87317	50	1	9	4.14	2.52344	50	3	9	7.08	1.57584	50	1	9	4.52	2.25189	50	4	16	9.84	3.09285	25	1	5
138	bez śladu	traceless	49418.5	69569.5	A	9	50	1	6	3.86	1.30946	50	1	9	4.02	2.43688	50	1	9	3.86	1.7958	50	1	9	5.48	2.15936	50	1	7	3.66	2.05645	50	1	9	5.6	2.11891	50	1	9	4.06	2.21691	50	4	16	9.08	3.1026	25	1	7
139	bez życia	lifeless	67692	89329	A	9	50	1	5	2.68	1.16829	50	1	9	4.06	2.57468	50	1	5	2.42	1.26314	49	1	9	5.59184	2.29055	50	1	9	4.58	2.38268	50	1	9	5.72	2.10965	50	1	9	4.82	2.30961	50	3	17	9.42	3.39922	25	1	6
140	bezbarwny	colorless	25	187	A	9	50	1	7	4.6	1.21218	50	1	9	2.74	1.79353	50	1	8	3.74	1.75906	50	1	9	5.74	2.02847	50	1	8	3.44	2.23296	50	1	9	4.72	2.13847	50	1	9	6.14	2.32124	50	3	15	7.82	2.84059	25	1	7
141	bezbłędnie	faultless	95	756	adv	10	50	3	9	6.9	1.5017	50	1	9	3.44	2.00163	50	3	9	6.94	1.60878	50	1	9	6.7	2.20621	50	1	9	4.8	2.53144	50	1	9	5.68	2.06467	50	1	9	5.6	2.49898	50	5	16	8.9	2.8944	25	1	6
142	bezbłędny	faultless	37	41	A	9	49	3	9	6.59184	1.59319	50	1	9	4.24	2.44582	50	2	9	7.04	1.62832	50	1	9	6.76	1.92258	50	1	9	5.02	2.60682	50	2	9	6.26	1.78211	50	1	9	4.72	2.4247	50	3	16	9.52	2.9502	25	1	4
143	bezbolesny	painless	25	29	A	10	50	5	9	6.74	1.12141	49	1	8	3.04082	1.82528	50	1	9	5.78	1.81029	50	1	9	5.34	2.24618	50	1	8	4.02	2.114	50	1	9	5.8	1.92725	50	1	9	4.78	2.33247	50	4	16	9.22	3.24062	25	1	6
144	bezbronny	defenseless	240	637	A	9	50	1	6	3.48	1.47413	50	1	9	4.1	2.27004	50	1	6	2.48	1.38858	50	1	9	4.22	2.21581	50	1	9	4.56	2.58062	50	1	9	5.76	2.1243	50	1	9	5.52	2.09216	50	3	15	8.82	2.94639	25	1	5
145	bezcelowy	aimless	59	48	A	9	50	1	6	3.5	1.0351	50	1	9	3.58	2.11013	50	1	7	3.22	1.43271	50	1	9	5.22	2.24327	50	1	9	3.46	2.1779	50	1	9	6.46	1.95051	50	1	9	3.82	2.2469	50	4	17	10.38	3.10293	25	1	7
146	bezczelność	insolence	243	406	N	11	50	1	8	3.24	1.46469	50	1	9	5.88	2.20056	50	2	9	5.46	1.83181	50	1	9	4.22	2.15037	50	1	9	4.3	2.04291	50	2	9	6.44	2.05198	50	1	9	4.64	2.36263	50	4	15	10	3.02372	25	3	9
147	bezczelny	insolent	434	455	A	9	50	1	7	3.22	1.63245	50	1	9	5.34	2.23707	50	2	9	5.38	1.93665	50	1	9	4.42	2.17678	50	1	9	4.6	2.33867	50	1	9	6.56	1.76311	50	1	9	5.16	2.07374	50	3	16	10.22	3.28441	24	3	9
148	bezinteresowność	selflessness	28	72	N	16	50	1	9	7	1.44279	50	1	9	3.92	2.75414	50	1	9	5.82	1.96593	50	1	8	3.92	2.02877	50	1	9	5.54	2.1016	50	1	9	7.26	1.70006	50	1	9	4.4	2.45781	50	4	17	10.42	3.28938	25	1	6
149	bezkarność	impunity	7	49	N	10	50	1	8	3.4	1.48461	50	1	9	5.02	2.44524	50	2	9	6.16	2.15103	50	1	9	5.26	2.31948	50	1	8	4.64	1.89263	50	1	9	6.32	1.95292	50	1	8	4.08	2.31975	50	4	16	10.56	2.94965	25	1	8
150	bezlitosny	merciless	217	352	A	10	49	1	8	2.85714	1.29099	50	1	9	5.58	2.11978	50	1	9	6.12	2.38738	50	1	9	5.02	2.72172	50	1	9	4.68	2.1894	50	1	9	6.4	1.90595	50	1	9	5.34	1.99602	50	3	16	10.32	3.3893	25	1	7
151	bezład	confused	12	66	N	6	50	1	8	3.76	1.28667	50	1	9	4.36	2.52142	50	1	8	3.28	1.71476	50	1	9	4.78	2.40145	50	1	9	3.36	1.89263	49	1	9	5.87755	2.14702	50	1	9	5.2	2.22234	50	4	16	11.04	3.1361	25	1	9
152	bezmyślność	thoughtlessness	28	95	N	11	50	1	5	3	1.14286	50	1	8	4.72	2.26815	50	1	8	2.96	1.39913	50	1	9	4.72	2.34773	50	1	8	4.06	2.142	50	1	9	6.54	2.09187	50	1	9	4.36	2.1358	49	4	17	10.5102	3.14988	25	1	5
153	beznadziejność	hopelessness	12	123	N	14	49	1	5	2.4898	1.06306	50	1	8	4.76	2.32607	50	1	6	2.56	1.35767	50	1	9	3.98	2.05526	50	1	9	4.42	2.25053	50	2	9	6.98	1.64739	50	1	9	4.18	2.48004	50	3	17	10.32	3.24157	24	1	4
154	beznadziejny	hopeless	833	244	A	12	50	1	5	2.4	1.12486	50	1	9	4.82	2.19173	50	1	8	2.62	1.32311	50	1	8	4.66	2.17227	50	1	9	4.82	2.29187	50	1	9	6.1	2.16889	50	1	9	4.3	2.14047	50	3	15	8.8	3.20713	25	1	8
155	bezpieczny	safe/ secure	4015	2074	A	10	50	4	9	7.4	1.12486	50	1	9	3.3	2.34955	50	2	9	6.12	1.90209	50	1	9	5.42	2.38268	50	2	9	5.7	2.28795	50	2	9	6.22	1.8327	50	1	9	5.5	2.18763	50	4	15	8.08	3.0091	25	1	5
156	bezplanowy	haphazard	0	2	A	10	50	1	9	4.34	1.50658	50	1	8	3.94	2.24436	50	1	7	3.7	1.3132	50	1	9	4.16	2.61362	50	1	8	3.74	2.08796	49	1	9	5.71429	2.04124	50	1	9	3.74	2.46452	50	4	16	10.1	3.81859	25	1	4
157	bezpośrednio	direct	2106	4415	adv	12	50	4	8	5.64	0.963836	50	1	9	3.76	2.21829	50	2	8	6.16	1.26749	50	1	9	5.7	2.27004	50	1	8	3.78	2.17865	50	1	9	5.9	2.03289	50	1	9	3.76	2.33483	50	4	15	9.52	3.13792	25	1	5
158	bezpowrotnie	irretrievable	97	636	adv	12	50	1	6	3.58	1.31071	50	1	8	4.54	2.28759	50	1	8	3.68	1.85648	50	1	9	5.34	2.0762	50	1	9	4.62	2.52247	50	1	9	6.26	2.07817	50	1	8	3.96	2.22197	50	4	17	10.36	3.04899	25	4	9
159	bezpowrotny	irretrievable	0	8	A	11	50	1	8	3.6	1.30931	50	1	9	4.52	2.53337	50	1	9	3.7	1.55511	50	1	9	5.62	2.19359	50	1	9	4.62	2.60995	50	1	9	6.12	1.89133	50	1	9	3.92	2.26635	50	4	18	10.7	3.69914	25	1	9
160	bezproblemowy	untroubled	7	6	A	13	50	2	9	6.52	1.432	50	1	7	2.88	1.92343	50	2	9	5.48	1.83214	50	1	9	5.7	2.34955	50	2	9	5.02	1.98453	50	1	9	6.44	2.0118	50	1	9	4.1	2.23379	50	4	18	10.06	3.24767	25	4	8
161	bezradność	helplessness	57	297	N	10	50	1	6	2.88	1.11831	50	1	9	4.5	2.44323	50	1	6	2.36	1.36666	50	1	9	4.2	2.26779	50	1	9	5.24	2.5198	50	1	9	6.64	2.09723	50	1	9	5.04	2.08943	50	4	15	10.36	2.87679	25	1	6
162	bezradny	helpless	252	983	A	8	50	1	7	3.26	1.12141	50	1	9	4.64	2.48062	50	1	8	2.32	1.58359	50	1	8	4.16	2.01383	50	1	9	4.54	2.39225	50	1	9	6.2	1.97949	50	1	9	5.18	2.19173	50	4	15	9.84	3.0396	25	1	6
163	bezrobocie	unemployment	147	122	N	10	50	1	6	2.92	1.24278	50	1	9	4.2	2.41593	50	1	9	3.06	1.68317	50	1	9	6.06	1.99397	50	1	9	4.92	2.34599	50	1	9	5.4	2.3819	50	1	9	4.72	2.25913	50	4	17	10.98	3.34719	25	4	9
164	bezrobotny	unemployed	279	105	A	10	50	1	7	2.9	1.32865	50	1	9	4.58	2.37409	50	1	7	2.72	1.32542	50	1	9	5.54	2.13054	50	1	9	4.48	2.55742	50	1	9	4.32	2.45315	50	1	9	5.68	2.38567	50	3	17	9.82	3.40282	25	1	5
165	bezsilny	impotent	249	538	A	8	50	1	6	2.9	1.09265	50	1	9	4.74	2.47279	50	1	8	2.5	1.44632	50	1	9	5.14	2.15719	50	1	9	4.22	2.4352	50	1	9	5.74	2.1267	50	1	9	5.16	2.034	50	4	16	10.76	3.01398	25	1	6
166	beztroski	carefree	175	468	A	9	50	1	9	6	1.74964	50	1	9	3.52	2.37538	50	1	9	5.34	1.8693	50	1	9	3.5	2.05287	50	1	8	4.76	1.97495	50	1	9	6.5	1.76416	50	1	9	5.42	2.25958	50	4	16	9.8	3.05728	25	1	5
167	bezużyteczny	useless	885	364	A	12	50	1	6	2.96	1.293	50	1	9	3.96	2.26743	50	1	6	2.4	1.21218	50	1	9	5.58	2.2686	50	1	9	4.12	2.44649	50	2	9	6.16	1.95208	49	1	9	4.57143	2.16025	50	4	15	9.66	2.75244	25	2	9
168	bezwartościowy	worthless	230	70	A	14	50	1	5	2.66	1.1537	50	1	8	4.02	2.07502	50	1	6	2.32	1.37678	50	1	9	5.26	2.21138	50	1	9	4.26	2.43118	50	1	9	6.82	2.12555	50	1	9	4.3	2.20621	50	4	16	10.12	3.21755	25	1	6
169	bezwstydność	shamelessness	6	4	N	12	50	2	6	3.82	1.11922	50	1	8	5.28	2.04081	50	1	9	5.34	1.92311	50	1	9	3.94	1.94212	50	1	9	4.06	2.32476	50	1	9	6.8	1.97949	50	1	9	5.52	2.34077	50	4	16	11.16	3.14519	25	1	5
170	bezwstydny	shameless	66	105	A	10	50	1	7	3.62	1.2436	50	1	9	5.24	1.95417	50	2	9	5.46	1.98165	50	1	9	4.1	2.52538	50	1	8	3.76	2.08552	50	1	9	6.34	1.95469	50	1	9	5.38	2.27578	50	4	17	11.14	3.18164	25	2	5
171	bezwzględny	merciless	208	366	A	11	50	1	7	3.64	1.42514	50	1	9	5.08	2.2932	50	2	9	6.64	1.88181	50	1	9	5.96	2.44081	50	1	9	5.14	2.25886	50	1	9	6.4	1.82946	50	1	9	4.76	2.26382	50	4	17	10.44	3.66539	25	1	5
172	beżowy	beige	55	79	A	6	50	1	8	5.28	1.19591	50	1	8	2.96	1.8512	50	2	8	4.9	1.11117	50	1	9	5.58	1.83047	50	1	6	2.56	1.59284	50	1	9	4.12	2.47963	50	1	9	7.28	2.13847	50	3	17	9.48	3.29031	25	1	8
173	bęben	drum	228	522	N	5	50	3	8	5.56	1.0721	50	1	9	3.82	2.13513	50	1	8	5.52	1.26556	50	1	9	5.76	2.09528	50	1	7	2.94	1.86712	50	1	8	1.44	1.21487	50	1	9	7.86	1.77293	49	3	12	7.28571	2.47487	25	3	8
174	bękart	bastard	374	117	N	6	50	1	7	3.18	1.27279	50	1	9	4.82	2.08679	50	1	8	3.28	1.42914	50	1	9	5.3	2.11168	50	1	9	3.3	2.14999	50	1	9	3.82	2.55303	49	1	9	5.26531	2.49813	50	4	18	12.44	3.5809	25	1	5
175	Białoruś	Belarus	16	0	N	8	50	2	8	4.92	1.39737	50	1	9	3.88	2.27354	50	1	7	3.92	1.48241	50	1	9	5.74	2.18352	50	1	9	2.92	2.31975	50	1	9	2.34	2.06635	50	1	9	5.6	2.43277	50	4	18	10.54	3.12469	25	3	8
176	biały	white	5106	7185	A	5	50	3	9	5.56	1.09096	50	1	9	2.46	1.89747	50	1	9	5.02	1.72011	50	1	9	5.38	1.80577	50	1	7	3.26	2.08796	50	1	9	4.12	2.31799	50	1	9	8.32	1.40611	50	3	14	5.88	3.00775	25	4	8
177	Biblia	Bible	756	378	N	6	50	1	9	5.68	1.91066	50	1	8	3.52	2.34947	50	1	9	6.02	2.14276	50	1	9	4.7	2.65922	50	1	9	5	2.64961	50	1	9	3	2.70298	50	1	9	7.78	1.81029	50	3	13	7.36	2.27462	25	1	9
178	bić	to beat	2799	3003	V	3	50	1	8	2.7	1.40335	50	1	9	5.96	2.4156	50	1	9	5.52	2.21535	50	1	9	4.72	2.44982	50	1	9	4.46	2.54117	50	1	9	3.9	2.22463	50	1	9	7.18	1.89187	50	3	12	6.24	2.42908	25	1	6
179	bieda	poverty	189	702	N	5	50	1	6	2.98	1.33233	50	1	9	5.24	2.24572	50	1	6	2.56	1.16339	50	1	9	5.02	1.82377	50	1	8	4.3	2.2429	50	1	8	5.5	2.00255	50	1	9	6.4	1.86263	50	3	16	8.38	3.49279	25	1	5
180	biedak	wretch	584	794	N	6	50	1	6	3.48	1.21622	50	1	9	4.16	2.05397	50	1	5	2.76	1.22157	50	1	9	5.18	1.89187	50	1	8	3.36	2.10694	50	1	8	3.22	2.188	50	1	9	6.68	2.01464	50	4	14	8.76	2.78157	25	1	6
181	biedny	poor	3827	3878	A	6	50	1	7	3.36	1.19112	50	1	9	3.88	1.82544	50	1	8	3.08	1.60153	50	1	9	4.9	1.97174	50	1	8	4.42	2.15795	49	1	9	5	1.9257	50	1	9	6.34	1.92311	50	3	12	7.16	2.27999	25	1	6
182	bieg	run	1319	2554	N	4	50	3	9	5.8	1.01015	50	1	9	4.3	2.22463	50	4	8	5.76	0.980629	50	1	9	4.62	2.18427	50	1	8	3.56	1.89694	50	1	9	3.1	2.02283	50	1	9	7.58	1.84158	50	3	15	7.96	3.41641	25	3	9
183	biegacz	runner	95	73	N	7	50	1	9	5.76	1.22157	50	1	9	4.28	2.37367	50	3	8	5.86	1.21235	50	1	9	5.12	2.25551	50	1	8	3.8	2.08982	50	1	8	2.42	1.83047	50	1	9	7.56	1.82007	50	4	14	7.76	2.66159	25	1	9
184	bieganie	running	262	90	V	8	50	3	9	5.94	1.39108	50	1	9	4.66	2.4295	50	4	8	6.02	1.20357	50	1	9	5.18	1.81479	50	1	9	4.04	2.13771	50	1	8	3.24	1.97495	50	1	9	7.54	1.87584	50	3	15	6.76	3.04095	25	3	9
185	biegły	proficient	109	1388	V	6	50	4	8	5.6	0.92582	50	1	9	3.5	1.99233	50	4	9	6.6	1.2289	50	1	9	6.52	1.96126	50	1	7	3.82	2.05724	50	1	9	4.8	2.08003	50	1	9	4.58	2.32194	50	4	18	11.84	3.65536	25	4	8
186	bielec	termite	0	0	N	6	26	3	8	4.84615	0.92487	34	1	9	3.14706	2.10529	21	2	8	4.42857	1.50238	30	1	9	5.66667	2.33907	32	1	7	2.625	1.79156	24	1	9	3.83333	2.40772	13	2	9	5	2.41523	29	6	18	13.5862	3.50018	14	4	5
187	bielizna	linen	455	296	N	8	50	3	9	6.06	1.47648	49	1	9	4.38776	2.28962	50	1	9	4.98	1.7082	50	1	9	4.84	1.89909	50	1	8	3.74	2.34573	50	1	9	1.9	1.55511	50	1	9	7.82	1.57389	50	3	16	8.66	2.80386	25	3	9
188	bilans	balance	147	188	N	6	50	3	8	5.08	0.922286	50	1	9	3.68	2.14229	50	4	8	5.52	1.07362	50	1	9	6.42	1.9282	50	1	7	3.6	1.80702	50	1	9	4.76	2.54398	50	1	9	5.06	2.28044	50	5	17	11.7	3.56428	25	3	8
189	bilard	billiards	315	195	N	6	50	4	9	6.08	1.19249	50	1	9	3.9	2.21544	50	3	9	5.64	0.984782	50	1	9	5.68	2.1894	50	1	7	3.18	2.09655	50	1	9	2.32	1.9737	50	1	9	8.08	1.42628	50	3	16	8.92	3.41569	25	4	8
190	biodro	hip	269	358	N	6	50	3	7	5.12	0.718275	50	1	8	2.98	1.82377	50	3	7	5.02	0.868731	50	1	9	5.58	1.99069	50	1	6	3	1.62882	50	1	9	1.98	1.93243	50	1	9	7.64	1.81558	50	3	13	8.02	2.93807	25	3	6
191	bitwa	battle	1276	1759	N	5	50	1	9	4.04	1.6532	50	1	9	5.04	2.46577	50	2	9	6.1	1.91929	50	1	9	5.24	2.31728	50	1	8	3.94	2.06437	50	1	9	3.22	2.06319	50	1	9	7.48	1.74075	50	4	14	7.44	2.2782	25	1	9
192	biuro	office	5143	1788	N	5	50	2	7	5.18	0.896478	50	1	9	3.68	2.2537	50	1	8	5.42	1.29505	50	1	9	7.1	1.90863	50	1	9	4.28	2.49931	50	1	8	2.34	1.90177	50	1	9	7.42	1.78531	50	3	15	8.34	3.07465	25	2	7
193	biust	bust	382	331	N	5	50	4	9	6.6	1.53862	50	1	9	4.26	2.17415	50	2	9	6.18	1.57389	50	1	9	4.58	2.07108	50	1	8	3.9	2.27901	50	1	8	1.9	1.82108	50	1	9	8.34	1.36442	50	3	16	10.2	3.17516	25	4	9
194	biżuteria	jewelry	361	167	N	9	50	4	9	6.48	1.19932	50	1	9	4.04	2.43243	50	4	9	6.1	1.18235	50	1	9	5.12	2.01667	50	1	8	3.34	1.9337	50	1	8	1.84	1.62078	50	1	9	7.64	1.84899	50	3	15	8.8	3.29502	25	4	9
195	blady	pale	381	2783	A	5	50	1	6	3.98	1.2204	50	1	9	3.7	2.16889	50	1	6	3.38	1.2599	50	1	9	5.7	1.91929	50	1	6	2.78	1.71773	50	1	9	4.4	2.20389	50	1	9	7.06	1.71916	50	4	16	8.9	3.19598	25	1	6
196	blef	bluff	266	136	N	5	50	1	7	4.1	1.3132	50	1	8	4.28	2.09995	50	1	9	5.12	1.91279	50	1	9	5.52	1.77557	50	1	9	3.6	2.14761	50	1	9	5.64	2.62453	50	1	9	4.58	2.33072	50	4	17	11.34	3.26146	25	1	7
197	blisko	close	15236	14698	adv	6	50	2	9	6.14	1.29378	50	1	9	3.14	2.06041	50	2	9	5.48	1.44618	50	1	9	4.88	2.12507	50	1	9	4.8	2.63416	50	1	9	5.28	1.9799	50	1	9	5.34	2.36997	50	3	16	6.02	2.65338	25	4	9
198	bliskość	proximity	211	881	N	8	50	4	9	7.2	1.2289	50	1	9	4.2	2.3819	50	3	9	5.86	1.61637	50	1	9	3.56	2.00163	50	1	9	5.16	2.66006	50	2	9	5.84	2.02394	50	1	9	6.2	2.12852	50	4	15	8.7	3.11186	25	4	9
199	blizna	scar	457	543	N	6	50	1	6	3.84	1.26749	50	1	9	4.78	2.26139	50	1	8	4.26	1.75906	50	1	9	5.18	2.01717	50	1	7	3.5	2.04291	50	1	7	2.18	1.52114	50	1	9	7.98	1.60979	50	3	13	8.24	2.63849	25	1	6
200	blok	block	1044	1375	N	4	50	3	8	5.2	0.989743	50	1	8	3.48	2.05277	50	2	8	5.22	1.18304	50	1	9	6.42	1.97008	50	1	8	3.26	2.2389	50	1	7	2.04	1.74917	50	1	9	7.4	2.21313	50	3	12	7	2.45781	25	3	7
201	blondyn	blond	174	801	N	7	50	2	8	5.7	1.24949	50	1	9	3.62	2.02928	50	1	8	5.18	1.25666	50	1	9	5.58	1.81928	50	1	6	2.86	1.67831	50	1	8	2.38	1.86142	50	1	9	7.56	1.76311	50	3	15	7.88	3.13401	25	4	8
202	blondynka	blonde	657	704	N	9	50	3	9	5.66	1.34938	50	1	8	3.8	2.0702	50	2	8	4.52	1.37381	50	1	9	4.74	2.32826	50	1	8	3.9	2.54951	50	1	9	2.72	2.40781	50	1	9	7.88	1.56022	50	3	15	8.4	3.49343	25	3	8
203	bluzka	blouse	239	217	N	6	50	4	8	5.64	0.875051	50	1	8	3.46	1.84291	50	1	9	5.1	1.28174	50	1	9	5.5	1.95093	50	1	8	3.4	2.09956	50	1	7	1.82	1.5345	50	1	9	8	1.44279	50	3	15	7.12	3.40252	25	5	8
204	bluźnierstwo	blasphemy	191	226	N	12	50	1	5	2.92	1.08496	50	1	9	5.48	2.26995	50	1	9	4.76	2.42066	50	1	9	4.34	1.98577	50	1	9	3.92	2.50583	50	3	9	6.68	1.62179	50	1	9	5.14	2.38199	50	5	18	11.7	3.19598	25	1	5
205	błagać	to plead	866	667	V	6	50	1	6	3.4	1.17803	50	1	9	5.6	2.28571	50	1	7	3.02	1.50496	50	1	9	3.48	1.94033	50	1	9	4.78	2.47675	50	1	9	5.44	1.96042	50	1	9	6.84	1.96251	50	3	14	8.24	3.31084	25	1	6
206	błaganie	entreaty	82	221	N	8	50	1	5	3.28	1.01096	50	1	9	5.44	2.15861	50	1	8	2.84	1.55655	49	1	9	3.87755	2.04769	50	1	8	4.36	2.15482	50	1	9	5.44	2.2238	50	1	9	6.18	2.07699	50	4	15	9.44	3.11782	25	1	5
207	błazen	clown	168	507	N	6	50	1	8	4.64	1.4535	50	1	9	4.28	2.26815	50	1	8	4.22	1.79898	50	1	9	4.62	2.52247	50	1	5	2.34	1.36442	50	1	9	3.26	2.38028	50	1	9	7.5	1.76416	50	3	14	8.94	3.06001	25	1	8
208	błąd	mistake	10706	5631	N	4	50	1	7	3.38	1.12286	50	1	9	4.34	2.35268	50	1	7	3.3	1.46036	50	1	9	5.46	2.02243	50	1	9	4.78	2.42681	50	1	9	5.68	2.38567	50	1	9	5.16	2.42739	50	3	15	7.28	2.89292	25	1	7
209	błądzić	to wander	83	254	V	7	50	1	7	3.78	1.1119	50	1	9	4.54	2.33177	50	1	8	3.44	1.51402	50	1	9	4.64	1.86	50	1	8	4.44	2.10112	50	1	9	4.66	1.90177	50	1	9	6.04	1.96874	49	3	13	8.5102	2.63093	25	1	7
210	błogosławić	bless	39	112	V	11	50	1	9	5.96	1.68983	50	1	8	3.74	2.48924	50	2	9	6.02	1.65973	50	1	9	4.26	2.2389	50	1	9	4.96	2.65699	50	2	9	6.58	2.03129	50	1	9	6.06	2.46121	50	3	16	9.74	3.35523	25	1	8
211	błogosławieństwo	blessing	1030	818	N	16	50	2	9	6.44	1.52744	50	1	9	3.62	2.51437	50	2	9	5.92	1.94663	50	1	9	4.02	2.31667	50	1	9	4.24	2.46245	50	2	9	7.4	1.70234	50	1	9	5.64	2.31023	50	5	16	9.7	3.20873	25	3	9
212	błogosławiony	blessed	443	275	A	13	50	2	9	6.34	1.68559	50	1	9	4.2	2.40747	50	2	9	6.18	2.05724	50	1	9	3.62	2.44857	50	1	9	4.56	2.23296	50	1	9	6.9	2.16889	50	1	9	4.94	2.49416	50	3	17	10.14	3.49349	25	3	9
213	błogostan	bliss	8	39	N	9	49	2	9	7.26531	1.71726	50	1	9	3.52	2.45149	49	1	9	5.93878	1.77257	50	1	8	3.74	2.1267	50	1	9	4.26	2.56197	50	2	9	7.4	1.80702	50	1	9	5.42	2.16738	50	5	17	11.76	3.53155	25	4	9
214	błogość	bliss	46	147	N	7	49	4	9	7.38776	1.25526	50	1	9	3.26	2.55399	50	1	9	6	1.48461	50	1	8	3.68	1.83437	50	1	9	4.98	2.17115	50	1	9	7.3	1.75255	50	1	9	5.8	2.3819	50	5	15	11.08	2.98869	25	5	9
215	błotnisty	muddy	15	97	A	9	50	1	8	4.04	1.24474	50	1	9	3.36	2.1166	50	1	7	4.04	1.293	50	1	9	5.42	1.90692	50	1	6	2.88	1.80295	50	1	8	3.72	1.91706	50	1	9	7.14	1.81839	50	3	17	9.48	3.41808	25	1	8
216	błoto	mud	664	1540	N	5	50	1	8	4.4	1.3248	50	1	8	3.36	1.84899	50	1	7	3.76	1.27071	50	1	9	5.88	1.68596	50	1	7	2.7	1.77569	50	1	9	2	1.91663	50	1	9	7.74	1.96718	50	3	13	6.74	2.83427	25	1	8
217	błyskotliwość	brilliance	23	51	N	13	50	4	9	7.14	1.30946	50	1	8	4.82	2.33597	50	3	9	6.96	1.27711	50	1	9	5.44	2.35745	50	1	9	4.78	2.21581	50	1	9	6.68	1.84546	50	1	9	4.9	2.56547	50	4	17	10.92	3.29403	25	5	9
218	błyskotliwy	brilliant	219	253	A	11	50	3	9	6.86	1.3852	50	1	8	4.86	2.25886	50	2	9	6.48	1.51509	50	1	9	5.5	2.27901	50	1	9	5.18	2.15416	50	1	9	5.94	2.20769	50	1	9	4.62	2.44857	50	3	17	10.26	3.80553	25	5	9
219	błyszczeć	to shine	112	158	V	9	50	3	9	6	1.35526	50	1	9	4.58	2.41669	50	2	9	6.14	1.52543	50	2	9	4.86	1.80713	50	1	8	3.78	2.225	50	1	9	4.36	1.88181	50	1	9	6.9	1.94044	50	3	16	8.08	3.36149	25	3	9
220	boa	boa	170	139	ign	3	49	1	8	3.89796	1.69859	50	1	9	4.18	2.34469	50	1	9	5.6	1.92725	50	1	9	5.66	2.24618	50	1	6	2.14	1.53875	50	1	6	1.44	1.0721	50	1	9	7.62	1.79444	50	3	18	10.08	3.48079	24	1	8
221	boczek	bacon	128	126	N	6	50	2	9	5.5	1.5017	50	1	8	3.84	1.96251	50	1	9	4.9	1.29756	50	1	9	5.6	1.88442	50	1	8	2.58	1.72721	50	1	8	1.82	1.4665	50	1	9	7.34	1.80261	50	3	15	8.22	3.23432	25	2	8
222	bodziec	incentive	69	258	N	7	50	3	8	5.5	1.09265	50	1	9	3.84	2.22564	50	1	8	5.34	1.46538	50	1	9	4.94	2.0345	50	1	9	3.72	2.40781	50	1	9	4.6	2.53948	50	1	9	5.24	2.42908	50	4	18	12.08	3.47492	25	3	8
223	bogactwa	riches	548	1280	N	8	50	4	9	6.48	1.0349	50	1	9	5.02	2.40314	50	1	9	6.9	1.5017	50	1	9	6.26	2.01838	50	1	8	4.34	2.42108	50	1	9	4.56	2.53272	50	1	9	6.28	2.15747	50	3	16	9.3	3.17033	25	4	9
224	bogactwo	wealth	592	1268	N	8	50	4	9	6.82	1.33539	50	1	9	4.86	2.17603	50	2	9	6.94	1.69525	50	1	9	6.54	1.92947	50	1	9	4.7	2.58133	50	1	9	5.5	2.27004	50	1	9	6.32	2.33378	50	4	15	9.32	2.9098	25	5	9
225	bogaty	rich	2722	2069	A	6	50	3	9	6.82	1.38048	50	1	9	5.06	2.37684	50	2	9	6.88	1.68596	50	1	9	6.12	2.06664	50	1	9	4.38	2.28473	50	1	9	5.04	2.11853	50	1	9	6.28	2.04081	50	3	13	7.92	2.70178	25	4	9
226	bogobojny	pious / reverent	19	59	A	9	50	1	9	4.84	1.7884	50	1	9	4.22	2.2883	49	1	9	4.06122	1.86423	50	1	9	4.22	2.05327	50	1	9	3.76	2.40374	50	2	9	7.14	1.80713	50	1	9	5.24	2.47897	50	3	17	11.14	3.70884	25	1	9
227	bohater	hero	2372	2568	N	7	50	5	9	7.56	1.0721	50	1	9	4.94	2.68336	50	2	9	7.4	1.61624	50	1	9	4.9	2.52538	50	1	9	5.34	2.46287	50	1	9	4.82	2.81896	50	1	9	6.22	2.17865	50	3	13	7.56	2.54879	25	5	9
228	boja	buoy	143	174	N	4	50	2	9	5.22	1.07457	49	1	8	2.93878	2.0454	50	1	7	5.04	1.17734	49	1	9	5.93878	1.78429	50	1	9	2.8	2.13809	47	1	4	1.55319	0.92803	50	1	9	7.28	1.90638	50	3	18	10.56	3.90792	25	2	9
229	bojaźliwy	timid	33	83	A	9	50	1	7	3.48	1.31304	50	1	9	4.42	2.32194	50	1	5	2.58	1.24687	50	1	8	3.98	1.77844	50	1	8	3.84	2.00367	50	1	9	6.38	2.00906	50	1	9	5.28	2.27713	50	4	18	10.06	3.6779	25	1	7
230	bojkot	boycott	52	75	N	6	50	1	9	4.12	1.4658	50	1	9	5.12	2.09606	50	2	9	5.4	1.73793	49	1	9	5.44898	2.28274	50	1	8	4	2.27677	49	1	9	5	2.46644	49	1	9	5.46939	2.04228	49	4	17	11.9592	3.7581	25	2	9
231	bojler	boiler	77	17	N	6	50	3	7	5.14	0.903734	50	1	9	3.48	2.26995	50	2	8	4.94	1.13227	49	1	9	6.02041	1.98421	49	1	8	2.97959	2.27752	50	1	7	1.7	1.41782	50	3	9	7.26	1.83848	50	4	17	11.22	3.67723	25	3	7
232	bok	flank	2366	12960	N	3	50	3	7	5.02	0.714	50	1	9	3.1	2.03289	50	2	8	4.98	1.09712	50	1	9	5.74	1.79353	50	1	9	3.86	2.57151	50	1	8	3.16	2.31552	49	1	9	6.7551	2.14603	50	3	15	6.76	2.8035	25	4	7
233	bokser	boxer	339	253	N	6	50	2	7	4.8	1.08797	50	1	9	4.62	2.24872	50	2	9	6.34	1.73335	50	1	9	5.58	2.39974	50	1	8	2.64	1.96666	50	1	9	2.46	2.03249	50	1	9	7.88	1.61169	50	3	13	8.26	2.42277	25	2	7
234	bolesny	painful	248	777	A	7	50	1	5	2.54	0.973317	50	1	9	5.92	2.23004	50	1	7	3.44	1.76311	50	1	9	4.6	2.16654	50	1	9	4.96	2.23113	50	1	9	5.24	2.02595	50	1	9	6.22	2.14086	50	3	14	8.16	2.91625	25	1	4
235	bomba	bomb	3732	1236	N	5	50	1	8	3.14	1.67831	50	1	9	5.52	2.34947	50	1	9	5.98	2.20843	50	1	9	5.22	2.35857	50	1	9	4.16	2.53434	50	1	9	2.1	1.97174	50	1	9	8	1.60357	50	3	16	8.8	3.19438	25	1	7
236	bomba atomowa	nuclear bomb	2010.5	715	N	13	50	1	8	2.68	2.10384	50	1	9	6.72	2.06071	50	1	9	6.38	2.8492	50	1	9	6.56	2.64313	50	1	9	4.58	2.45855	50	1	9	2.42	2.32194	50	1	9	7.36	1.82678	50	4	17	10.54	3.5353	25	1	8
237	bon	voucher	603	299	N	3	50	4	9	6.32	1.18563	50	1	9	3.42	2.32194	50	3	8	5.36	1.20814	50	1	9	5.9	2.29685	50	1	9	3.6	2.47436	50	1	9	1.94	1.60878	50	1	9	6.72	1.87399	50	4	18	10.64	2.85543	25	5	9
238	Bośnia	Bosnia	43	0	N	7	50	1	8	5.42	1.29505	50	1	9	3.2	2.26779	50	2	9	4.58	1.38638	50	1	9	5.82	1.92396	50	1	9	2.3	1.98206	50	1	8	2.44	1.8753	50	1	9	4.52	2.40102	50	4	18	12.74	2.8913	25	3	8
239	Boże Narodzenie	christmas	38222	9695	I	15	50	1	9	7.04	1.98936	50	1	9	4.38	2.61776	50	2	9	6.04	1.89478	50	1	9	4.04	2.54719	50	1	9	5.28	2.62671	50	1	9	5	2.81396	50	1	9	8.1	1.43214	50	3	14	6.32	2.53498	25	1	9
240	bóg	god	20312	18361	N	3	50	1	9	6.4	1.84059	50	1	9	4.58	2.74115	50	2	9	7.24	2.28178	50	1	9	4.12	2.5042	50	1	9	4.78	2.86634	50	1	9	7.22	2.72022	50	1	9	5.64	2.61674	50	3	15	6.86	2.97616	25	3	9
241	ból	ache / pain	8567	12944	N	3	50	1	6	2.36	1.27391	50	1	9	6.14	2.33876	50	1	9	2.98	1.81254	50	1	9	4.24	2.28178	50	1	9	5.94	2.40246	50	1	9	5.32	2.3685	50	1	9	6.66	2.22793	50	3	15	7.1	3.47733	25	1	6
242	ból brzucha	stomach ache	4814.5	7276	N	11	50	1	5	2.5	1.21638	50	1	9	5.5	2.39259	50	1	7	3.36	1.62581	50	1	9	5.12	2.18193	50	1	8	3.6	2.2315	50	1	9	3.16	2.39353	50	1	9	6.98	2.02525	50	3	16	6.74	2.67879	25	1	5
243	ból gardła	sore throat	4844	8303	N	10	50	1	5	2.64	1.04511	50	1	8	4.9	1.88712	50	1	7	3.72	1.44335	50	1	9	5.68	1.96334	50	1	7	3.66	1.91247	50	1	9	3.18	2.33597	50	1	9	7.22	1.91972	50	4	12	7.12	2.15369	25	1	5
244	ból głowy	headache	12149	25141.5	N	9	50	1	5	2.62	1.10454	50	1	9	5.66	2.1439	50	1	9	3.74	1.95678	50	1	9	5.2	2.0702	50	1	8	4.14	2.02041	50	1	9	3.8	2.13809	50	1	9	7.02	2.114	50	3	13	7.82	2.78985	25	1	5
245	ból w krzyżu	backache	596188	925667	N	12	50	1	8	2.66	1.2056	50	1	9	5.84	1.9098	50	1	9	3.24	1.80204	50	1	9	5.48	2.03279	50	1	8	3.44	2.2238	50	1	9	3.42	2.34816	50	1	9	7.12	1.99632	50	3	17	12	3.08386	25	1	4
246	ból zęba	toothache	4486.5	6613.5	N	8	50	1	8	2.14	1.24556	50	1	9	6.04	2.40713	50	1	8	3.34	1.68559	50	1	9	4.86	2.25886	50	1	9	3.52	2.44315	50	1	9	3.62	2.43185	50	1	9	7.24	2.06585	50	4	14	7.36	2.49702	25	1	3
247	brać prysznic	to shower	4585.5	2806.5	V	13	50	2	9	6.66	1.42299	50	1	9	3.54	2.02243	50	1	9	5.48	1.31304	50	1	9	5.8	2.0702	50	1	9	3.68	2.43646	50	1	9	3.28	2.12891	50	1	9	7.72	1.76172	50	4	13	7.22	2.47675	25	4	9
248	brak	lack	11636	11192	N	4	50	1	6	3.82	1.33539	50	1	9	3.28	2.3908	50	1	7	3.1	1.60675	50	1	9	5.98	1.78988	50	1	9	4.48	2.56539	50	1	9	6.34	2.67727	50	1	9	4.46	2.80095	50	3	15	6.88	3.15349	25	1	5
249	brak pewności siebie	diffidence	25883.7	40970.3	N	20	50	1	9	2.82	1.57389	50	1	8	4.52	2.00245	50	1	7	2.08	1.33768	50	1	9	4.22	2.188	50	1	9	4.66	2.17227	50	1	9	6.92	1.94663	50	1	9	5	2.49898	50	4	16	10.54	2.9152	25	1	9
250	brama	gate	796	2026	N	5	50	4	8	5.4	0.880631	50	1	9	3.22	2.03329	50	3	8	5.64	1.1205	50	1	9	5.94	1.86712	50	1	9	3.02	1.78988	50	1	9	2.08	1.91493	50	1	9	7.94	1.63395	50	3	15	7.74	3.32468	25	5	7
251	brat	brother	15772	11386	N	4	50	3	9	7.04	1.39913	50	1	8	3.7	2.2429	50	2	8	5.88	1.52047	50	1	9	4.12	2.13465	50	1	9	5.28	2.81425	50	1	8	2.68	2.00448	50	1	9	7.26	2.20213	50	3	15	6.44	3.5809	25	3	9
252	bratanek	nephew	425	463	N	8	50	4	9	6.28	1.30993	50	1	7	3.06	1.88885	50	2	8	4.98	1.20357	50	1	9	4.68	2.12315	50	1	9	3.58	2.2686	50	1	9	2.8	2.18529	50	1	9	5.14	2.39054	50	3	16	9.74	3.56748	25	4	9
253	braterstwo	brotherhood	247	231	N	10	50	3	9	7.1	1.23305	50	1	9	3.92	2.41458	50	3	9	6.52	1.44618	50	1	9	3.66	2.20028	50	1	8	4.66	2.17227	50	1	9	6.5	2.20621	50	1	9	5.12	2.27354	50	4	17	10.7	3.65474	25	5	9
254	brawa	applause	738	299	N	5	50	4	9	6.72	1.17872	50	1	8	4.96	2.31199	50	2	9	6.18	1.38048	50	1	9	4.36	2.2293	50	1	9	4.52	2.21535	50	1	9	3.92	2.43981	50	1	9	7.44	1.78611	50	3	14	6.9	3.30892	25	5	9
255	brawo	bravo	3929	1053	N	5	50	5	9	6.68	1.11465	50	1	9	4.8	2.18529	50	3	9	6.14	1.35541	50	1	9	4.76	2.01586	50	1	7	4.1	1.8979	50	1	9	4.4	2.21313	50	1	9	6.68	2.11351	50	3	13	6.52	3.14442	25	5	9
256	brąz	bronze	99	347	N	4	50	1	9	5.04	1.35466	50	1	9	3.82	2.21949	50	1	8	5.08	1.39737	50	1	9	5.9	1.85439	50	1	8	2.48	1.66892	50	1	8	3.18	2.07699	50	1	9	7.18	2.06714	50	4	16	8.94	3.32222	25	1	9
257	brązowy	brown	535	707	A	7	50	3	8	5.16	1.03726	50	1	9	3.04	1.96874	50	3	8	4.96	1.02936	50	1	9	5.78	1.8327	50	1	6	2.62	1.70102	50	1	9	4.08	2.68663	50	1	9	8.02	1.5713	50	3	12	6.7	2.43487	25	4	8
258	breja	slush	26	43	N	5	49	1	6	3.4898	1.12031	49	1	9	4.10204	2.23835	48	1	8	3.70833	1.35204	48	1	9	5.89583	1.90453	50	1	9	3.38	2.57056	47	1	9	3.10638	2.21883	45	1	9	6.33333	2.19504	50	4	17	11.06	3.45472	24	1	5
259	broda	beard	457	1090	N	5	50	1	9	5.06	1.28428	50	1	8	3.2	1.84059	50	2	8	5.7	1.21638	50	1	9	5.76	1.91194	49	1	9	3.4898	2.28329	50	1	9	2	1.92725	50	1	9	8.06	1.51738	50	3	16	7.42	3.45283	25	1	9
260	brodawka	wart	26	29	N	8	50	1	9	4.08	1.67624	50	1	8	4.08	1.93612	50	2	7	4.14	1.32496	50	1	9	5.3	2.07266	50	1	8	2.94	2.142	50	1	8	2.02	1.75534	50	1	9	7.44	1.71619	50	3	17	10.98	3.62244	25	1	9
261	broić	to romp	7	20	V	5	49	1	8	4.32653	1.19701	50	1	9	4.46	2.27865	50	2	9	5.28	1.5124	50	1	9	4.9	2.09226	50	1	9	3.94	2.28044	50	2	8	4.88	1.66157	49	1	9	5.34694	2.18471	50	3	16	8.22	3.55304	25	1	8
262	bronić	to defend	3197	3703	V	6	50	2	9	5.86	1.32496	50	1	8	4.84	2.06388	50	3	9	6.48	1.37381	50	1	9	5.36	2.20167	50	1	9	5.12	2.52853	50	1	9	4.48	1.96126	50	1	9	6.62	1.83937	50	3	17	7.48	3.35176	25	2	9
263	bronowanie	harrowing	0	5	N	10	37	4	6	4.91892	0.595277	48	1	9	3.72917	2.03939	32	2	9	5.25	1.45912	43	1	9	5.97674	2.04111	44	1	9	3.59091	2.64415	38	1	9	3.47368	2.22682	36	1	9	5.61111	2.64335	43	5	17	11.7674	3.4561	18	4	6
264	broń	weapon	27414	16073	N	4	50	1	8	4.18	1.88105	50	1	9	5.02	2.50298	50	1	9	6.68	1.89995	50	1	9	5.38	2.6333	50	1	9	3.56	1.92894	50	1	9	2.18	1.92396	50	1	9	7.7	1.80984	50	3	16	8.24	2.83966	25	1	8
265	broszka	brooch	135	78	N	7	50	3	8	5.48	1.01499	50	1	9	3.12	2.05675	50	2	9	4.98	1.2204	50	1	9	5.7	1.8979	50	1	8	2.82	2.16361	50	1	9	2.1	1.90863	50	1	9	7.58	1.7623	50	4	17	10.4	3.64216	25	3	7
266	broszura	pamphlet	49	51	N	8	50	2	7	5.08	0.751597	50	1	9	3.64	2.048	50	3	8	5.06	1.09563	50	1	9	5.72	1.80747	50	1	6	2.56	1.66795	49	1	8	2.2449	1.77401	50	1	9	6.72	1.87399	50	3	16	10.24	3.23602	25	2	6
267	brud	dirt/filth / grime	528	614	N	4	50	1	5	3.08	1.06599	50	1	9	4.72	2.38225	50	1	7	3.1	1.48805	50	1	9	6.04	2.0698	50	1	9	3.82	2.50461	50	1	9	2.88	2.17256	50	1	9	6.92	1.98813	50	3	10	6.64	2.048	25	1	5
268	brudny	dirty	1238	1034	A	6	50	1	5	3.02	0.979171	50	1	8	4.44	2.23296	50	1	6	3.18	1.17265	50	1	9	5.24	2.21829	50	1	9	4.12	2.33553	50	1	8	3.92	2.12699	50	1	9	7.12	1.86963	50	3	14	6.24	3.31084	25	1	5
269	brutalność	brutality	207	207	N	10	50	1	6	2.28	1.14357	50	1	9	6.02	2.4784	50	1	9	5.3	2.34085	50	1	9	4.74	2.31948	50	1	9	4.4	2.64189	50	1	9	5.72	2.02071	50	1	9	6.4	1.81827	50	4	16	9.74	2.94722	25	1	6
270	brutalny	brutal / violent	579	441	A	8	50	1	8	2.34	1.27151	50	1	9	6.2	2.29463	50	1	9	5.9	2.59709	50	1	9	4.46	2.40077	50	1	9	4.7	2.12132	50	1	9	5.18	2.38781	50	1	9	6.3	2.12132	50	4	15	9.62	3.1095	25	1	4
271	brutto	gross	155	67	N	6	50	2	8	4.68	1.09619	50	1	9	3.46	2.16851	50	1	8	5.22	1.28238	50	1	9	6.84	2.14152	50	1	9	4.16	2.36781	50	1	9	5.26	2.89835	50	1	9	3.92	2.70178	50	4	18	12.26	3.77321	25	2	6
272	bryła	block	41	398	N	5	50	3	9	5.18	0.940907	50	1	8	3	2.02031	50	2	7	4.86	1.01035	50	1	9	6.64	1.87094	50	1	8	3.12	2.34425	50	1	9	2.88	2.25551	50	1	9	7.1	1.82108	50	3	15	9.78	2.80153	25	4	9
273	brytyjski	British	558	496	A	9	50	4	8	5.58	0.970798	50	1	7	3.42	1.81928	50	2	9	5.82	1.5345	50	1	9	5.94	2.13245	50	1	7	2.78	2.06319	50	1	9	4.76	2.47897	50	1	9	5.52	2.6668	50	3	14	10.28	2.49931	25	5	8
274	bryza	breeze	164	353	N	5	50	4	9	6.32	1.30055	50	1	9	3.56	2.2782	50	2	9	5.28	1.47136	50	1	9	4.78	1.87671	50	1	9	3.26	2.46452	50	1	8	3.12	2.0468	50	1	9	6.62	1.94716	50	3	17	10.32	3.15219	25	5	9
275	brzdąc	toddler	35	62	N	6	50	1	9	6.24	1.84678	50	1	9	4.22	2.2972	50	1	7	3.86	1.61637	50	1	9	4.32	2.14229	50	1	8	3.66	2.11515	50	1	9	2.26	1.80487	50	1	9	7.14	1.69043	50	4	16	9.18	3.46227	25	3	9
276	brzęczeć	to buzz	20	47	V	8	50	2	8	4.16	0.933722	50	1	9	4.46	2.3837	50	1	8	4.62	1.51037	50	1	9	5.18	1.89187	50	1	9	3.24	2.09528	50	1	9	4.04	2.24026	50	1	9	6.18	2.07699	50	3	13	7.92	2.67139	25	3	8
277	brzęczenie	to buzz	96	684	V	10	50	1	7	3.94	1.09563	50	1	9	4.34	2.22793	50	2	6	4.44	1.09096	50	1	9	5.32	2.0448	50	1	8	3.26	2.05843	50	1	9	4.28	2.07059	50	1	9	6.36	1.95626	50	4	14	7.82	2.97397	25	1	7
278	brzmieć	sound	521	369	V	7	50	2	8	5.68	1.07741	50	1	8	3.7	2.02283	50	3	9	5.82	1.24031	50	1	9	5.32	2.01464	50	1	7	3.8	1.94831	50	1	9	4.54	1.99192	50	1	9	5.22	2.55782	50	3	14	8.96	2.90643	25	2	7
279	brzoskwinia	peach	162	25	N	11	50	3	9	6.48	1.29741	50	1	7	3.06	1.69525	50	2	8	5.04	1.15987	50	1	9	5.7	1.95093	50	1	7	2.62	1.60217	50	1	8	1.7	1.44632	50	1	9	8.06	1.69525	50	3	15	7.1	3.0254	25	5	9
280	brzozowy	birch	3	87	A	8	50	4	9	5.76	1.11685	50	1	7	2.68	1.89995	50	2	9	4.86	1.1782	50	1	9	6.02	1.82377	50	1	8	2.76	2.1243	50	1	9	3.88	2.15369	50	1	9	6.68	2.01464	50	3	15	10.04	3.15556	25	4	9
281	brzuch	belly	1995	3850	N	6	50	2	8	5	0.947607	50	1	9	3.34	2.13436	50	1	8	4.86	1.26184	50	1	9	5.62	1.95761	50	1	8	3.36	2.14533	50	1	9	1.86	1.61637	50	1	9	8.12	1.4658	50	3	10	5.64	2.06783	25	2	8
282	brzuchal	paunch	0	0	N	8	49	2	9	4.2449	1.49347	48	1	9	4.29167	2.10327	47	1	8	4.23404	1.60451	47	1	9	5.44681	1.965	48	1	8	2.70833	1.82137	47	1	8	2.76596	2.04528	46	1	9	6.78261	1.9654	46	3	17	9.65217	3.54161	24	2	9
283	brzydki	ugly	1037	752	A	7	50	1	6	3.12	1.11831	50	1	8	4.56	2.04201	50	1	6	3.46	1.31258	50	1	9	5.06	2.16097	50	1	9	4.76	2.05595	50	1	9	5.4	2.16654	50	1	9	5.98	2.17115	50	3	10	5.68	1.83437	25	1	5
284	brzydzić	detest	17	28	V	8	50	1	5	2.68	1.0583	50	1	9	5.34	2.26427	50	1	8	3.58	1.53981	50	1	9	4.68	2.16125	50	1	8	3.56	2.2238	50	1	9	5.38	2.01919	50	1	9	5.5	2.39259	50	3	15	9.56	3.12436	25	1	4
285	brzytwa	razor	227	390	N	7	50	1	6	3.92	1.49612	50	1	9	4.86	2.13819	50	1	9	5.76	1.72094	50	1	9	5.6	2.31234	50	1	7	3.06	1.9526	49	1	7	1.83673	1.59879	50	1	9	7.44	1.65566	50	4	16	10.3	3.59279	25	1	6
286	buczyna	to beech	0	5	V	7	41	1	7	5.21951	1.21475	44	1	9	3.31818	2.1542	40	2	9	5.075	1.32795	42	1	9	5.57143	2.21021	46	1	7	2.54348	1.7347	38	1	8	2.60526	2.28437	37	1	9	5.21622	2.55098	44	3	17	12	3.53718	19	2	7
287	Budda	Buddha	490	0	N	5	50	2	8	5.3	1.18235	50	1	9	3.08	2.23004	50	1	9	6.28	1.71476	49	1	9	5.53061	2.18042	50	1	7	2.86	1.88452	50	1	9	5.84	3.07299	50	1	9	7.36	1.96666	50	4	18	11.7	3.78099	25	4	8
288	budowa	construction	443	682	N	6	50	4	7	5.32	0.793854	50	1	9	3.58	2.25958	50	3	8	5.84	1.21823	50	2	9	6.86	1.92735	50	1	9	3.78	2.2883	50	1	9	2.66	1.98577	50	1	9	7.2	2.03038	50	3	13	7.98	2.80299	25	4	7
289	budować	to build	856	1154	V	7	50	4	9	6.14	1.22907	50	1	9	4.02	2.01515	50	2	9	6.34	1.63645	50	1	9	6.74	1.54933	50	1	9	5.04	2.49047	50	1	8	4.08	1.90424	50	1	9	7.14	1.88452	50	3	15	7.6	3.10365	25	4	9
290	budynek	building	4279	3744	N	7	50	4	8	5.42	0.882714	50	1	8	3.14	1.73805	50	2	9	5.6	1.38505	50	1	9	6.24	2.09528	50	1	9	3.74	2.38028	50	1	7	1.62	1.3536	50	1	9	7.46	1.86493	50	3	15	7.48	3.24031	25	5	8
291	budzik	alarm clock	330	344	N	6	50	1	7	3.68	1.64677	49	1	9	4.71429	2.59005	50	1	9	4.6	1.98977	50	1	9	5.6	1.97949	50	1	8	3.26	2.14581	50	1	8	1.58	1.38638	50	1	9	7.92	1.74777	50	3	13	7.48	2.78656	25	1	5
292	budżet	budget	693	243	N	6	50	3	8	5.32	1.11465	50	1	9	4.3	2.16889	50	2	9	5.86	1.49843	50	2	9	7.32	1.81198	50	1	8	4.34	2.34399	50	1	9	3.48	2.27892	50	1	9	5.1	2.54149	50	4	17	10.9	3.83991	25	3	8
293	bufor	buffer	47	42	N	5	50	3	7	5.2	1.01015	49	1	9	3.46939	2.14186	46	1	8	5.02174	1.37419	47	1	9	5.95745	1.64128	50	1	9	2.78	1.95135	48	1	9	3.875	2.51485	47	1	9	4.51064	2.53559	49	5	18	13.8776	2.8841	25	3	7
294	bujać	to rock	126	110	V	5	50	4	9	5.86	1.08816	50	1	8	4.04	1.89478	50	2	7	4.88	1.11831	50	1	9	5.3	1.87628	49	1	7	2.57143	1.82574	50	1	9	4.04	1.84014	50	1	9	6.66	2.08601	50	3	12	7.14	2.81403	25	4	9
295	bujać się	to float	1.13277e+06	1596600	V	9	50	3	8	6.04	1.21151	50	1	9	3.88	1.96542	50	2	8	5	1.57791	50	1	9	4.82	1.97629	50	1	8	3.12	1.84767	50	1	9	4.3	1.90863	50	1	9	6.9	2.07266	50	3	13	7.04	2.59481	25	3	8
296	buk	beech	49	114	N	3	50	4	9	5.56	1.12776	50	1	8	2.6	1.73793	50	4	9	5.74	1.20898	50	1	9	5.58	1.64242	50	1	8	3.32	2.23552	50	1	8	1.62	1.45532	50	1	9	7.26	1.92524	50	3	16	9.26	3.50399	25	4	9
297	bukiet	bouquet	414	798	N	6	50	2	9	6.4	1.4983	50	1	8	3.6	1.76126	50	2	9	5.64	1.38151	50	1	9	5.1	2.14999	50	1	8	3.14	1.93791	50	1	9	2.1	1.96136	50	1	9	7.84	1.63333	50	4	13	7.02	2.42007	25	3	9
298	bukowy	to beech	0	78	V	6	50	3	8	5.62	1.02798	50	1	8	3.02	1.74368	49	2	8	5.26531	1.09498	49	1	9	5.73469	1.68047	49	1	6	2.59184	1.70683	48	1	9	3.66667	2.41743	50	1	9	5.08	2.54623	50	4	16	10.4	3.21984	25	3	8
299	buldożer	buldozer	71	47	N	8	50	1	7	4.26	1.22574	50	1	8	4.66	2.26427	50	1	9	6.34	1.74508	50	1	9	5.68	2.23552	50	1	7	2.68	1.64677	50	1	8	1.72	1.49884	49	1	9	7.10204	2.14325	50	4	16	9.82	3.52652	25	1	6
300	bulion	broth	52	69	N	6	50	3	9	5.56	1.10951	50	1	8	2.9	1.88712	50	1	9	5.18	1.38048	50	1	9	5.5	1.77569	50	1	6	2.36	1.53543	50	1	9	2.04	1.98936	49	1	9	6.79592	2.16005	50	4	16	10.36	2.75355	25	3	7
301	bulwa	tuber	39	322	N	5	50	3	8	4.98	0.958102	50	1	9	3.02	1.94296	50	2	8	4.76	1.04119	50	1	9	5.82	1.90263	50	1	7	2.64	2.01788	49	1	9	2.02041	1.76174	49	1	9	6.89796	1.93912	50	4	17	10.68	3.17156	25	3	7
302	bułeczka	muffin	67	37	N	8	50	3	9	6.34	1.37929	50	1	8	3.02	1.94296	50	2	8	4.66	1.18855	50	1	9	5.12	1.69802	50	1	6	2.78	1.58166	50	1	7	1.64	1.22491	50	1	9	7.9	1.63195	50	3	12	6.7	2.60494	25	3	9
303	Bułgaria	Bulgaria	28	0	N	8	50	2	8	5.54	1.24884	50	1	9	3.72	2.49931	50	1	8	4.8	1.44279	50	1	9	5.52	1.8978	50	1	9	3.12	2.55263	50	1	8	2.54	2.06239	50	1	9	5.68	2.62204	50	4	17	11.5	2.95718	25	4	8
304	bunkier	bunker	335	206	N	7	50	1	7	4.78	1.38932	50	1	9	4.52	2.45149	50	1	9	5.66	1.91247	49	1	9	6.08163	2.18743	50	1	8	3.02	2.29009	50	1	7	1.7	1.37396	49	1	9	7.28571	1.83712	50	3	16	10.36	3.51533	25	1	7
305	bunt	revolt	754	1281	N	4	50	1	8	4.06	1.5832	50	1	9	5.58	2.45855	50	1	9	6.24	2.15293	50	1	9	4.14	2.14771	50	1	9	4.7	2.34955	50	1	9	5.78	2.2972	50	1	9	6.28	2.10965	50	5	16	10.14	2.99666	25	1	8
306	buntowniczy	rebellious	48	51	A	11	50	1	9	4.78	1.43271	50	1	9	5.24	2.52789	50	2	9	6.1	1.87628	50	1	9	3.86	2.31243	50	1	8	5.02	1.90048	50	1	9	5.96	2.25841	50	1	9	5.66	2.05645	50	4	16	9.9	3.41814	25	1	9
307	buntownik	rebel	106	101	N	9	50	1	8	4.8	1.6413	50	1	9	5.54	2.25162	50	2	9	6.4	1.60357	50	1	9	3.76	2.57587	50	1	9	4.86	2.18539	50	1	9	4.24	2.5198	50	1	9	6.7	1.85439	50	4	15	10.36	3.23728	25	1	8
308	buraczany	beet	0	5	N	9	50	2	8	4.8	1.17803	50	1	9	3.54	2.1779	50	1	7	4.36	1.28983	50	1	9	5.1	1.83225	50	1	7	2.04	1.38446	50	1	9	3.7	2.20621	50	1	9	6.52	2.14989	50	4	16	9.78	3.15122	25	2	7
309	burdel	brothel	649	217	N	6	50	1	8	3.46	1.69284	50	2	9	5.56	1.72804	50	1	9	3.86	1.77293	50	1	9	4.8	2.31234	50	1	8	2.92	1.98813	50	1	8	2.98	1.78988	50	1	9	7.26	1.70006	50	4	17	13.02	2.78839	25	1	8
310	burza	storm	2000	3238	N	5	50	1	9	4.86	1.76138	50	1	9	5.3	2.57341	50	1	9	5.34	2.06635	50	1	9	4.54	2.39225	50	1	9	4.48	2.34947	50	1	8	3.06	2.2261	50	1	9	7.96	1.51132	50	3	17	7.4	3.36246	25	1	9
311	burzliwy	turbulent	63	149	A	8	49	2	7	4.28571	1.25831	50	1	9	5.8	2.59513	50	2	9	5.48	1.72898	50	1	9	4.2	2.20389	50	1	8	4.2	2.12852	50	1	9	5.7	2.10199	50	2	9	5.9	1.88712	50	3	17	10.08	3.37965	25	2	7
312	burzyć się	to storm	1132744	1596658	V	10	50	1	6	3.74	1.15723	50	1	9	5.46	2.25162	50	1	8	5.38	1.66464	50	1	9	3.8	1.93781	50	1	7	3.58	1.88539	50	1	9	5.3	1.91929	50	1	9	5.4	2.26779	50	3	17	10.46	3.47122	25	1	6
313	but	shoe	3659	1123	N	3	50	3	9	5.46	0.994064	50	1	8	2.96	1.97907	50	2	8	5.24	1.31801	50	1	9	5.94	2.24436	50	1	9	3.76	2.55997	50	1	9	1.78	1.88755	50	1	9	7.98	1.72011	50	3	15	6.32	3.40132	25	3	9
314	butelka	bottle	997	988	N	7	50	4	8	5.56	0.884331	50	1	9	2.9	1.8979	50	1	7	4.7	1.28174	50	1	9	5.56	1.92894	50	1	8	2.94	2.02444	50	1	9	2.12	2.25551	50	1	9	8.1	1.55511	50	3	12	6.22	2.42681	25	4	7
315	buzdygan	scepter	0	19	N	8	24	1	7	5.08333	1.47196	31	1	9	4.06452	2.44861	24	3	9	6.5	1.588	27	1	9	4.96296	2.44133	33	1	8	3.09091	2.19892	28	1	8	3.14286	2.67657	17	1	9	6.29412	2.44348	32	4	18	12.9688	4.51867	8	1	7
316	być karmionym	to be fed up	115182	71368.5	V	13	50	2	9	5.6	1.4983	50	1	9	3.52	2.21535	50	1	8	3.7	1.56818	50	1	9	5.1	1.80984	50	1	8	3.42	1.9597	50	1	8	3.44	1.99141	50	1	9	6.9	1.96136	50	3	14	7.2	3.02372	25	3	9
317	bydlę	brute	149	628	N	5	50	1	6	3.66	1.30321	50	1	9	3.98	2.27219	50	1	9	4.52	2.03279	50	1	9	5.4	2.2315	50	1	8	3.34	2.28223	50	1	9	2.44	2.02192	49	1	9	6.81633	2.10825	50	4	15	9.3	2.92944	25	1	6
318	bydło	cattle	686	962	N	5	50	1	7	4.38	1.3981	50	1	9	3.92	2.16503	50	1	9	3.98	1.72011	50	1	9	5.66	2.06635	50	1	9	3.6	2.54751	50	1	8	2.44	1.86438	50	1	9	7.46	1.7404	50	3	14	8.8	2.77746	25	2	7
319	byk	bull	587	819	N	3	50	3	8	5.06	0.956396	50	1	8	4.14	2.45789	50	3	9	6.1	1.64441	50	1	9	5.1	2.15946	50	1	7	2.86	1.7958	50	1	9	1.82	1.826	50	1	9	8.14	1.51199	50	3	12	7.2	2.3035	25	3	6
320	było	was	169144	297975	V	4	50	2	7	4.66	0.960655	50	1	9	3.38	1.98864	50	2	8	4.4	1.41421	50	1	9	5.52	1.84324	50	1	9	4.9	2.50102	50	1	9	6.12	2.09606	49	1	8	3.18367	2.35118	50	3	14	6.3	3.11841	25	2	6
321	bystrość	cuteness	32	161	N	8	50	4	9	6.94	1.1141	50	1	9	4.72	2.3127	50	4	9	6.76	1.31801	50	1	9	6.66	2.11515	50	1	9	4.8	2.35606	50	1	9	6.3	1.87628	50	1	9	4.86	2.02041	50	4	16	9.92	3.37361	25	5	9
322	bzyczeć	to buzz	6	7	V	7	50	1	7	4.18	1.15511	50	1	8	4.5	2.14047	50	1	7	4.48	1.46022	50	1	9	5.26	1.82734	50	1	7	2.5	1.60675	50	1	8	3.58	1.87453	50	1	9	6.96	2.0698	50	3	13	7.6	2.94854	25	1	6
323	całkiem	very	20475	23283	qub	7	50	3	8	5.42	0.970798	50	1	8	3.28	1.87399	50	2	9	5.44	1.47302	50	1	9	5.98	1.87888	50	1	9	4.2	2.24972	50	2	9	6.02	1.78988	50	1	9	3.06	2.44457	50	3	15	8.6	3.2639	25	4	8
324	całkowity	total	392	535	A	9	50	3	8	5.58	0.970798	50	1	9	3.04	1.99959	50	4	9	6.44	1.54074	50	1	9	6.34	2.1439	50	1	9	4.36	2.30137	50	1	8	5.3	2.23379	50	1	9	4.38	2.35511	50	4	15	8.78	3.26572	25	3	8
325	całować	to kiss	1184	961	V	7	50	4	9	7.84	1.26749	50	2	9	5.66	2.00621	50	2	9	6.34	1.45139	50	1	8	2.46	1.56766	50	1	9	5.8	2.2315	50	1	9	3.92	2.30208	50	1	9	7.9	1.75255	50	3	14	7.04	2.64158	25	4	9
326	cały	whole	49676	50699	A	4	50	4	9	5.86	1.21235	50	1	8	3.38	2.05923	50	2	9	6.24	1.73276	50	1	9	5.8	2.08982	50	1	8	4.28	2.17631	50	1	9	5.54	2.3405	50	1	9	5.46	2.46783	50	3	12	6.6	2.66497	25	4	8
327	car	tsar	511	1073	N	3	49	2	9	4.81633	1.43865	50	1	9	4.56	2.29605	50	3	9	7.78	1.65727	49	1	9	6.67347	2.1153	50	1	8	2.36	1.71143	50	1	7	2.64	1.9458	49	1	9	6.59184	2.04041	50	3	17	10.88	3.44425	24	3	9
328	cebula	onion	202	133	N	6	50	1	9	5.02	1.65973	50	1	9	3.52	2.26094	50	1	8	4.6	1.2289	50	1	9	5.68	1.95292	50	1	7	2.88	1.79159	50	1	7	1.64	1.46747	50	1	9	8.14	1.61637	50	3	12	6.76	2.29071	25	1	8
329	cel	target	9297	8026	N	3	50	4	9	6.54	1.12866	50	1	9	3.92	2.22087	50	1	9	6.9	1.47427	50	2	9	7.12	1.79159	50	1	9	6.1	2.16889	50	1	9	5.6	2.64189	50	1	9	5.72	2.28607	50	3	17	8.72	3.18824	25	4	9
330	cela	cell	379	484	N	4	50	1	6	3.24	1.34862	50	1	9	4.46	2.36652	50	1	8	3.22	1.90905	50	1	9	5.9	2.18763	50	1	8	3.46	2.13054	50	1	8	2.18	1.96593	50	1	9	7.32	1.89995	50	3	16	8.5	3.05894	25	1	5
331	celny	telling	174	288	A	5	50	3	9	5.9	1.24949	50	1	9	3.86	1.98987	50	1	9	6.6	1.41421	50	1	9	6.24	1.61068	50	1	9	4.5	2.27901	50	1	9	5.04	2.04999	50	1	9	5.8	2.19461	50	4	16	9.06	3.35887	25	3	9
332	celować	to aim	368	203	V	7	50	2	8	5.14	1.04998	50	1	9	4.5	2.29685	50	2	9	6.38	1.30759	50	2	9	6.72	1.80747	50	1	8	4.24	2.27282	50	1	8	4.02	1.95344	50	1	9	6.72	2.04081	50	3	12	7.72	2.29498	25	2	8
333	cement	cement	158	153	N	6	50	2	8	4.96	1.00934	50	1	9	3.02	1.97422	50	3	9	5.76	1.40785	50	1	9	6.02	1.80125	50	1	6	2.78	1.82153	50	1	8	1.62	1.3536	50	1	9	7	1.93781	50	3	16	9.54	2.78634	25	2	8
334	cena	price	2555	1390	N	4	50	1	7	4.64	1.1205	50	1	8	3.88	1.74543	50	1	9	5.54	1.61889	50	1	9	6.6	1.98977	50	1	9	5.14	2.25886	50	1	9	3.88	2.66986	50	1	9	6.7	2.18763	50	3	14	6.98	2.47015	25	1	6
335	cenić	to like	91	291	V	5	50	3	9	6.02	1.26958	50	1	9	3.84	2.15103	50	3	8	6.14	1.12504	50	2	9	6.38	1.99888	50	1	9	4.88	2.2825	50	2	9	5.66	2.0365	50	1	9	4.68	2.22637	50	4	17	10.34	3.49116	25	3	9
336	cent	cent	225	85	N	4	50	2	8	5.46	1.11043	50	1	9	3.08	1.92555	50	1	7	4.54	1.60624	50	1	9	6.54	1.76369	50	1	7	2.8	1.73793	50	1	9	2.1	1.95093	50	1	9	6.96	2.04999	50	4	18	10.94	3.48413	25	2	8
337	centrum	hub	8700	6420	N	7	50	3	9	5.58	1.12649	50	1	8	4.14	2.17603	50	4	9	6.3	1.35902	50	1	9	6.14	2.06041	50	1	9	4.28	2.45814	50	1	9	4	2.53948	50	1	9	6.76	2.105	50	3	16	8.28	3.39291	25	3	9
338	cep	brat	17	73	N	3	50	2	7	4.2	1.10657	50	1	9	3.7	2.45157	50	1	8	4.18	1.78074	50	1	9	5.52	2.11158	50	1	9	2.66	2.0465	49	1	9	2.2449	2.01588	48	1	9	5.91667	2.76631	50	3	17	10.5	3.40618	25	2	7
339	cera	complexion	126	452	N	4	50	3	8	5.2	1.14286	50	1	8	3.58	1.7623	50	2	8	5.14	1.32496	50	1	9	5.14	2.0703	50	1	8	3.86	2.17603	50	1	8	2.52	1.70521	50	1	9	7.12	2.20981	50	4	15	10.08	2.99551	25	3	8
340	cesarz	emperor	786	3396	N	6	50	3	8	5.44	1.1808	50	1	9	4.18	2.14467	50	2	9	7.84	1.67039	50	1	9	6.88	2.19126	50	1	8	3.04	1.82902	50	1	8	3.04	2.35571	50	1	9	7.12	1.955	50	3	17	9.78	3.27819	25	4	7
341	cham	cad	210	446	N	4	50	1	5	2.5	1.16496	50	1	9	5.48	2.05277	50	1	9	4.7	2.06279	50	1	9	4.34	2.3089	50	1	8	3.5	2.08248	50	1	9	4.56	2.69663	50	1	9	5.5	2.30572	50	3	15	9.5	3.13147	25	1	5
342	chamski	boorish	113	30	A	7	50	1	6	2.72	1.27839	50	1	8	5.76	2.046	50	2	9	4.82	2.06714	50	1	9	4.78	2.37581	50	1	8	4.08	2.07846	50	1	9	6.26	2.01838	50	1	9	5.38	2.13704	50	4	15	9.86	3.11684	25	1	6
343	chamstwo	rabble	73	119	N	8	50	1	6	2.54	1.21571	50	1	9	5.62	2.23962	50	1	9	4.32	2.18006	50	1	9	4.32	2.29854	50	1	9	3.94	2.12286	50	1	9	6.12	2.14419	50	1	9	5.28	1.9799	50	4	18	10.42	3.72027	25	1	6
344	chaos	chaos	1365	1683	N	5	50	1	8	3.6	1.53862	49	1	9	5.38776	2.37887	50	1	9	4.18	2.52893	50	1	9	4.22	2.17865	50	1	9	3.98	2.33422	50	1	9	6.42	2.20473	50	1	9	5.94	2.25343	50	3	18	10.28	3.40492	25	1	7
345	charakter	nature	1728	4456	N	9	50	2	9	5.82	1.20695	50	1	9	4.36	2.47238	50	3	9	6.32	1.42055	50	1	9	4.98	2.19916	50	1	9	5.74	2.08796	50	1	9	6.72	2.35641	50	1	9	4.58	2.37409	50	5	16	9.8	2.84999	25	2	9
346	chata	cottage	494	615	N	5	50	2	9	5.44	1.37262	50	1	8	3.14	1.80713	50	2	7	5.04	1.10583	50	1	9	5.5	2.08248	50	1	8	3.52	2.20611	50	1	9	1.86	1.7144	50	1	9	7.88	1.49339	50	3	14	8	3.10365	25	2	8
347	chcenie	to will	7	17	N	7	50	3	9	5.6	1.12486	50	1	8	4.7	2.05287	50	2	9	5.68	1.83437	49	1	8	4.42857	1.63299	50	1	8	4.96	2.24026	50	2	9	6.46	1.89747	49	1	9	4.04082	2.29092	50	3	16	8.26	3.52142	25	4	9
348	chcieć	to wish	2608	1412	V	6	50	2	9	6	1.26168	50	1	9	4.48	2.26094	50	3	9	6.26	1.3674	50	1	9	4.7	2.18763	50	1	9	5.4	2.45781	50	1	9	5.86	2.22243	50	1	9	4.64	2.41391	50	3	10	5.12	1.84767	25	2	9
349	chciwość	greed	471	419	N	8	50	1	5	2.82	0.98333	50	1	9	5.66	1.94422	50	1	9	5.16	2.1605	50	1	9	5.12	2.12507	50	1	9	4.34	2.11515	50	1	9	7	1.71429	50	1	9	5.56	2.30492	50	4	15	10.02	3.19751	25	1	5
350	chciwy	greedy	380	214	A	6	50	1	9	3.04	1.49775	50	1	9	5.3	1.95093	50	1	9	5.28	2.08042	50	1	9	4.76	2.40374	50	1	9	4.58	2.39123	49	2	9	6.30612	2.05349	49	1	9	5.30612	2.17183	50	3	16	9.7	3.05894	25	1	5
351	chełpliwy	boastful	0	34	A	9	46	1	7	3.80435	1.34362	48	1	8	4.20833	2.11337	48	2	8	5.02083	1.69467	44	1	9	5.52273	2.02873	49	1	6	3.04082	1.63247	49	1	9	6.42857	1.65831	46	1	9	3.93478	2.37956	50	5	18	12.28	3.67585	23	1	5
352	chęć	desire	1503	3420	N	4	50	4	9	6.34	1.06157	50	1	9	4.36	2.29249	50	1	9	6.06	1.51738	50	1	9	4.3	1.8979	50	1	9	4.8	2.61081	50	1	9	6.14	2.0703	50	1	9	4.16	2.07374	50	3	17	7.52	3.37603	25	4	9
353	chili	chili	635	0	N	5	50	2	9	5.46	1.60624	50	1	9	4.58	2.48333	50	1	8	5.52	1.38858	50	1	9	5.16	2.02394	50	1	6	2.66	1.61131	50	1	9	2.12	2.20056	49	3	9	7.67347	1.40517	50	3	16	9.68	3.19719	25	2	7
354	chirurgia	surgery	211	68	N	9	50	1	8	4.46	1.61889	50	1	9	5	2.57143	50	1	9	6.08	1.65172	50	1	9	7.48	1.74075	50	1	8	4.04	2.04999	50	1	7	3.2	1.92725	50	1	9	6.98	1.93243	50	4	17	10.44	3.20815	25	1	8
355	chleb	bread	1986	4026	N	5	50	1	9	6.44	1.83125	50	1	8	3	2.10926	50	2	9	5.68	1.89995	50	1	9	5.72	2.00041	50	1	9	4.36	2.48883	50	1	8	1.86	1.77293	50	1	9	8.34	1.39401	50	3	13	5.9	2.61276	25	1	9
356	chlor	chlorine	88	29	N	5	50	1	6	4.34	0.981669	50	1	9	3.72	2.24099	50	1	7	4.82	1.06311	50	1	9	6.2	1.89521	50	1	7	2.8	1.74964	49	1	7	2.26531	1.82318	50	1	9	5.82	2.52893	50	4	17	11.12	3.36634	25	1	5
357	chłodny	frigid	365	1726	A	7	50	1	7	4.14	1.47094	50	1	9	3.92	1.98813	50	1	9	4.48	1.60662	50	1	9	5.8	2.04041	50	1	8	3.96	1.80656	50	1	9	4.82	2.30075	50	1	9	6.22	2.03329	50	3	13	7.22	2.81606	25	1	7
358	chłopak	boy	13167	10762	N	7	50	4	9	6.38	1.3981	50	1	9	4.24	2.24572	50	4	9	5.92	1.39737	50	1	9	4.38	2.20287	50	1	9	4.86	2.25886	50	1	9	2.44	2.00163	50	1	9	7.5	1.92989	50	3	15	6.68	3.52507	25	5	9
359	chłód	chill	350	3252	N	5	50	1	9	3.86	1.59092	50	1	9	4.18	2.20102	50	1	9	4.34	1.90177	50	1	9	5.56	2.21461	50	1	9	4.02	2.14276	50	1	9	4	2.1571	50	1	9	6.76	1.90123	50	4	16	8.04	3.55688	25	1	9
360	chmura	cloud	456	1876	N	6	50	1	9	5.38	1.68898	50	1	9	3.46	2.33177	50	3	8	5.12	1.25584	50	1	9	4.92	2.1838	50	1	9	3.26	2.1553	50	1	8	2.58	2.19545	50	1	9	7.94	1.77752	50	3	13	6.1	2.50917	25	1	9
361	chmury	clouds	1400	4923	N	6	50	2	9	5.86	1.69043	50	1	9	3.38	2.08875	50	2	8	4.94	1.3311	50	1	9	5.4	1.91663	50	1	9	3.52	2.26995	50	1	8	2.48	1.87617	50	1	9	8.14	1.47094	50	3	10	5.84	2.05397	25	2	9
362	chodaki	clever clogs	12	70	N	7	48	4	9	5.25	1.10126	50	1	9	3.34	2.24618	50	2	8	4.76	1.15281	50	1	9	6.34	1.74508	50	1	6	2.8	1.76126	49	1	8	1.67347	1.44896	49	1	9	7.18367	1.96504	50	4	17	10.9	3.24037	25	4	9
363	chodzenie	going	552	387	N	9	50	3	9	5.88	1.20611	50	1	8	3.36	1.98731	50	1	9	5.44	1.1808	50	1	9	5.66	1.98577	50	1	9	3.9	2.38405	50	1	9	3.64	2.16427	50	1	9	7.18	1.88105	50	3	12	6.42	2.5642	25	3	9
364	chodzić	to walk	6214	5275	V	7	50	4	9	5.84	1.11319	50	1	8	3.5	2.10199	50	2	9	5.6	1.21218	50	1	9	5.34	1.8693	50	1	9	4.32	2.61425	50	1	8	3.58	1.89618	50	1	9	7.02	2.26319	50	3	17	6.24	3.49086	25	5	9
365	choleryczność	choleric	0	1	N	13	50	1	6	3.36	1.04511	48	1	9	5.79167	2.38754	49	1	9	4.85714	2.08167	50	1	8	4	1.95876	50	1	8	3.6	2.52336	49	3	9	6.95918	1.48547	49	1	9	4.30612	2.45971	50	5	18	12.92	3.18055	25	2	6
366	chomik	hamster	167	67	N	6	50	2	9	5.58	1.2304	50	1	9	3.7	2.35822	50	2	8	4.34	1.13587	50	1	9	5.62	2.02928	50	1	8	2.66	1.91247	50	1	9	1.62	1.56349	50	1	9	8.12	1.42342	50	3	14	6.64	2.67078	25	4	9
367	choroba	illness / sickness / disease	2489	2594	N	7	50	1	6	2.58	1.27919	50	1	9	5.28	2.18567	50	1	8	2.84	1.51671	50	1	9	5.28	2.25913	50	1	9	5.1	2.21544	50	1	9	3.72	2.19499	50	1	9	6.56	2.25117	50	3	17	7.82	3.66277	25	1	5
368	choroba morska	seasick	1488	1638	I	14	50	1	6	3.06	1.39108	50	1	9	4.8	2.61081	50	1	6	3.22	1.38932	50	1	9	5.74	1.96718	50	1	9	2.88	1.94454	50	1	9	3.34	2.37856	50	1	9	6.9	1.7291	50	4	15	9.68	2.77334	25	1	6
369	chorobliwy	morbid	14	90	A	10	50	1	5	3.04	0.988918	50	1	9	4.94	2.142	50	1	6	3.08	1.25909	49	1	9	5.08163	2.04976	50	1	9	4.48	2.43478	50	1	8	5.22	1.76462	50	1	9	5.22	2.36721	50	3	16	9.02	3.17831	25	1	5
370	chorowitość	sickliness	0	3	N	11	50	1	7	2.94	1.2521	50	1	9	5.2	2.27677	50	1	7	2.78	1.29819	50	2	9	5.78	1.8658	50	1	8	3.78	2.1313	50	1	9	5.28	1.78474	50	1	9	5.42	2.22316	50	4	16	10	3.39868	25	1	5
371	chorowity	sickly	30	67	A	9	50	1	6	2.78	1.13011	50	1	9	4.74	2.35441	50	1	5	3.02	1.16916	50	1	9	5.42	1.93876	50	1	8	4.08	2.23004	50	1	9	5.02	2.17115	50	1	9	5.96	2.0698	50	4	16	9.08	3.42166	25	1	5
372	Chorwacja	Croatia	10	0	N	9	50	2	9	6.3	1.55511	50	1	9	3.56	2.36609	50	1	9	5.22	1.32926	50	1	9	5.7	1.79853	50	1	9	3.08	2.28429	50	1	8	2.36	1.89263	50	1	9	6.24	2.35225	50	4	17	11.22	3.05253	25	5	9
373	chory	sick	6919	4274	A	5	50	1	5	2.68	1.11465	50	1	9	4.34	2.08601	50	1	8	2.96	1.47025	50	1	9	5.2	1.96915	49	1	9	4.83673	2.66417	50	1	9	3.94	2.142	50	1	9	7.12	1.92343	50	3	13	6.38	2.58639	25	1	5
374	chór	choir	476	1267	N	4	49	2	8	5.71429	1.30703	50	1	9	3.54	2.08209	50	2	9	5.48	1.6932	50	1	9	5.4	1.93781	50	1	7	2.64	1.81558	50	1	9	2.78	2.24327	50	1	9	7.68	1.60916	50	3	13	8.26	2.54599	24	2	8
375	chrapać	to snore	41	113	V	7	50	1	6	3.44	1.32727	50	1	7	4.24	2.28178	50	1	8	4.22	1.64491	50	1	9	5.28	1.84103	50	1	8	3.6	2.27677	50	1	8	3.64	2.15482	50	1	9	7.24	1.82455	50	3	14	7.74	2.89835	25	1	5
376	chrom	chrome	58	32	N	5	50	3	9	5.22	0.815413	50	1	8	3.6	1.96915	50	2	8	5.04	1.19455	50	1	9	6.14	1.80713	50	1	6	2.46	1.68074	50	1	9	2.56	2.25117	50	1	9	5.32	2.55103	50	4	18	12.86	3.3259	25	5	9
377	chronić	to protect	6287	1701	V	7	50	3	9	6.62	1.0859	50	1	9	3.94	2.12286	50	2	8	6.28	1.47136	50	1	9	5.28	2.08042	50	1	9	5.12	2.47963	50	1	9	5.32	2.06467	50	1	9	5.88	2.09606	50	3	14	7.82	2.84777	25	5	9
378	chroniony	protected	353	208	V	9	50	3	9	6.08	1.14	50	1	8	3.52	2.15936	50	1	8	5.44	1.91833	50	1	9	6.04	1.96874	50	1	8	3.84	2.13197	50	1	9	5.5	1.88712	50	1	9	5.54	2.20584	50	3	15	8.72	2.98322	25	5	9
379	chrupać	champ	14	27	V	7	50	3	8	5.84	1.28349	50	1	8	4.04	2.07964	50	3	8	5.3	1.24949	50	2	9	5.52	1.94033	50	1	7	2.9	1.69332	50	1	9	3.56	1.99141	50	1	9	7.34	1.74508	50	3	14	7.84	3.15814	25	3	8
380	chrząszcz	beetle	24	75	N	9	50	1	8	4.18	1.64986	49	1	8	3.5102	1.89432	50	1	6	4.04	1.428	50	1	9	5.66	1.9337	50	1	7	2.86	2.13819	50	1	8	1.62	1.4831	50	1	9	7.76	1.64825	50	3	14	8.56	2.67383	25	1	7
381	chrzcić	to baptize	15	40	V	7	50	1	9	5.76	1.66059	50	1	8	3.66	2.20953	50	1	9	5.54	1.59348	50	1	9	4.76	2.41221	50	1	9	4.5	2.49285	50	1	9	5	2.51526	50	1	9	7.34	1.69766	50	3	15	8.54	3.2021	25	1	8
382	chrzest	baptism	230	309	N	7	50	1	9	5.72	1.7384	50	1	9	3.74	2.26608	50	1	9	5.38	1.87236	50	1	9	4.76	2.47073	50	1	9	3.78	2.3499	50	1	9	4.9	2.9364	50	1	9	7.42	1.79671	50	4	14	8.16	2.45249	25	1	9
383	chuchać	to blow	13	27	V	7	50	2	9	5.22	1.16567	50	1	8	3.26	1.98782	50	3	8	4.94	0.86685	50	2	9	5.52	1.75243	50	1	8	3.2	2.27677	50	1	9	4.02	1.97422	50	1	9	6.92	1.83881	50	3	15	7.3	2.81577	25	3	9
384	chuderlawy	weak	17	74	A	10	50	1	6	3.54	0.908239	49	1	9	3.93878	2.24915	50	1	5	3.04	1.14214	50	1	9	5.34	1.79125	50	1	8	3.18	2.0473	50	1	9	4.56	2.3747	50	1	9	6.38	1.90477	50	4	17	10.88	3.7178	25	2	6
385	chudy	lank	810	2020	A	5	50	1	7	4.66	1.2056	50	1	9	4.02	2.30784	50	2	8	4.24	1.39328	50	1	9	5.38	1.83937	50	1	8	3.6	2.08982	50	1	8	3.8	1.96915	50	1	9	7.14	2.05049	50	3	12	6.38	2.23962	25	1	7
386	chuj	dick	1389	78	V	4	50	1	7	2.8	1.6413	50	1	9	5.68	2.60643	50	1	9	5	2.32115	50	1	9	4.58	2.20473	50	1	7	2.9	1.97174	50	1	9	3.82	2.86207	50	1	9	6.7	2.73488	50	4	17	11.58	3.21406	25	1	7
387	chusta	kerchief	65	203	N	6	50	4	8	5.54	0.862128	50	1	9	3.08	2.04879	50	1	8	4.64	1.52208	50	1	9	5.72	1.66648	50	1	6	2.66	1.74508	50	1	9	2.2	1.95876	50	1	9	7.88	1.57325	50	4	12	7.46	2.41771	25	4	8
388	chwała	glory	1569	1411	N	6	50	3	9	6.54	1.35842	50	1	9	4.36	2.37126	50	4	9	6.9	1.40335	50	1	9	4.34	2.06635	50	1	9	5.26	2.34573	50	1	9	6.78	2.3412	50	1	9	5.04	2.30315	50	3	15	9.66	2.81838	25	4	9
389	chwast	weed	67	103	N	6	50	1	6	3.56	0.993037	50	1	9	4.14	2.34747	50	1	7	3.6	1.65369	50	1	9	5.8	2.16654	50	1	9	3.22	2.10238	50	1	9	2.06	1.88885	50	1	9	7.42	1.7623	50	3	15	8.22	2.75006	25	1	5
390	chwiejny	unstable	42	148	A	8	50	1	6	3.76	0.959592	50	1	9	4.64	1.90338	50	1	6	3.24	1.09842	50	1	9	5.02	1.65973	50	1	8	3.8	2.10926	50	1	9	5.4	2.10926	50	1	9	5.82	2.07699	50	4	16	10.1	3.23407	25	1	6
391	chwila	moment	12251	11022	N	6	50	1	9	5.4	1.41421	50	1	8	3.38	1.89403	50	1	8	5.1	1.55511	50	1	9	4.52	2.17818	50	1	9	4.28	2.37367	50	2	9	6.08	2.39762	50	1	9	3.94	2.18912	50	3	16	7.9	3.29037	25	1	9
392	chwycić	to grab	409	1324	V	7	50	2	9	5.2	1.06904	50	1	9	3.9	2.19694	50	2	8	6	1.2289	50	1	9	5.26	1.94632	50	1	8	3.68	2.01464	50	1	9	4.38	2.11785	50	1	9	6.88	1.85868	50	3	14	7.54	2.94307	25	2	9
393	chwytać	to catch	170	443	V	7	50	3	8	5.22	0.840068	50	1	9	4.3	2.06279	50	2	8	5.62	1.14089	50	2	9	5.6	2.06032	50	1	9	3.84	2.18865	50	1	9	3.78	2.01312	50	1	9	6.66	1.94422	50	3	13	7.94	2.97891	25	3	8
394	chwytać się	to cling	1.13279e+06	1.59677e+06	V	11	50	4	7	5.16	0.888934	50	1	8	3.7	2.05287	50	2	7	4.4	1.30931	50	1	9	4.88	1.93401	50	1	9	4.14	2.17603	50	1	9	3.86	2.02041	50	1	9	6.84	2.09333	50	3	16	8.2	3.19438	25	4	7
395	chytry	sly	126	530	A	6	50	1	7	3.44	1.28031	50	1	9	5.04	2.28536	50	1	9	5.58	1.81928	50	1	9	6.06	1.91034	50	1	7	3.68	1.82321	50	1	9	5.94	2.16097	50	1	9	5.44	2.16804	50	3	17	8.42	3.35693	25	1	6
396	ciało	body	16781	25385	N	5	50	2	8	5.58	1.2304	50	1	8	3.78	2.25235	50	1	9	5.62	1.55038	50	1	9	6	2.29463	50	1	9	5.62	2.22133	50	1	9	2.18	1.79216	50	1	9	7.62	1.85043	50	3	15	7.04	3.02345	25	2	7
397	ciasny	narrow	185	510	A	6	50	2	8	4.16	1.11319	50	1	8	3.72	2.09021	50	1	8	3.82	1.5345	50	1	9	5.56	1.77465	50	1	7	3.4	2.1571	50	1	9	4.32	2.12315	50	1	9	6.34	2.16286	50	3	14	7.38	2.91995	25	2	7
398	ciasteczko	cookie	722	107	N	10	50	4	9	6.86	1.35541	50	1	8	3.28	2.15747	50	1	8	4.9	1.5017	50	1	9	5	2.03038	50	1	8	3.18	2.01717	50	1	8	1.78	1.32926	50	1	9	8.06	1.53077	50	3	14	6.12	2.83304	25	5	9
399	ciastko	cake	955	262	N	7	50	4	9	6.92	1.42628	50	1	8	3.48	1.96126	50	1	9	5.34	1.76832	50	1	9	4.68	1.81198	50	1	9	3.66	2.70759	50	1	9	1.96	1.92682	50	1	9	8.2	1.35526	50	3	13	5.86	2.8285	25	5	9
400	ciasto	cake	2837	949	N	6	50	5	9	6.94	1.37633	50	1	9	3.34	1.9651	50	1	8	5.18	1.45251	50	1	9	5.04	1.82902	50	1	8	3.42	2.13895	50	1	8	1.96	1.81783	50	1	9	7.92	1.44052	50	3	13	6.9	3.13798	25	5	9
401	ciąć	to cut	354	305	V	4	50	1	7	4.14	1.30946	50	1	9	4.58	2.45855	50	1	8	5.26	1.54933	50	1	9	5.46	1.87584	50	1	7	3.6	2.13809	50	1	9	3.98	2.20843	50	1	9	6.98	1.99479	50	3	11	6.92	1.87181	25	1	7
402	ciągle	still	27453	20366	adv	6	50	1	8	4.86	1.04998	50	1	7	3.32	1.80068	50	2	8	5.1	1.16496	50	1	9	6	1.53862	50	1	9	4.38	2.1655	50	1	9	6.42	2.15795	50	1	9	3.96	2.25841	50	3	14	7.5	2.87317	25	1	6
403	ciągnąć	pull	1211	1419	V	7	50	3	7	4.84	0.680936	49	1	8	3.93878	2.07573	50	2	8	5.28	1.27839	50	1	9	5.76	2.01586	50	1	8	3.66	2.1439	50	1	8	4.24	1.97495	50	1	9	6.76	1.93317	50	3	16	8.18	3.11474	25	3	5
404	cichy	meek / quiet	1074	4572	A	5	50	1	8	5.16	1.44787	50	1	8	2.58	1.69139	50	1	8	3.74	1.65134	50	1	9	4.98	1.86799	50	1	8	4.46	2.00214	50	1	9	4.8	2.25877	50	1	9	5.66	2.24618	50	3	15	6.7	3.01865	25	1	7
405	ciekawy	curious	1575	1402	A	7	50	4	9	6.86	1.04998	50	1	8	3.9	2.10199	50	3	9	6.52	1.28158	50	1	9	5.18	2.16361	50	1	9	5.18	2.07699	50	1	9	6.08	2.15558	50	1	9	5.18	2.28294	50	3	14	7.06	2.8672	25	4	9
406	cielę	calf	85	267	N	5	50	1	7	4.86	1.01035	50	1	9	3.1	1.83225	50	1	7	3.92	1.52315	50	1	9	5.04	1.7608	50	1	6	2.6	1.73793	50	1	9	1.8	1.62882	50	1	9	7.3	1.77569	50	3	14	8.26	2.91939	25	3	7
407	ciemnota	ignorance	11	87	N	8	50	1	6	3.16	1.21823	50	1	9	4.34	2.26427	50	1	8	2.98	1.5451	50	1	9	5.38	2.32897	50	1	8	3.8	2.29463	49	1	9	5.40816	2.36219	50	1	9	5.08	2.09801	50	4	17	10.22	3.17702	25	1	5
408	ciemny	dark	598	3305	A	6	50	1	7	4.34	1.58578	50	1	7	3.36	1.86	50	1	8	4.68	1.70761	50	1	9	5.38	2.04929	50	1	8	3.88	2.12507	50	1	9	4.82	2.36203	50	1	9	7.36	1.65073	50	3	12	6.2	2.32993	25	1	7
409	cienki	thin	326	1282	A	6	50	1	7	4.6	0.92582	50	1	9	3.44	2.15861	50	1	8	3.84	1.40495	50	1	9	5.56	1.99141	50	1	8	2.9	1.95093	50	1	8	4.04	2.11853	50	1	9	6.92	1.87181	50	3	14	6.72	2.6576	25	1	7
410	cień	shadow	1782	9271	N	4	50	1	8	5	1.5253	50	1	8	3.64	2.1166	50	1	8	4.02	1.59706	49	1	9	5.2449	1.95289	50	1	9	3.58	2.33946	50	1	8	3.36	2.1358	50	1	9	7.34	1.69766	50	3	16	7.54	3.71544	25	1	8
411	ciepło	warmth	2392	5580	adv	6	50	4	9	6.96	1.22824	50	1	9	3.6	2.35606	50	3	9	6.22	1.43271	50	1	9	4.86	2.2858	50	1	9	5.4	2.26779	50	1	9	4.62	2.29365	50	1	9	6.7	2.00255	50	3	15	6.6	3.48759	25	4	9
412	cierń	thorn	68	191	N	5	50	1	7	3.38	1.22708	50	1	9	5.12	2.41289	50	1	9	3.94	2.00418	50	1	9	5.32	2.02474	50	1	7	2.7	1.7291	50	1	6	2.14	1.51199	50	1	9	7.46	1.83181	50	4	17	9.76	3.07432	25	1	5
413	cierpieć	to suffer	1222	1169	V	8	50	1	6	2.48	1.1292	50	1	9	6.06	2.28044	50	1	7	3.12	1.45181	50	1	9	3.94	2.17039	50	1	9	5.34	2.7301	50	1	9	6.02	2.114	50	1	9	6.34	1.97546	49	4	14	8.34694	2.84716	25	1	5
414	cierpienie	suffering	1422	1750	V	10	50	1	7	2.06	1.2511	50	2	9	6.84	1.76589	50	1	8	2.79	1.57228	50	1	9	3.68	2.17105	50	1	9	4.84	2.45243	50	1	9	6.45	2.1821	50	1	9	6.25	2.05519	50	3	15	9.25	2.7924	25	1	4
415	cierpliwość	patience	1354	1850	N	11	50	3	9	6.5	1.07381	50	1	9	3.56	2.54879	50	2	9	6.14	1.70246	50	1	9	5.6	2.16654	50	1	9	5.5	2.17828	50	2	9	7.16	1.65813	50	1	9	4.92	2.06862	50	4	16	9.3	3.81859	25	3	9
416	cięcie	cut	2123	572	V	6	50	1	8	4.42	1.40102	50	1	8	4.42	2.16738	50	1	8	5.32	1.69561	50	1	9	5.18	1.92396	50	1	8	3.72	2.20426	50	1	8	3.74	2.2389	50	1	9	6.74	2.10742	50	3	15	8.68	3.44899	25	1	8
417	cięty	sharply	92	113	A	5	50	1	7	4.08	1.35285	50	1	9	4.86	2.33002	50	1	8	4.88	1.50699	50	1	9	5	1.88442	50	1	9	3.36	2.05794	50	1	9	4.66	2.33527	50	1	9	5.92	2.16503	50	4	16	9.56	3.27738	25	1	7
418	ciężarna	pregnant	139	80	A	8	50	3	9	5.82	1.40973	50	1	9	3.94	2.0445	50	1	8	4.64	1.68741	50	1	9	4.68	1.94244	50	1	9	4.4	2.40747	50	1	9	2.66	1.88019	50	1	9	7.72	1.7384	50	4	17	10.94	3.61635	25	3	9
419	ciężarówka	truck	1513	1287	N	10	50	2	8	4.74	1.10306	50	1	8	3.82	2.19173	50	2	9	5.72	1.47136	50	1	9	6.18	1.91333	50	1	7	2.92	2.01869	50	1	5	1.62	1.17612	50	1	9	8.04	1.60306	50	3	14	6.58	2.96297	25	2	8
420	ciężki	severe	3145	4102	A	6	50	1	5	3.8	0.968904	50	1	9	4.38	2.40654	50	2	9	5.36	1.9458	50	1	9	5.78	2.10238	50	1	8	3.68	2.15179	50	1	9	4	2.27677	50	1	9	6.28	2.1193	50	3	15	6.54	3.11815	25	1	5
421	ciężki (stan)	severe	3145	4102	A	13	50	1	7	2.3	1.40335	50	1	9	5.26	2.57785	50	1	9	3.38	1.85043	50	1	9	5.54	2.323	50	1	9	4.58	2.7112	50	1	9	5.72	2.09995	50	1	9	6.06	2.15151	50	4	15	10.32	2.9098	25	1	4
422	ciężko	hard	15453	12548	adv	6	50	1	7	3.72	1.05056	50	1	9	4.74	2.2389	50	1	9	4.2	1.60357	50	1	9	5.84	2.00367	50	1	9	4.72	2.39932	50	1	9	5.52	1.87617	50	1	9	5.18	2.38781	50	3	12	7	2.37332	25	1	5
423	cios	blow	1832	4605	N	4	50	1	8	3.88	1.36487	50	1	9	5.36	2.36263	50	1	9	5.3	2.26103	50	1	9	4.78	2.36721	50	1	8	4.12	2.23735	50	1	8	3.1	2.03289	50	1	9	6.98	1.96386	50	3	14	7.94	2.69853	25	1	8
424	ciotka	aunt	1348	6655	N	6	50	2	8	5.34	1.34938	50	1	8	3.58	1.93876	50	2	8	4.98	1.36262	50	1	9	4.54	2.14009	50	1	7	3.34	2.06635	50	1	8	2.52	1.8978	50	2	9	6.9	1.84336	50	3	13	6.48	2.59702	25	2	7
425	cipa	cunt	537	79	N	4	50	1	9	3.26	2.04849	50	1	9	5.66	2.23707	50	1	8	3.5	2.00255	50	1	9	4.66	2.39566	50	1	9	3.58	2.6733	49	1	9	2.67347	2.27658	50	1	9	7.22	2.08287	50	4	17	10.88	3.65133	25	1	5
426	cisnąć	to smack	66	413	V	6	50	2	8	4	1.2289	50	1	9	4.42	2.28652	50	2	8	5.38	1.4831	50	1	9	5.52	2.13082	50	1	8	3.5	1.88712	50	1	8	4.3	1.8979	50	1	9	5.6	2.29463	50	4	14	9.2	2.41593	25	2	8
427	cisnąć się	to swarm	1.13274e+06	1.59675e+06	V	11	50	1	6	3.62	1.04764	50	1	9	4.68	2.14229	50	1	8	4.72	1.6418	50	2	9	5.12	1.82544	50	1	7	3.32	1.77787	50	1	9	4.52	2.10189	50	1	9	5.16	2.35918	50	3	16	10.18	3.45047	25	1	5
428	ciśnienie	pressure	3395	1146	N	9	50	1	7	4.58	0.970798	50	1	8	4.48	2.27892	50	2	9	5.46	1.55459	50	1	9	5.56	2.02192	50	1	8	3.6	2.21313	50	1	9	4.36	2.02797	50	1	9	5.64	2.46411	50	3	15	9.6	3.11677	25	1	7
429	cmentarz	cemetery	857	1744	N	8	50	1	8	2.94	1.55721	50	1	9	4.82	2.30961	50	1	8	3.4	1.59079	50	1	9	5.74	2.16475	50	1	9	4.22	2.5257	50	1	8	2.52	2.05277	50	1	9	8	1.69031	50	3	14	7.9	2.58133	25	1	8
430	cnota	virtue	127	419	N	5	50	2	9	6	1.35526	50	1	9	4.44	2.36609	50	1	9	5.9	2.01271	50	1	9	4.98	2.34294	50	1	9	5.06	2.31596	50	1	9	6.92	1.91493	50	1	9	4.18	2.55303	50	4	18	10.88	3.79387	25	2	9
431	cnotliwy	virtuous	30	84	A	8	50	3	8	5.42	1.41551	50	1	9	4.06	2.34225	50	2	9	4.84	1.69465	50	1	9	4.5	2.29685	50	1	8	4.54	2.1016	50	1	9	6.74	1.92524	50	1	9	4.68	2.24463	50	5	16	11.54	2.73459	25	3	8
432	codzienny	vulgar	140	311	A	9	50	1	7	4.98	0.958102	50	1	8	2.78	1.89833	50	2	8	4.72	1.30993	50	1	9	6.34	1.92311	50	1	8	4.22	2.08287	50	1	9	5.5	1.94044	49	1	9	4.46939	2.64655	50	3	15	8.3	3.27794	25	1	6
433	coś	something	275224	162436	N	3	50	1	8	5.04	1.06828	50	1	9	3.62	2.23049	50	1	8	4.6	1.4708	50	1	9	5.78	2.06319	50	1	9	3.68	2.3512	50	1	9	6.04	2.55519	50	1	9	3.22	2.48498	50	3	15	6.32	3.29155	25	3	8
434	córka	daughter	10824	6974	N	5	50	4	9	6.56	1.34255	50	1	9	3.56	2.34877	50	3	9	5.56	1.56701	50	1	9	4.4	2.25877	50	1	9	5.08	2.56221	50	1	9	2.56	1.7515	50	1	9	6.92	2.14609	50	3	16	6.48	3.5065	25	4	9
435	cud	miracle	3403	2716	N	3	50	2	9	7.24	1.5194	50	1	9	5.2	2.4908	50	1	9	6.1	2.07266	50	1	8	3.8	2.48259	50	1	9	5.04	2.75503	50	1	9	6.48	2.64375	50	1	9	5.08	2.54623	50	3	15	8.36	2.96069	25	5	9
436	cukier	sugar	1161	679	N	6	50	4	9	6.32	1.39152	50	1	8	3.22	1.96178	50	1	8	5.1	1.37396	50	1	9	5.44	1.99141	50	1	8	2.86	1.76138	50	1	9	1.92	1.89349	50	1	9	8.12	1.58616	50	3	9	5.12	1.59898	25	4	9
437	cukierek	candy	568	128	N	8	50	5	9	6.94	1.28428	50	1	9	3.76	2.47897	50	1	9	5.36	1.46747	50	1	9	5.14	1.93791	50	1	7	2.82	1.71059	50	1	6	1.5	1.07381	50	1	9	8.06	1.42012	50	3	11	5.12	2.09606	25	5	9
438	cukierki	candy	933	339	N	8	50	5	9	7.02	1.2534	50	1	8	3.72	2.02071	50	2	9	5.18	1.49407	50	1	9	4.64	2.27462	50	1	7	3.2	2.19461	50	1	9	1.84	1.84457	50	1	9	8.18	1.38048	50	3	12	5.84	2.69057	25	5	9
439	curry	curry	448	411	N	5	50	4	8	6.06	0.998162	49	1	8	3.69388	2.21927	50	2	9	5.16	1.20136	50	1	9	5.34	2.0465	49	1	7	2.44898	1.72072	49	1	8	2.32653	1.89723	50	1	9	7.42	1.86362	50	4	18	10.96	3.65871	25	4	8
440	cwany	shady	354	268	A	5	50	2	8	4.26	1.56244	50	1	9	4.94	2.34225	50	2	9	5.92	1.54972	50	1	9	5.44	2.18679	50	1	8	4.52	1.94033	50	1	9	5.56	2.29605	50	1	8	4.86	2.0001	50	3	17	9.74	3.28143	25	2	7
441	cycek	tit	164	35	N	5	50	2	9	5.5	1.77569	50	1	9	5.4	2.24063	50	1	9	5.06	1.88885	50	1	9	4.82	2.10626	50	1	8	3.34	2.00621	50	1	9	1.92	1.86088	50	1	9	8.14	1.49843	50	3	16	7.36	3.34274	25	2	9
442	cygaro	cigar	732	1319	N	6	50	2	8	5.18	1.24031	50	1	9	3.42	2.15795	50	1	9	5.54	1.76369	50	1	9	6.02	2.16173	50	1	6	2.56	1.72804	50	1	8	1.92	1.89349	49	1	9	7.89796	1.66139	50	3	15	9.64	3.37917	25	3	8
443	cyklon	cyclone	61	111	N	6	50	1	9	3.64	1.52208	50	1	9	4.86	2.61869	49	1	9	5.7551	2.06691	49	1	9	5.14286	2.37171	50	1	8	3.7	2.08248	49	1	8	2.53061	1.89409	49	1	9	7.02041	1.81991	50	4	17	11.52	3.66584	25	1	9
444	cymbał	idiot	81	72	N	6	50	1	6	3.62	1.427	50	1	9	4.66	2.34399	50	1	8	3.72	1.55235	50	1	9	5.12	2.06664	50	1	6	2.66	1.58578	50	1	8	3.26	2.29294	50	1	9	6.14	2.08992	50	3	17	9.68	3.13922	25	1	6
445	cyna	tin	11	52	N	4	50	2	7	5.22	0.86402	50	1	8	2.98	1.84601	49	2	8	4.91837	1.05745	50	1	9	6.28	1.7501	50	1	8	2.72	2.02071	50	1	7	2.12	1.54708	49	1	9	5.44898	2.69306	50	4	18	12.14	3.26397	25	4	7
446	cynamon	cinnamon	121	54	N	7	50	1	8	5.8	1.73793	50	1	9	3.12	2.11544	50	3	8	5.2	1.04978	50	1	9	5	1.74964	50	1	7	2.48	1.76404	50	1	6	1.74	1.30634	50	1	9	7.82	1.45251	50	4	17	9.82	3.34841	25	1	8
447	cyniczny	cynical	171	257	A	8	50	2	8	3.94	1.49024	50	1	9	4.98	2.14276	50	2	9	5.66	1.92311	50	1	9	5.76	2.14343	50	1	7	4.02	1.5451	50	1	9	6.4	2.10926	50	1	9	4.36	2.33658	50	3	18	12.16	3.8458	25	2	8
448	cynk	zinc	827	158	N	4	50	3	9	5.28	0.990568	50	1	7	3.1	1.8979	50	2	9	5.4	1.27775	50	1	9	5.78	1.74133	50	1	9	3.1	2.52538	50	1	9	2.74	2.36307	50	1	9	5.24	2.64621	50	3	18	11.08	3.8164	25	3	9
449	cyrk	circus	978	468	N	4	50	1	9	5.1	1.59399	50	1	9	4.76	2.36953	50	1	9	4.82	1.36561	50	1	9	4.48	2.24281	50	1	6	2.5	1.5017	50	1	8	2.7	2.32335	50	1	9	7.9	1.71726	50	3	12	6.04	2.30315	25	1	9
450	cytryna	lemon	122	95	N	7	50	2	9	5.68	1.46301	50	1	9	3.68	2.13274	49	2	9	5.22449	1.19487	50	1	9	5.48	1.68111	50	1	6	2.48	1.68111	50	1	6	1.62	1.17612	50	1	9	8.44	1.29615	50	3	14	6.36	2.47238	25	2	9
451	cywilizowany	civilized	156	184	V	12	50	2	9	6	1.37024	50	1	9	3.54	2.07227	50	3	9	6.3	1.43214	50	1	9	6.92	1.97784	50	1	7	4.28	1.96956	50	1	9	6.38	2.11785	50	1	9	4.72	2.33902	50	4	17	10.54	3.22117	25	2	9
452	cywilny	civil	223	268	A	7	50	3	7	5	0.782461	50	1	9	2.98	1.93243	50	3	8	5.26	1.10306	50	1	9	5.82	2.03731	50	1	8	3.58	2.19545	50	1	9	5.4	2.40747	50	1	9	4.76	2.5198	50	4	18	11.54	3.80231	25	3	7
453	czajnik	kettle	182	421	N	7	50	3	7	5.3	0.886405	50	1	9	3.18	1.93454	50	1	8	4.92	1.25909	50	1	9	5.66	2.10548	50	1	9	2.74	2.01838	50	1	8	1.8	1.6413	50	1	9	8.1	1.54193	50	3	16	7.54	3.18933	25	3	7
454	czapka	cap	479	487	N	6	50	1	8	5.46	1.21571	50	1	9	3.08	1.93612	50	3	9	5.34	1.11776	50	1	9	5.94	1.97339	50	1	6	2.7	1.59399	50	1	6	1.6	1.29363	50	1	9	8.1	1.56818	50	3	12	5.9	2.81577	25	1	8
455	czapla	heron	19	188	N	6	50	3	8	5.4	0.989743	50	1	9	3.08	1.99837	50	2	7	4.94	0.934814	50	1	9	5.48	1.85428	50	1	8	2.82	2.1824	50	1	8	1.56	1.52744	50	1	9	7.32	1.94244	50	4	13	8.5	2.58922	25	3	8
456	czar	spell	573	1651	N	4	50	4	9	6.38	1.32311	50	1	8	3.82	2.06714	50	1	8	5.76	1.54603	50	1	9	4.66	2.47114	50	1	9	3.62	2.47345	50	1	9	6.12	2.52853	50	1	9	5.58	2.36548	50	4	16	8.2	3.56285	25	4	9
457	czara	bowl	42	214	N	5	48	3	8	5.47917	1.11068	50	1	8	3.68	2.01464	50	4	9	5.46	1.18166	49	1	9	5.42857	1.6457	49	1	6	2.5102	1.52919	48	1	9	2.64583	2.28305	49	1	9	6.53061	2.07266	50	4	18	11.46	3.29632	24	3	8
458	Czarnogóra	Montenegro	0	0	N	10	50	1	8	5.48	1.24933	50	1	9	3.32	2.26274	50	1	8	4.76	1.31801	50	1	9	5.28	2.09021	50	1	9	3.24	2.66925	49	1	9	2.61224	2.41364	50	1	9	4.72	2.6576	50	4	18	12.36	3.52113	25	4	8
459	czarny	black	5364	8766	A	6	50	2	9	5.36	1.65073	50	1	9	4.04	2.36436	50	2	9	5.48	1.71714	50	1	9	5.44	2.28714	50	1	9	4.14	2.61089	50	1	9	4.32	2.66067	50	1	9	8.3	1.58114	50	3	12	5.76	2.39523	25	2	9
460	czarownica	witch	470	1712	N	10	50	1	9	4.48	1.84324	50	1	9	4.76	2.33483	50	2	9	5.9	1.70533	50	1	9	4.76	2.40374	50	1	9	3.56	2.51656	50	1	9	4.62	2.77665	50	1	9	7.8	1.86263	50	3	10	6.42	2.11013	25	1	9
461	czas	time	89552	67612	N	4	50	1	9	5.04	1.32419	50	1	9	3.52	2.24281	50	1	9	5.48	2.23369	50	2	9	6.34	1.95469	50	1	9	4.94	2.78047	50	1	9	6.38	2.57056	50	1	9	4.78	2.75006	50	3	15	6.66	2.95276	25	1	9
462	czasopismo	magazine	232	269	N	10	50	3	8	5.66	0.960655	50	1	8	3.22	1.87671	50	1	9	5.18	1.33539	50	1	9	5.48	1.79841	50	1	7	2.82	1.64986	50	1	8	2.5	2.29685	50	1	9	7.86	1.59092	50	4	15	8.54	2.69701	25	4	8
463	czaszka	skull	429	805	N	7	50	1	9	4.38	1.3536	50	1	9	3.82	2.17303	50	2	8	5.18	1.49407	50	1	9	6.22	1.68171	50	1	9	3.5	2.37547	50	1	9	1.5	1.3132	50	1	9	8.16	1.4619	50	3	15	8.74	3.2439	25	1	9
464	czcić	to honor	177	230	V	5	50	1	9	5.5	1.5017	50	1	9	4.2	2.33867	50	1	8	4.86	1.93791	50	1	9	4.5	2.45157	50	1	8	4.46	2.21507	50	1	9	6.02	2.42007	50	1	9	6	2.08982	50	3	16	9.78	2.99857	25	3	8
465	Czechy	Czech Republic	16	0	N	6	50	4	9	6.14	1.26184	50	1	9	3.52	2.35814	50	2	8	4.98	1.03982	50	1	9	5.54	1.9082	50	1	9	3.06	2.32476	50	1	9	2.64	2.43076	50	1	9	6.14	2.43285	50	4	17	9.3	2.9983	25	4	9
466	czekać	to wait	11681	9477	V	6	50	1	6	4.16	1.0947	50	1	8	3.94	2.18912	50	1	8	3.98	1.58423	50	2	9	6.24	1.54603	50	1	9	4.68	2.17068	50	1	9	4.66	1.88019	50	1	9	6.5	2.11168	50	3	15	6.88	3.50882	25	1	6
467	czekanie	waiting	623	690	N	8	50	1	7	4	1.38505	50	1	8	3.8	2.36471	50	1	8	4.16	1.51671	50	1	9	5.88	1.81423	50	1	9	4.88	2.06664	50	1	9	5.08	2.1838	50	1	9	6.26	2.01838	49	4	13	7.53061	2.2089	25	1	6
468	czekolada	chocolate	761	137	N	9	50	4	9	7.48	1.29741	50	1	9	4.66	2.59992	50	2	9	5.46	1.55459	50	1	9	4.26	2.28402	50	1	9	4.3	2.30572	50	1	8	1.72	1.72662	50	1	9	8.18	1.52114	50	3	10	5.2	1.88442	25	4	9
469	czerep	shard	52	110	N	6	44	1	7	4.52273	1.26654	48	1	7	3.33333	1.77852	42	1	8	4.80952	1.51799	45	1	9	5.91111	1.70324	48	1	7	2.79167	1.77402	45	1	9	2.28889	1.86623	47	1	9	5.46809	2.59474	48	4	18	12.2917	3.68988	21	1	7
470	czerstwy	stale	39	88	A	8	50	1	7	3.78	1.14802	50	1	9	3.58	1.98041	50	1	6	3.78	1.13011	50	1	9	5.96	1.78383	50	1	8	2.82	2.09655	49	1	9	3.22449	2.00276	50	1	9	6.6	2	50	3	15	10.38	3.18087	25	1	7
471	czerwonawy	reddish	0	92	A	10	50	2	8	5.12	1.22291	50	1	9	3.84	2.00367	50	2	9	5.18	1.25666	50	1	9	5.24	2.036	50	1	7	3.32	1.92131	50	1	9	4.42	2.17678	50	1	9	6.98	1.97422	50	4	15	9.28	3.00367	25	3	8
472	czerwony	red	3952	5188	A	8	50	2	9	5.66	1.42299	50	1	9	4.3	2.38405	50	1	9	5.64	1.75848	50	1	9	4.54	2.23342	50	1	8	3.38	2.08875	50	1	9	4.32	2.51071	50	1	9	8.28	1.40029	50	3	11	5.46	2.34921	25	2	9
473	część	part	14845	21692	N	5	50	2	8	5.16	0.888934	50	1	8	3.56	1.8534	50	1	8	4.98	1.34756	50	1	9	5.84	2.09333	50	1	9	3.86	2.53152	50	1	8	3.92	2.06862	50	1	9	5.22	2.42681	50	3	14	7.4	2.63416	25	2	8
474	czkawka	hiccup	142	79	N	7	50	1	7	4.04	1.24474	50	1	9	3.86	2.17603	50	1	8	3.6	1.60357	50	1	9	4.54	2.20584	50	1	7	2.86	1.77293	50	1	9	3.18	2.29187	50	1	9	7.44	2.05198	50	3	14	7.76	2.77423	25	1	7
475	człek	fellow	160	1110	N	5	50	3	8	5.18	1.11922	50	1	9	3.4	2.13809	50	2	8	4.86	1.34027	49	1	9	5.5102	2.1028	50	1	8	3.78	2.25235	48	1	9	2.95833	2.24042	50	1	9	5.96	2.47403	49	5	18	11.0816	3.49903	25	3	7
476	członek	member	1404	2123	N	7	50	2	7	4.98	0.958102	50	1	8	3.84	2.08356	50	1	8	5.04	1.38446	50	1	9	5.66	1.81389	49	1	9	4.12245	2.30608	50	1	9	2.66	1.94422	50	1	9	7	2.14761	50	3	16	10.18	3.23053	25	2	7
477	człowieczeństwo	humanity	186	171	N	15	50	4	9	6.38	1.10454	50	1	9	4.2	2.08982	50	3	9	6.48	1.47413	50	1	9	5.38	2.79861	50	1	9	5.7	2.61276	50	1	9	7.02	2.33422	50	1	9	4.24	2.39523	50	4	18	11.26	3.39153	25	5	9
478	człowiek	man	30735	55116	N	8	50	4	9	6.32	1.15069	50	1	9	3.68	2.1987	50	2	9	6.32	1.49065	50	1	9	6.18	2.07699	50	1	9	6.12	2.25551	50	1	9	3.66	2.68488	50	1	9	7.58	2.0907	50	3	17	7.68	4.1327	25	4	9
479	czołg	tank	558	662	N	5	50	1	9	4.3	1.7291	50	1	9	4.3	2.50102	50	2	9	6.92	1.62682	50	1	9	5.24	2.34355	50	1	8	3.26	2.08796	50	1	9	1.84	1.82231	50	1	9	8.14	1.57804	50	3	12	7.02	2.37753	25	1	7
480	czołgać	to crawl	115	419	V	7	50	2	8	4.32	1.15069	50	1	9	3.84	2.05397	50	1	7	3.92	1.56283	50	2	9	5.46	1.72863	50	1	7	2.8	1.71429	50	1	9	3.82	2.43855	50	1	9	7.28	2.09021	50	3	12	7.1	2.26103	25	2	6
481	czołobitny	obsequious	0	4	A	10	35	2	8	4.51429	1.29186	44	1	8	4.13636	1.82478	39	1	8	3.97436	1.8423	39	1	9	4.92308	2.28709	46	1	7	3.17391	1.78019	37	1	9	5.67568	2.29799	25	1	9	3.76	2.22261	38	5	18	12.2632	3.43813	14	2	7
482	czosnek	garlic	270	133	N	7	50	2	9	5.74	1.65134	49	1	9	3.69388	2.15256	50	1	8	4.72	1.5913	50	1	9	5.72	2.16691	50	1	8	2.6	1.97949	49	1	8	1.87755	1.64104	50	1	9	8.36	1.30556	50	3	15	7.68	3.08015	25	2	9
483	czółenko	shuttle	0	62	N	8	49	1	9	5.28571	1.13652	50	1	9	3.2	2.1571	49	2	9	4.71429	1.29099	50	1	9	5.42	1.77385	49	1	8	2.61224	1.98763	49	1	8	2.04082	1.71949	47	1	9	6.40426	1.98538	50	4	17	12.1	3.0051	25	1	9
484	czuć	to feel	5494	4388	V	4	50	4	9	6.16	1.0759	50	1	9	4.66	2.58417	50	2	9	5.96	1.49775	50	1	9	3.54	2.30536	50	1	9	5.78	2.51761	49	1	9	5.71429	2.38921	50	1	9	5.24	2.42908	50	3	14	6.96	3.05033	25	4	9
485	czuć niepokój	to fear	3139	4752.5	V	13	50	1	6	2.82	1.18992	50	1	9	5.86	1.96925	50	1	7	3.3	1.51523	50	1	9	3.54	1.91886	50	1	9	4.38	2.51437	50	2	9	6.56	2.0816	50	1	9	5.5	2.14999	50	4	18	10.66	3.4853	25	1	6
486	czujny	alert	315	795	A	6	50	2	8	5.44	1.24802	50	1	9	4.32	2.29854	50	2	8	5.86	1.32496	50	1	9	6	2.08982	50	1	8	4.16	2.04401	50	1	9	5.74	2.05843	49	1	9	5.5102	2.15177	50	3	15	9.52	3.11835	25	2	8
487	czułość	tenderness	161	613	N	7	50	5	9	7.3	1.12938	50	1	8	4.3	2.10199	50	1	9	5.5	1.7291	50	1	9	3.18	1.71059	50	1	9	5.36	2.44749	50	1	9	6.74	1.97753	50	1	9	6.2	2.17594	50	3	15	8.66	3.54338	25	5	9
488	czuwać	to watch	219	753	V	6	50	1	8	5.62	1.2436	49	1	8	3.16327	1.98271	50	2	9	5.96	1.52476	50	1	9	5.7	2.01271	50	1	7	4.16	1.86657	50	1	9	5.04	1.84014	50	1	9	5.5	1.99233	50	4	16	9.74	3.06933	25	1	8
489	czyn	deed	609	1709	N	4	50	2	8	5.66	1.27151	50	1	7	3.44	1.88615	50	2	9	6.3	1.38873	50	2	9	6.52	1.94033	50	1	9	5.04	2.24026	50	1	9	4.96	2.39012	50	1	9	4.36	2.37985	50	3	16	9.12	3.22389	25	3	8
490	czystość	purity	473	806	N	8	50	4	9	6.54	1.03431	50	1	9	3.98	2.29009	50	3	9	6.16	1.37559	50	1	9	4.92	2.23004	50	1	9	4.96	1.97907	50	1	9	5.6	2.28571	50	1	9	6.46	2.18725	50	4	16	8.68	3.11311	25	4	9
491	czysty	plain	3815	2812	A	6	50	4	9	6.78	1.07457	50	1	8	3.26	2.14581	50	3	9	5.96	1.27711	50	1	9	5.26	2.06832	50	1	9	5.26	2.44791	50	1	9	4.74	2.30182	50	1	9	6.8	2	50	3	13	6.54	2.87998	25	5	9
492	czyścić	to clean	349	316	V	7	50	3	9	5.22	1.01599	50	1	8	3.66	1.85835	50	2	7	4.94	1.20221	50	1	9	6.38	1.70102	50	1	8	3.94	1.99397	50	1	9	3.92	2.05873	50	1	9	7.02	1.92184	50	3	12	7.06	2.29827	25	3	9
493	czytać	to read	4326	5712	V	6	50	2	9	6.88	1.57325	50	1	9	3.76	2.29071	50	3	9	6.18	1.33539	50	1	9	6.08	2.21166	50	1	8	4.56	2.49211	50	1	9	3.9	2.13092	50	1	9	7.38	1.90477	50	3	13	6.56	2.60424	25	5	9
494	ćma	moth	163	243	N	3	50	1	7	4.46	1.29694	50	1	8	3.24	1.89047	50	1	8	4.12	1.49339	50	1	9	5.88	1.78016	50	1	9	3.06	2.25343	50	1	8	2.16	2.15103	50	1	9	7.96	1.59028	50	3	13	7.18	2.60055	25	1	7
495	ćwiczenie	exercise	506	397	N	10	50	4	8	6.02	1.09712	49	1	9	4.2449	2.14603	50	3	9	5.84	1.40495	50	1	9	6.02	1.97422	50	1	9	4.76	2.27282	50	1	9	3.92	2.17443	50	1	9	6.84	1.88831	50	4	14	7.8	3.02372	25	4	8
496	ćwiczyć	to exercise	1242	538	V	7	50	3	9	6.26	1.42585	50	1	9	4.82	2.42176	50	4	9	6.3	1.23305	50	1	9	5.42	1.99069	50	1	9	4.54	2.21507	50	1	8	3.7	1.98206	50	1	9	7.22	1.98247	50	3	12	6.88	2.26454	25	4	9
497	dach	roof	2448	4084	N	4	50	4	8	5.46	0.930438	50	1	9	3.46	2.39225	50	1	8	5.76	1.49229	50	1	9	6.5	1.79853	50	1	8	3.52	2.02273	50	1	9	1.72	1.45742	50	1	9	8.14	1.52543	50	3	13	6.62	2.88479	25	4	8
498	dachówka	tile	14	28	N	8	50	3	7	5.26	0.750782	50	1	9	3.72	2.34773	50	2	8	5.08	1.22624	50	1	9	6.08	2.31093	50	1	7	2.48	1.86526	50	1	9	1.86	1.85175	50	1	9	7.62	1.70102	50	4	17	9.84	2.99905	25	3	7
499	dać	to give	22042	15603	V	3	50	3	9	5.96	1.06828	50	1	8	3.78	2.15984	50	2	9	5.9	1.5017	50	1	9	5.4	2.13809	50	1	9	4.52	2.27892	50	1	9	4.12	2.09606	50	1	9	6.32	2.22637	50	3	12	5.62	2.50624	25	3	9
500	dać do zrozumienia	hint	358179	468495	N	18	50	3	9	5.62	1.276	50	1	9	4.16	2.18865	50	1	9	5.9	1.52864	50	1	9	6.5	1.92989	50	1	9	4.58	2.49971	50	1	9	5.52	2.19684	50	1	9	4.4	2.47436	50	3	18	10.1	3.83991	25	3	9
501	dać klapsa	to smack	11269	7893.5	V	10	50	1	8	4.04	1.62832	50	2	9	5.28	1.79614	50	1	8	5.52	1.8978	50	1	9	4.26	2.06832	50	1	8	3.62	2.00906	50	1	9	3.42	2.05128	50	1	9	7.6	1.76126	50	3	13	6.72	2.74077	25	1	6
502	daleko	far	16630	22122	adv	6	50	1	9	4.38	1.67685	50	1	9	3.66	2.1439	50	1	7	4.56	1.41652	50	1	9	6.14	1.8407	50	1	9	4.34	2.54438	50	1	9	5.9	2.14047	50	1	9	5.52	2.45149	50	3	13	6.64	2.66313	25	1	9
503	Dania	Denmark	652	754	N	5	50	4	9	5.88	1.22291	50	1	8	3.5	2.40959	50	2	9	5.38	1.32311	50	1	9	5.9	2.01271	50	1	9	2.72	2.13847	50	1	9	2.56	2.12045	50	1	9	5.2	2.6264	50	3	18	11.52	3.2654	25	4	9
504	danie	dish	1301	758	N	5	50	4	9	6.5	1.21638	50	1	9	3.42	2.10044	50	3	8	5.7	1.16496	50	1	9	5.64	1.79296	50	1	8	3.26	1.82734	50	1	8	2.2	1.80702	50	1	9	7.22	1.93032	50	3	14	7.86	3.03052	25	5	9
505	darować	to donate	302	696	V	7	50	4	9	6.1	1.14731	50	1	8	3.78	2.00296	50	2	9	6	1.55183	50	1	9	5.16	2.08356	50	1	9	4.72	2.47469	50	1	9	5	2.20389	50	1	9	5.04	2.0698	50	3	14	8.68	3.15866	25	4	9
506	data	date	1987	996	N	4	50	3	9	5.22	0.932191	50	1	9	3.02	1.98453	50	2	8	5.18	1.15511	50	1	9	6.54	2.11129	50	1	9	3.54	2.46783	50	1	9	4.78	2.72022	50	1	9	5.98	2.63795	50	3	15	7.62	3.08313	25	3	7
507	dawny	ex	444	1890	A	5	50	4	7	5.32	0.819158	50	1	9	3.4	2.02031	50	1	9	4.62	1.65233	50	1	9	6.04	1.80656	50	1	9	3.98	2.15227	49	1	9	5.89796	2.10401	50	1	9	4.84	2.27102	50	3	15	8.68	3.14571	25	4	7
508	dąb	oak	217	690	N	3	50	5	9	6.08	1.20949	50	1	9	2.88	1.91279	50	4	9	6.56	1.51402	50	1	9	6.26	1.93581	50	1	7	3	1.97949	50	1	9	2.12	2.30917	50	1	9	7.78	1.98247	50	3	15	8.08	2.90559	25	5	9
509	dąsać	to sulk	95	65	V	5	50	1	7	3.44	1.16339	50	1	7	4.32	1.84546	50	1	7	4.16	1.44787	50	1	9	4.56	1.91833	50	1	7	3.76	2.08552	50	1	9	5	2.4908	50	1	9	5.96	1.95834	50	4	16	9.52	3.32118	25	1	5
510	dbać	to care	1274	960	V	4	50	4	8	6.3	1.07381	50	1	9	3.64	2.01788	50	2	9	5.98	1.36262	50	1	9	4.82	2.32721	50	1	9	5.08	2.24826	50	1	9	5.46	2.06239	50	1	9	5.22	2.08287	50	3	13	7.3	2.53345	25	4	8
511	dbający	dutifull	16	56	V	7	50	4	9	6.4	1.08797	50	1	9	3.76	2.09528	50	4	9	6.24	1.11685	50	1	9	4.64	2.09723	50	1	8	4.54	2.33177	50	1	9	6.08	2.23004	50	1	9	5.12	2.17256	50	3	16	9.46	3.27146	25	4	9
512	decydujący	decisive	169	323	A	10	50	3	9	5.62	1.21033	50	1	9	4.34	2.42108	50	2	9	7.34	1.53344	50	1	9	7.2	1.88442	50	1	9	4.82	2.65491	50	2	9	6.14	1.94842	50	1	9	4.48	2.32326	50	4	18	9.98	3.2166	25	3	9
513	degradacja	degradation	65	43	N	10	49	1	5	3.26531	0.930401	50	1	9	4.76	2.09528	50	1	9	3.24	1.81333	50	1	9	5.48	2.21535	50	1	8	4.3	2.15946	50	1	9	5.04	2.13771	50	1	9	4.52	1.96126	50	5	18	11.82	3.72356	24	1	5
514	delfin	dolphin	186	307	N	6	50	5	9	6.7	1.21638	50	1	8	3.26	2.02847	50	2	9	5.22	1.37455	50	1	9	5.22	1.8438	50	1	9	2.16	1.56961	50	1	9	2.12	2.02676	50	1	9	8.1	1.5017	50	3	17	7.34	3.2552	25	5	9
515	delfinek	delfinek	4	0	N	8	50	4	9	6.38	1.427	50	1	9	3.06	2.12286	50	2	9	4.66	1.70964	50	1	9	4.78	2.09265	50	1	5	2.02	1.09712	50	1	8	2.08	1.89349	50	1	9	7.68	1.63433	50	3	17	7	3.46999	25	4	9
516	delikatnie	tender	1974	6859	adv	10	50	4	9	6.94	1.13227	50	1	9	2.82	2.09655	50	1	9	4.86	1.53875	50	1	8	4.18	1.90263	50	1	8	5.3	2.17828	50	1	9	5.46	2.06239	50	1	9	5.32	2.35987	50	3	14	7.94	3.05334	25	4	9
517	delikatność	delicacy	87	341	N	11	50	4	9	6.9	1.26572	50	1	8	2.98	1.81254	50	1	9	4.66	1.63645	50	1	9	3.94	1.97339	50	1	9	4.82	2.30961	50	2	9	6.14	2.08013	50	1	9	5.56	1.93949	50	4	16	9.36	3.04229	25	4	9
518	delikatny	tender / delicate	1141	1708	A	9	50	3	9	6.48	1.26556	50	1	7	2.56	1.7975	50	1	8	4.56	1.65566	50	1	9	3.84	1.81108	50	1	9	4.76	2.16239	50	1	9	6.12	1.74543	50	1	9	5.72	2.16691	50	3	15	8.42	3.47639	25	3	9
519	demon	demon	1428	2223	N	5	50	1	9	3.4	2.03038	50	1	9	5.46	2.62025	50	1	9	5.72	2.3127	50	1	9	4.24	2.48719	50	1	9	3.34	2.34399	50	1	9	6.08	2.9126	50	1	9	6.54	2.09187	50	3	17	9.3	3.06561	25	1	9
520	dentysta	dentist	339	162	N	8	50	1	8	3.82	1.826	50	1	9	4.78	2.3237	50	2	8	5.34	1.6612	50	1	9	6.52	2.18753	50	1	9	3.7	2.37547	50	1	9	2.46	2.24254	50	1	9	7.9	1.60675	50	3	15	7.36	3.00856	25	1	8
521	depozyt	to deposit	310	137	N	7	50	2	7	4.74	0.985818	50	1	9	3.86	2.01028	50	1	9	5.22	1.58166	50	1	9	6.42	1.83047	50	1	8	3.7	2.35822	50	1	8	3.26	2.1553	50	1	9	5.64	2.12622	50	4	17	11.92	3.36149	25	2	6
522	depresja	depression	320	175	N	8	50	1	6	2.26	1.19198	50	1	9	4.94	2.68336	50	1	8	2.48	1.77557	50	1	9	4.18	2.42176	50	1	9	5.2	2.4661	50	1	9	6.12	2.21903	50	1	9	6.08	2.23917	50	4	16	10.92	3.45726	25	1	5
523	deska	board	450	428	N	5	50	2	7	5.06	0.793082	50	1	9	2.96	2.22197	50	2	7	4.84	0.911603	50	1	9	5.52	2.09216	50	1	9	3.12	2.20056	50	1	9	2	2.14761	50	1	9	7.82	1.62493	50	3	16	7.56	3.4176	25	4	7
524	deska do prasowania	ironing board	350518	461888	N	19	50	3	8	4.98	0.999796	50	1	9	3.4	2.24063	50	1	9	4.56	1.55393	50	1	9	6.24	1.82455	50	1	8	3.18	2.37065	50	1	8	1.68	1.5576	50	1	9	8.08	1.54972	50	3	14	8.06	2.75096	25	3	6
525	desperacja	desperation	141	156	N	10	50	1	5	2.86	1.01035	50	1	9	5.52	2.46808	50	1	9	3.32	1.89995	50	1	8	3.62	1.79444	50	1	9	5.3	1.98206	50	1	9	6.42	1.89618	50	1	9	5.46	2.26968	50	4	17	12.34	3.04128	25	1	5
526	despotyzm	despotism	8	70	N	9	49	1	5	3.06122	1.28141	50	1	9	5.12	2.29142	49	1	9	6.16327	2.45244	49	1	9	6	2.44097	50	1	9	3.8	2.48259	48	2	9	7	1.84506	49	1	9	4.34694	2.25047	50	5	18	12.68	3.84092	25	1	5
527	deszcz	rain	3110	7555	N	6	50	1	9	5.04	1.71381	50	1	8	3.62	2.28473	50	1	8	4.88	1.58616	50	1	9	5.32	2.10384	50	1	8	3.46	1.94002	50	1	9	2.64	2.43076	50	1	9	8.24	1.42227	50	3	13	5.88	2.78948	25	1	9
528	detal	detail	122	89	N	5	50	3	8	5.42	0.970798	50	1	7	2.96	1.6532	50	1	9	5.5	1.56818	50	1	9	6.48	1.91918	50	1	8	3.56	2.15861	50	1	9	3.84	2.59009	50	1	9	5.12	2.44649	50	4	16	10.02	3.33497	25	4	7
529	detaliczny	intimate	5	10	A	10	50	2	7	4.96	0.754848	50	1	7	3.26	1.99806	50	1	9	5.44	1.44505	50	1	9	6.44	1.80882	50	1	8	3.54	2.09187	50	1	9	4.74	2.34573	50	1	9	4.36	2.07768	50	4	17	11.44	4.08162	25	2	6
530	dezerter	deserter	59	96	N	8	50	1	6	3.52	1.19932	49	1	9	4.28571	1.95789	49	1	9	3.67347	1.80725	49	1	9	5.32653	2.16398	50	1	8	3.28	2.05078	48	1	9	4	2.60115	47	1	9	5.68085	2.38753	50	4	17	12.28	3.17542	25	1	6
531	diabeł	devil	1960	2837	N	6	50	1	6	2.84	1.44787	50	1	9	5.48	2.5253	49	1	9	5.59184	2.36219	50	1	9	4.62	2.44857	50	1	9	4.4	2.40747	49	1	9	5.40816	2.91489	50	1	9	7.56	1.73981	50	3	14	7.52	3.05888	25	1	5
532	diament	diamond	931	386	N	7	50	4	9	6.66	1.45139	50	1	8	3.94	2.09382	50	2	9	7.06	1.671	50	1	9	6.2	2.1571	50	1	8	3.44	1.88615	50	1	8	2.12	2.05675	49	1	9	7.77551	1.97131	50	3	17	9.1	3.18318	25	4	9
533	diesel	diesel	146	36	N	6	50	3	9	5.28	1.06981	50	1	9	4.2	2.26779	50	2	8	5.5	1.26572	50	1	9	6.34	1.80261	50	1	8	2.8	1.88442	50	1	9	2.4	1.91663	50	1	9	5.78	2.39293	50	4	18	12.44	3.05166	25	3	7
534	dławić się	to choke	1.13272e+06	1596596	V	10	50	1	7	2.62	1.21033	50	1	8	5.24	2.33483	50	1	8	3.02	1.43555	50	1	9	4.66	2.20953	50	1	9	3.94	2.4529	50	1	8	4	2.0702	50	1	9	7.12	1.79159	50	3	16	8.7	3.04557	25	1	7
535	dług	debt	1917	1048	N	4	50	1	7	3.1	1.19949	50	1	9	5.18	2.0473	50	1	8	3.48	1.83214	50	1	9	6.24	1.99551	50	1	9	4.06	2.39395	50	1	8	4.2	2.24972	50	1	9	5.1	2.22463	50	4	16	9.82	2.90454	25	1	7
536	długo	long	37791	40494	adv	5	50	1	8	4.58	1.38638	50	1	9	3.76	2.1243	50	1	9	4.92	1.42628	50	1	9	6.14	1.82958	50	1	8	4.16	2.04401	50	1	9	5.42	2.39974	50	1	9	4.92	2.37194	50	3	15	6.66	3.27395	25	1	6
537	długodystansowiec	stayer	6	5	N	17	50	2	8	6.08	1.24278	50	1	8	4.08	2.1838	50	3	9	6.54	1.37336	50	1	9	5.54	2.07227	50	1	8	3.58	1.85263	50	1	9	3.94	2.38541	50	1	9	6.12	2.42975	50	4	16	11.16	3.13219	25	4	8
538	długopis	pen	1124	463	N	8	50	3	9	5.68	1.03884	50	1	7	2.88	1.67381	50	2	8	5.44	1.09096	50	1	9	6.24	1.99551	50	1	6	2.78	1.75301	50	1	9	1.8	1.92725	50	1	9	8.16	1.4194	50	3	14	6.96	2.98951	25	3	9
539	dłuto	chisel	58	146	N	5	49	2	9	5.10204	1.21183	50	1	8	3.4	2.02031	50	1	9	5.56	1.54074	50	1	9	6.08	2.11737	50	1	8	2.48	1.97164	50	1	8	1.72	1.52583	48	1	9	6.8125	2.50664	50	3	17	10.38	4.22282	24	2	9
540	dmuchać	to blow	186	157	V	7	50	3	6	5.06	0.766918	50	1	7	3.5	1.83225	50	2	8	5.22	1.21706	50	2	9	5.3	1.63195	50	1	8	2.76	2.105	50	1	9	3.44	1.91833	50	1	9	7.02	1.97422	50	3	15	6.8	2.70298	25	3	6
541	dna	gout	5735	3308	N	3	48	1	8	4.47917	1.12967	50	1	8	3.5	2.07266	50	1	9	4.22	1.74133	50	1	9	6.28	1.81872	50	1	9	3.72	2.3127	48	1	9	3.3125	2.28926	47	1	9	5.68085	2.31354	47	3	17	10.766	3.85167	25	1	8
542	dobra	goods	133983	15694	N	5	50	4	9	6.32	1.18563	50	1	9	3.22	2.24327	50	3	9	5.96	1.21151	50	1	9	4.64	1.96666	50	1	9	5.16	2.39353	50	2	9	6.34	2.21875	50	1	9	3.88	2.19126	50	3	14	6.92	3.19336	25	4	9
543	dobro	good	1918	2159	N	5	50	5	9	7.5	1.01519	50	1	9	3.88	2.41289	50	1	9	6.3	1.70533	50	1	9	4.12	2.0468	50	1	9	5.9	2.30572	50	1	9	7.44	2.11081	50	1	9	4.4	2.43277	50	3	16	7.86	3.53992	25	5	9
544	dobrobyt	prosperity	182	333	N	8	50	4	9	7.06	1.20221	50	1	9	4.46	2.19657	50	3	9	6.6	1.4983	50	1	9	5.5	2.23379	50	1	8	4.86	2.23159	50	1	9	6.62	2.1749	50	1	9	5.4	2.14761	50	4	16	10.8	3.39267	25	4	9
545	dobroć	goodness	539	911	N	6	50	3	9	7.2	1.10657	50	1	9	4.1	2.37547	50	2	9	6.58	1.41551	50	1	9	3.44	2.03199	50	1	9	5.78	2.24327	50	1	9	7.26	2.09771	50	1	9	4.72	2.23187	50	3	14	8.06	3.11291	25	3	9
546	dobroduszność	bonhomie	6	42	N	13	50	4	9	6.98	1.11557	50	1	9	3.42	2.24145	50	3	9	5.72	1.56544	50	1	9	3.48	2.08238	50	1	9	4.96	2.3208	50	3	9	7.32	1.60916	50	1	9	4.48	2.02273	50	4	17	10	3.49343	25	4	9
547	dobrodziejstwo	benefaction	22	134	N	14	50	3	9	6.78	1.29819	50	1	9	3.72	2.09021	50	1	9	5.86	1.64143	50	1	9	3.96	2.16616	50	1	9	4.54	2.41771	50	1	9	7.02	1.77844	50	1	9	4.12	2.21903	50	4	18	11.1	3.65474	25	3	9
548	dobrotliwy	bland	29	188	A	10	50	3	9	6.68	1.13281	50	1	9	3.48	2.14989	50	2	8	5.34	1.50658	50	1	9	4.1	1.94044	50	1	8	4.52	1.66892	50	1	9	6.74	1.96718	50	1	9	4.86	2.44957	50	4	16	10.8	3.28882	25	5	9
549	dobry	good	76894	19901	A	5	50	4	9	6.96	1.14214	50	1	8	3.3	1.94044	50	1	9	6.02	1.65973	50	1	9	4.16	1.86657	50	1	9	5.5	1.99233	50	1	9	6.94	2.01434	50	1	9	5.08	2.25732	50	3	11	5.78	2.38439	25	5	9
550	dobrze	well	268084	94035	adv	6	50	4	9	6.88	1.11831	50	1	8	3.14	1.97959	50	1	8	5.94	1.46259	50	1	9	4.86	1.91674	50	1	9	5.86	1.98987	50	2	9	6.84	1.92046	50	1	9	4.14	2.44123	50	3	11	5.62	2.34643	25	5	9
551	dobrze wychowany	well-bred	134231	47314.5	A	16	50	4	9	6.86	1.12504	50	1	8	3.36	2.048	50	1	9	5.84	1.58256	50	1	9	6	2.37332	50	1	9	5.46	2.21507	50	1	9	6.08	2.26635	50	1	9	5.5	2.15946	50	4	16	9.1	3.15743	25	5	9
552	dobrze wyważone	well-balanced	134068	47068	A	15	50	3	9	6.18	1.15511	50	1	9	3.32	2.00448	50	2	9	6.02	1.30133	50	1	9	6.2	2.13809	50	1	9	4.32	2.28964	50	1	9	5.08	2.13656	50	1	9	4.4	2.54751	50	4	18	12.48	3.58136	25	4	9
553	dobytek	goods	121	552	N	7	50	5	9	6.48	1.11098	50	1	9	3.74	2.27506	50	2	9	6.16	1.55655	50	1	9	6.76	1.90123	50	1	8	4.58	2.4419	50	1	9	3.78	2.5257	50	1	9	5.76	2.13389	50	4	16	10.66	3.00075	25	5	9
554	dogmat	dogma	17	81	N	6	48	2	8	4.95833	1.09074	47	1	9	3.57447	2.16438	50	2	9	6.1	1.87628	48	1	9	5.375	2.37563	50	1	9	3.56	2.47568	49	1	9	6.42857	2.53311	50	1	9	3.4	2.24972	50	3	18	12.3	4.24865	24	3	7
555	dojrzałość	maturity	104	240	N	10	49	4	9	6.4898	1.08248	49	1	8	3.77551	1.92857	50	4	9	7.04	1.27711	50	1	9	6.1	1.97174	50	1	9	4.52	2.65914	50	3	9	6.64	1.68741	50	1	9	5.34	2.19098	50	4	17	10.38	3.14863	24	4	9
556	dojrzały	ripe	372	483	A	8	50	4	9	6.4	1.19523	50	1	8	3.94	2.142	50	4	9	6.9	1.28174	50	1	9	6.5	1.96136	50	1	9	5.9	1.91929	50	1	9	5.68	2.0348	50	1	9	5.5	2.22463	50	4	17	10.22	3.55878	25	4	9
557	dojrzewać	to mature	49	73	V	9	50	2	8	5.68	1.25259	50	1	9	4.26	2.2389	50	4	9	6.04	1.10583	50	2	9	5.54	1.75208	50	1	9	5.08	2.12699	50	1	8	5.52	1.74075	50	1	9	5.76	2.11467	50	4	16	10.04	3.25739	25	2	8
558	dok	dock	1087	264	N	3	44	4	7	5.18182	0.49522	46	1	8	3.26087	2.00483	39	1	8	4.76923	1.32708	41	1	9	5.97561	2.39257	47	1	7	2.2766	1.57013	42	1	8	2.33333	1.81681	39	2	9	5.97436	2.47607	49	4	18	11.6327	4.22637	20	5	6
559	dokładnie	thorough	32873	26584	adv	9	50	4	8	6.08	1.14	50	1	9	3.66	2.18165	50	2	9	6.34	1.6612	50	1	9	6.74	1.97753	50	1	9	5.44	1.99141	49	1	9	6.02041	2.01546	50	1	9	4.52	2.30563	50	3	15	8.46	2.80095	25	4	8
560	dokładność	accuracy	102	202	N	10	50	3	9	6.52	1.38858	50	1	9	3.42	2.16738	50	3	9	6.5	1.5017	50	1	9	7.24	2.036	50	1	9	5.14	2.04051	50	2	9	5.96	2.18492	50	1	9	5.26	2.30182	50	3	16	9.24	3.53155	25	4	9
561	dokładny	accurate	654	755	A	8	50	3	8	6.28	1.21286	50	1	9	3.78	2.2704	50	1	9	6.54	1.75208	50	1	9	6.9	1.85439	50	1	9	5.16	2.11274	50	2	9	6.08	1.92555	50	1	8	5.3	2.04291	50	3	15	8.46	3.1116	25	3	8
562	dokopywać	to grub	6	5	V	9	50	1	8	4.58	1.29505	50	1	8	3.98	2.26319	50	1	8	5.16	1.7304	50	4	9	6.2	1.57791	50	1	7	3.28	1.84103	50	1	9	4.46	2.00214	50	1	9	5.56	2.41728	50	4	16	9.48	3.35176	25	1	6
563	dokować	to dock	26	6	V	7	45	2	7	5.02222	0.891599	43	1	9	3.44186	1.96762	40	3	9	5.325	1.18511	43	1	9	6	1.86445	47	1	7	2.53191	1.8749	39	1	9	3.94872	2.17581	40	1	9	5.125	2.31148	45	4	18	12.3333	3.63068	23	4	7
564	dokuczać	tease	172	280	V	8	50	1	6	3.28	1.06981	50	1	9	4.92	2.20241	50	2	8	4.82	1.75767	50	1	9	4.62	2.03931	50	1	8	4.02	2.23598	50	1	9	4.84	2.01383	50	1	9	6.24	2.02595	50	4	13	7.12	2.43813	25	1	5
565	dokument	document	1412	1863	N	8	50	2	8	5.3	1.05463	50	1	9	3.22	2.225	50	4	9	6.02	1.16916	50	1	9	7.04	1.90552	50	1	9	4.48	2.65145	50	1	9	3	2.56348	50	1	9	7.16	2.09333	50	3	18	9.62	4.06021	25	2	8
566	dolar	dollar	539	240	N	5	50	3	9	5.94	1.2521	50	1	8	3.28	1.95918	50	3	9	6.64	1.38151	50	1	9	6.9	1.86537	50	1	7	3.46	1.94002	50	1	8	2.24	2.16239	50	1	9	7.7	1.74087	50	4	15	8.78	2.78692	25	3	9
567	dolina	valley	370	1103	N	6	50	2	9	5.9	1.52864	50	1	9	2.96	2.12814	50	1	8	4.72	1.35586	50	1	9	5.4	1.77281	50	1	9	3.48	2.23369	50	1	6	2.26	1.46817	50	1	9	7.26	1.81614	50	3	15	8.94	2.86007	25	2	9
568	dom	home/ house	30852	22747	N	3	50	3	9	7.32	1.54444	50	1	9	2.92	2.25732	50	3	9	6.42	1.55301	50	1	9	4.98	2.53538	50	1	9	5.42	2.76339	50	1	9	2.6	2.25877	50	1	9	8.08	1.60153	50	3	11	5.02	2.31667	25	5	9
569	dom strachów	haunted house	15463.5	11472	N	12	50	1	8	4.58	1.70342	50	1	9	4.78	2.61308	50	1	8	4.3	1.70533	50	1	9	4.74	2.53796	50	1	7	2.72	1.85208	50	1	9	3.5	2.56547	50	1	9	6.92	1.89349	50	3	16	8.96	3.30714	25	2	9
570	dominujący	dominant	60	73	V	10	50	1	9	5.32	1.71952	50	1	9	5.24	2.42066	50	5	9	8.1	1.05463	50	1	9	6.22	2.2704	50	1	9	5.22	2.02323	50	2	9	5.94	1.73099	50	1	9	5.72	2.4247	50	4	16	10.22	3.01215	25	1	8
571	donosiciel	informer	50	45	N	10	50	1	6	2.7	1.19949	50	1	9	5.94	2.01434	50	1	8	3.88	2.0765	50	1	9	4.7	2.20621	50	1	8	3.82	2.36203	50	1	9	4.36	2.39694	50	1	9	5.6	2.06032	50	4	16	10.14	3.36252	25	1	5
572	dopasować	fit	515	333	V	9	50	3	8	5.92	1.04667	50	1	9	3.48	2.01261	50	1	8	5.34	1.45139	50	2	9	6.34	2.00621	50	1	9	4.52	2.14989	50	1	9	4.68	1.76635	50	1	9	5.6	2.12852	50	4	15	8.72	3.34444	25	3	8
573	dopaść	to catch	1077	798	V	6	50	2	7	4.26	1.22574	50	1	9	4.94	2.46949	50	3	9	5.9	1.65677	50	2	9	5.78	1.7876	50	1	7	3.8	2.12852	50	1	9	4.68	1.9737	50	1	9	5.52	2.1688	50	4	16	9.26	3.28764	25	2	7
574	dopchać	to shove	11	42	V	7	50	2	8	4.46	1.0919	50	1	9	4.42	2.28652	50	2	8	4.94	1.5832	49	1	9	5.16327	1.87469	50	1	9	3.64	2.42234	50	1	9	4.28	2.03078	50	1	9	5.94	2.18912	50	4	15	9.2	3.13636	25	2	7
575	doping	doping	101	23	N	6	50	2	9	5.24	1.93317	50	1	9	5.18	2.2469	50	1	8	5.48	2.06269	50	1	9	5.12	2.20981	50	1	9	3.3	2.44323	50	1	9	4.46	1.98165	50	1	9	6.26	1.93581	50	4	17	11.16	3.56491	25	3	9
576	dopingować	cheer	61	17	V	10	50	4	9	6.42	1.17959	50	1	9	4.86	2.38199	50	4	9	6.26	1.10306	50	1	9	4.86	2.0703	50	1	8	4.02	2.14276	50	1	9	4.96	2.15672	50	1	9	6.84	2.10306	50	4	17	10.12	3.19208	25	5	9
577	dopływać	swim	8	11	V	8	50	3	9	5.7	1.0351	50	1	9	4.2	2.14761	50	2	8	5.52	1.05444	50	3	9	5.82	1.64986	50	1	9	3.26	2.07817	50	1	7	3.8	1.65369	50	1	9	6.52	2.05277	50	3	16	8.44	3.0783	25	3	9
578	dorastający	adolescent	22	47	A	11	50	3	9	5.62	1.02798	50	1	8	4.46	2.23342	50	2	8	5.2	1.30931	50	1	9	5.24	2.05595	50	1	8	4.4	2.31234	50	2	9	5.16	1.9098	50	1	9	5.3	1.98206	50	4	15	9.92	3.36149	25	3	9
579	dorosły	adult	1425	978	A	7	50	3	8	5.7	1.14731	50	1	9	3.84	2.12238	50	2	9	6.38	1.53716	50	1	9	6.42	1.99069	50	1	9	5.38	1.86142	50	1	9	4.68	2.64529	50	1	9	6.82	2.02726	50	3	12	6.88	2.68511	25	3	8
580	doskonałość	excellence / perfection	200	386	N	11	50	3	9	7.18	1.54774	50	1	9	4.18	2.48826	50	2	9	7.38	1.70102	50	1	9	6.18	2.44691	50	3	9	6.02	2.13322	50	1	9	6.74	2.22976	50	1	9	4.42	2.25958	50	4	16	10	3.35638	25	3	9
581	dostać	to get	18874	9244	V	6	50	3	9	6.48	1.34377	50	1	9	3.84	2.17931	50	1	8	5.32	1.43484	50	1	9	5.58	1.9282	50	1	9	4.28	2.40781	50	1	9	4.84	2.10306	50	1	9	5.86	2.37341	50	3	12	6.48	2.61268	25	5	9
582	dostojny	dignified	53	660	A	8	50	3	9	6.2	1.17803	50	1	8	3.76	2.14343	50	5	9	7.2	1.16058	50	1	9	6.24	1.9437	50	1	8	4.26	1.83848	50	1	9	5.58	1.93876	50	1	9	5.64	2.31904	50	4	18	11.04	3.29477	25	3	8
583	doszkolić	to train	7	1	V	9	50	3	8	5.78	1.07457	50	1	8	3.36	1.84899	50	2	9	5.44	1.54074	50	3	9	6.84	1.65813	50	1	8	3.88	2.32677	50	1	9	5.14	1.96925	50	1	9	4.86	1.93791	50	4	18	11.22	3.45992	25	4	8
584	doświadczać	to experience	118	162	V	11	50	4	9	6.22	1.14802	50	1	8	4	2.0702	50	2	9	5.8	1.42857	50	1	9	6	2.3035	50	2	9	5.74	2.05843	50	1	9	5.54	2.13054	50	1	9	4.82	2.48826	50	3	17	9.78	3.86132	25	4	9
585	dotknąć	touch	2179	2884	V	7	50	2	9	5.84	1.39035	50	1	9	4.02	2.18987	50	1	9	5.54	1.24884	50	1	9	4.52	1.92979	50	1	9	4.18	2.51274	50	1	9	4.32	2.02474	50	1	9	7	2.09956	50	3	13	6.76	2.93855	25	4	9
586	dotrzeć	to reach	3504	5921	V	7	50	4	9	6.14	1.27791	50	1	8	3.52	1.90852	50	2	9	5.8	1.48461	50	2	9	6.02	1.84601	50	1	9	4.22	2.58954	50	1	9	4.78	1.89833	50	1	9	5.48	2.19684	50	4	15	8.96	3.00313	25	4	9
587	dotykać	touch	1944	1133	V	7	50	2	8	5.96	1.21151	50	1	9	4.08	2.31093	50	3	9	5.76	1.18769	50	1	9	4.16	2.00367	50	1	9	4.92	2.41458	50	1	8	3.82	1.85923	50	1	9	7.1	1.76416	50	3	15	7.28	3.8014	25	2	8
588	dowcip	wit	1602	1345	N	6	50	3	9	6.78	1.35962	50	1	9	5.06	1.98371	50	1	8	5.8	1.37024	50	1	8	4.2	1.92725	50	1	8	3.82	2.12555	50	1	9	4.8	2.55551	50	1	9	5.74	2.32826	50	3	16	7.72	2.82149	25	5	9
589	dowcipkować	to joke	22	42	V	11	50	4	9	6.3	1.47427	50	1	9	4.6	2.21313	50	2	7	5.56	1.1808	50	1	8	4.3	1.98206	50	1	8	4.1	2.22463	50	2	9	5.5	1.97174	49	2	9	5.89796	1.92835	50	4	17	10.82	3.32394	25	4	9
590	dowieść	to prove	783	1001	V	7	50	3	8	5.82	1.25666	50	1	9	4.04	2.09917	50	3	9	6.02	1.33233	50	2	9	6.52	2.02273	50	1	9	4.22	2.07305	50	1	9	5.36	2.12622	50	1	9	4.58	2.33072	50	4	17	11	3.5051	25	3	8
591	dowodzić	to head	501	467	V	8	50	3	9	5.84	1.33034	50	1	9	4.54	2.45955	50	1	9	7.1	1.76416	50	1	9	7.38	1.73664	50	1	8	4.66	2.20028	50	1	9	5.3	2.02283	50	1	9	6.06	2.27147	50	4	16	10.2	3.03718	25	3	8
592	dowolny	any	179	264	A	7	50	3	8	5.5	0.994885	50	1	9	3.32	1.99428	50	2	9	5.48	1.47413	50	1	9	5.66	1.76832	50	1	9	4.02	2.42849	50	1	9	6.38	2.09849	50	1	9	3.92	2.59387	50	4	15	8.88	3.11442	25	4	7
593	dół	pit	12710	24000	N	3	50	1	6	4.04	1.32419	50	1	9	4.02	2.44524	50	1	7	3.76	1.54603	50	1	9	5.52	2.00245	50	1	9	3.96	2.44081	50	1	9	3.28	2.38225	50	1	9	7.12	2.05675	50	3	12	6.18	2.51274	25	1	6
594	drabina	ladder	250	333	N	7	50	3	8	5.26	0.943506	50	1	8	3.2	1.96915	50	2	8	5.4	1.2454	50	1	9	6.02	2.21765	50	1	7	2.9	1.8979	50	1	7	1.7	1.29756	50	1	9	8.26	1.33722	50	3	13	7.4	2.66497	25	4	8
595	drań	cad	2238	734	N	4	50	1	6	3	1.03016	50	1	9	5.18	2.33597	49	1	9	5.06122	2.19287	50	1	9	4.82	2.60839	50	1	9	3.88	2.31799	50	1	9	4.32	2.62981	50	1	9	5.5	2.38405	50	3	17	10.36	3.59569	25	1	6
596	drapacz chmur	skyscraper	308	1555	N	13	50	3	9	5.9	1.34392	50	1	9	4.34	2.37856	50	3	9	6.62	1.52382	50	1	9	6.44	2.20537	50	1	9	3.92	2.23917	50	1	9	2.44	2.16804	50	1	9	8.08	1.54972	50	3	16	10.38	2.91295	25	3	9
597	drapać	scratch	142	295	V	6	50	2	9	5.04	1.24474	50	1	9	4.48	2.27892	50	2	7	4.84	1.37559	50	2	9	5.28	1.76172	50	1	7	2.94	1.63395	50	1	8	3.64	1.77005	50	1	9	7.5	1.70533	50	3	13	6.82	2.89045	25	3	9
598	drapieżnik	predator	141	281	N	10	50	1	7	4.2	1.39971	50	1	9	5.2	2.44114	50	2	9	6.92	1.67624	50	1	9	5.26	2.44791	50	1	7	3.1	1.92989	50	1	9	2.72	2.10965	50	1	9	7.04	1.87312	50	4	16	9.7	2.91548	25	1	6
599	drażliwy	irritable	189	208	A	8	50	1	6	3.46	1.05386	50	1	9	5.22	2.23415	50	2	8	4.56	1.4591	50	1	8	3.62	1.60217	50	1	9	4.3	2.43487	50	2	9	6.3	1.82108	50	1	9	5.2	2.32993	50	4	17	10.54	3.64333	25	1	5
600	drażniący	irritant	24	150	V	9	50	1	8	3.12	1.15423	50	1	9	5.3	2.50917	50	1	9	4.3	1.84336	50	1	9	4.98	2.02525	50	1	8	4.14	2.24981	50	1	9	5.62	1.95761	50	1	9	5.52	1.97164	50	4	16	9.72	3.38689	25	1	4
601	drażnić	annoy / irritate	238	410	V	7	50	1	6	3.5	1.07381	50	1	8	5.04	2.3208	50	1	9	4.78	1.90905	50	1	9	5.28	2.1193	50	1	8	3.7	2.00255	50	1	9	5	1.87355	50	1	9	5.84	2.35051	50	4	15	8.64	3.3305	25	1	6
602	dreszczyk	thrill	163	141	N	9	50	3	9	5.7	1.35902	50	1	9	4.86	2.13819	50	2	7	4.76	1.07968	50	1	9	4.76	1.8578	50	1	8	3.66	2.21875	50	1	9	4.42	2.29543	50	1	9	6.48	2.12122	50	4	16	9.26	3.50981	25	3	9
603	drewno	wood	905	1787	N	6	50	3	9	5.56	1.16339	50	1	8	2.94	2.01434	50	2	8	5.18	1.38048	50	1	9	5.94	1.81164	50	1	9	3.8	2.52336	50	1	9	1.9	1.65677	50	1	9	8.08	1.36785	50	3	15	6.96	2.82814	25	3	8
604	dręczyć	to torment	325	565	V	7	50	1	5	2.32	1.019	50	1	9	5.74	2.28402	50	1	9	5.1	2.27901	50	1	9	4.88	2.01667	50	1	8	4.36	2.05794	50	1	9	5.26	1.99806	50	1	9	5.64	1.9458	50	4	14	9.34	2.9389	25	1	3
605	droga	road	14037	14641	N	5	50	4	9	5.82	1.17265	50	1	8	2.82	1.83715	50	1	8	5.54	1.40277	50	1	9	6.14	1.87366	50	1	9	4.44	2.28714	50	1	9	2.32	1.86744	50	1	9	7.8	1.70234	50	3	12	6.64	2.54558	25	4	9
606	drogi	dear	21649	28265	N	5	50	2	8	4.64	1.27391	50	1	9	4.32	2.57492	50	1	9	5.64	1.66304	50	1	9	5.36	2.15482	50	1	8	4.36	2.31023	50	1	9	4.92	2.45648	50	1	9	6.3	2.36686	50	3	13	7.32	2.52692	25	2	8
607	drozd	thrush	48	151	N	5	50	4	8	5.58	0.882714	49	1	9	3.22449	2.1628	49	3	7	4.93878	0.944461	49	1	9	5.5102	1.79261	50	1	4	1.88	1.023	49	1	9	2.26531	2.38725	49	1	9	6.30612	2.23797	49	3	18	9.79592	3.48197	25	4	7
608	drożdże	yeast	40	47	N	7	50	2	9	5.4	1.16058	50	1	9	3.64	2.31023	50	2	7	4.88	1.08119	50	1	9	6.12	1.96542	50	1	7	2.6	1.79569	50	1	8	1.96	1.6777	50	1	9	6.96	2.11853	50	3	14	9.2	2.79212	25	2	9
609	druk	print	117	487	N	4	50	4	9	5.42	0.859283	50	1	6	2.78	1.41839	50	2	9	5.42	1.32619	50	1	9	6.58	1.7623	50	1	8	3.1	1.98206	50	1	7	2.42	1.67929	50	1	9	7.1	1.75255	50	3	16	8.5	3.07226	25	4	7
610	drukować	to print	96	212	V	8	50	4	8	5.36	0.942424	50	1	7	2.96	1.68983	50	2	9	5.54	1.40277	50	1	9	6.48	1.94033	50	1	8	3.38	2.07895	50	1	9	3.22	2.1313	50	1	9	7.2	1.93781	50	3	14	8.68	2.67597	25	4	8
611	drut	wire	453	646	N	4	50	2	7	4.68	0.935469	50	1	9	3.6	2.19461	50	1	9	4.78	1.41839	50	1	9	6.18	2.265	50	1	7	2.5	1.71726	50	1	8	1.86	1.65381	50	1	9	7.94	1.64639	50	3	13	7.54	2.3142	25	2	7
612	dryfować	to float	54	116	V	8	50	1	8	4.82	1.17265	50	1	8	3.12	1.86963	50	1	9	4.02	1.76693	49	1	9	5.2449	1.86559	50	1	9	3.54	2.40925	49	1	9	3.46939	1.89409	50	1	9	6.52	2.00245	50	4	17	10.9	3.17033	25	1	6
613	drzazga	splinter	109	96	N	7	50	1	6	3.48	1.14713	50	1	9	4.34	2.45457	50	1	8	4.16	1.54339	50	1	9	5.72	1.87399	50	1	6	2.54	1.5281	50	1	8	2.16	2.01383	50	1	9	7.32	1.95292	50	3	17	7.64	2.65545	25	1	5
614	drzewo	tree	3012	5421	N	6	50	3	9	6.28	1.34073	50	1	9	3.08	2.2932	50	1	9	5.92	1.4119	50	1	9	6.06	1.94212	50	1	7	3.08	1.91493	50	1	8	1.82	1.67442	50	1	9	8.3	1.41782	50	3	17	6.6	3.93311	25	3	9
615	drzwi	door	31066	76087	N	5	50	2	8	5.38	1.04764	50	1	8	3.1	1.88712	50	1	9	5.38	1.45532	50	1	9	6.06	1.9526	50	1	9	3.4	2.2315	50	1	6	1.62	1.29189	50	1	9	8.12	1.61169	50	3	10	5.82	2.12555	25	2	8
616	drżeć	to tremble	83	868	V	5	50	1	6	3.76	1.13497	50	1	9	4.66	2.28223	50	1	8	3.4	1.61624	50	1	9	4.52	2.14038	50	1	9	3.78	2.47675	50	1	7	3.58	1.77385	50	1	9	6.86	2.11901	50	3	14	8.86	2.74055	25	1	6
617	dubeltówka	shotgun	22	50	N	10	50	1	8	4.8	1.37024	50	1	9	4.74	2.59363	50	1	9	6	1.74964	48	1	9	5.83333	2.28159	50	1	7	2.8	1.72615	50	1	9	1.7	1.60675	49	2	9	7.08163	2.10987	50	4	18	11.76	3.8149	25	1	7
618	duch	spirit	4223	5226	N	4	50	1	8	4.16	1.67039	50	1	8	4.76	2.39523	50	1	8	5.1	1.55511	50	1	9	4.44	2.09138	50	1	7	3.24	1.92258	50	1	9	5.46	2.9152	50	1	9	7.44	2.0619	50	3	13	7.02	2.66106	25	1	8
619	duet	duo	236	193	N	4	50	3	8	5.76	1.07968	50	1	9	3.74	2.09771	50	2	8	5.36	1.22491	50	1	9	5.52	2.05277	50	1	9	3.94	2.39395	50	1	9	3.26	2.22059	50	1	9	6.76	2.06585	50	4	15	10.2	2.96235	25	5	8
620	duma	pride	1005	1493	N	4	50	4	9	6.44	1.4591	50	1	9	4.36	2.36263	50	1	9	6.84	1.69465	50	1	9	5.56	2.53272	50	1	9	5.54	2.14961	50	2	9	7	1.96915	50	1	9	5.58	2.21396	50	3	18	9.36	4.01914	25	4	9
621	dumny	proud	5856	2872	A	5	50	2	9	6.28	1.53915	50	1	9	4.5	2.21544	50	2	9	6.84	1.44787	50	1	9	4.78	2.04331	50	1	9	5.94	2.0345	50	1	9	6.32	2.06467	50	1	9	5.66	2.23707	50	3	15	8.38	2.9339	25	3	9
622	dupa	ass	1730	279	N	4	50	1	7	3.96	1.428	50	1	9	4.36	1.91407	50	1	8	4.5	1.91929	50	1	9	5.12	2.13465	50	1	8	3.3	2.11168	50	1	8	2.1	1.76416	50	1	9	8.02	1.65973	50	3	15	7.76	3.35979	25	1	7
623	dupek	asshole	4116	220	N	5	50	1	7	2.8	1.41421	50	1	9	5.58	1.87453	50	1	9	3.96	1.99959	50	1	9	4.62	2.31137	50	1	7	3.42	1.79671	50	1	9	4.16	2.67536	50	1	9	5.66	2.16286	50	3	16	9.68	3.29155	25	1	6
624	dur	major	142	406	N	3	44	1	7	3.45455	1.35466	43	1	9	4.67442	2.23309	46	1	7	4.26087	1.62528	45	1	9	5.8	2.0181	43	1	9	2.97674	2.02941	42	1	8	3.35714	2.40752	40	1	9	4	2.63117	45	5	18	11.7333	4.01361	23	1	5
625	dusić	suffocate	223	336	V	5	50	1	6	2.5	1.12938	50	1	9	5.82	2.37925	50	1	9	4.6	2.44949	50	1	9	4.3	2.21544	50	1	9	4.32	2.3685	50	1	9	3.36	1.82678	50	1	9	6.98	2.14276	50	3	14	8.2	2.70298	25	1	4
626	dusza	soul	2968	4362	N	5	50	4	9	6.18	1.39518	50	1	9	3.54	2.47609	50	1	9	5.94	2.07423	50	1	9	4.22	2.55782	50	1	9	5.7	2.32335	50	1	9	7.38	2.43185	50	1	9	4.8	2.4908	50	3	14	8.34	2.6543	25	5	9
627	duszący	pungent / choking	19	200	V	7	50	1	6	3.02	1.09712	50	1	9	4.72	2.40781	50	1	9	3.98	1.82377	50	1	9	5.16	1.96251	50	1	9	3.82	2.2378	50	1	9	4.92	2.1838	50	1	9	5.94	2.01434	50	4	15	9.66	2.95966	25	1	6
628	duszny	stuffy	16	133	A	6	50	1	7	3.48	1.14713	50	1	8	4.12	1.97577	50	1	7	3.86	1.30946	50	1	9	5.2	1.81827	50	1	7	3.62	2.01919	50	2	9	4.76	1.90123	50	1	9	5.94	1.87801	50	4	15	9.16	2.7057	25	1	6
629	duży	large	9281	7129	A	4	50	4	9	5.68	1.07741	50	1	9	4.12	2.42133	50	4	9	6.7	1.59399	50	1	9	5.52	1.92979	50	1	8	3.62	2.13704	50	1	9	5.32	1.94244	50	1	9	6.32	2.06467	49	3	12	5.87755	2.60314	25	4	9
630	dwór	property	737	3643	N	4	50	3	9	6.14	1.24556	50	1	9	3.64	2.44749	50	3	9	6.16	1.4194	50	1	9	5.94	1.74274	50	1	8	3.52	2.13082	50	1	8	2.76	1.98525	50	1	9	7.52	1.72898	50	3	15	7.74	3.56748	25	3	9
631	dwulicowość	duplicity	16	40	N	11	50	1	5	2.16	0.976458	50	1	9	5.58	2.17678	50	1	8	3.86	1.82958	50	1	9	5	2.08982	50	1	9	4.96	2.55519	50	1	9	7	1.98977	50	1	9	4.64	2.20167	50	4	18	12.28	3.58022	25	1	3
632	dyktator	dictator	109	254	N	8	50	1	7	2.9	1.16496	50	1	9	5.42	2.31314	50	1	9	6.92	2.62515	50	1	9	7.1	1.99233	50	1	9	4.12	2.25551	50	1	9	3.28	2.49113	50	1	9	6.44	2.28714	50	4	18	11.76	3.37796	25	1	5
633	dyktatorski	dictatorial	4	8	A	11	50	1	9	3.22	1.52917	50	1	9	5.06	2.26247	50	1	9	6.76	2.5198	50	1	9	6.46	2.34921	50	1	8	4.46	2.04251	50	2	9	5.94	2.0445	50	1	9	5.3	2.27901	50	4	17	12	3.30738	25	1	9
634	dym	smoke	1709	4581	N	3	50	2	8	4.38	1.30759	50	1	9	3.96	2.4156	50	1	8	4.66	1.39401	50	1	9	6.02	1.90048	50	1	7	3.12	1.86963	50	1	7	2.36	1.73511	50	1	9	8.02	1.39225	50	3	14	6.7	2.44323	25	2	8
635	dynamiczny	dynamic	72	88	A	10	50	5	9	6.38	0.966585	50	1	9	5.14	2.51534	50	2	9	6.34	1.25536	50	1	9	4.08	2.33728	50	1	9	5.5	2.25198	50	1	9	5.52	1.90852	50	1	9	5.4	1.91663	50	4	15	10.04	3.1749	25	5	9
636	dyplom	diploma	657	458	N	6	50	4	9	6.58	1.29505	50	1	8	4.06	2.38541	50	1	9	6.36	1.61321	50	1	9	6.76	2.26382	50	1	9	4.1	2.51729	50	1	9	2.12	2.20056	50	1	9	7.68	1.60916	50	3	16	8.08	3.33099	25	4	9
637	dyscyplina	discipline	363	384	N	10	50	3	9	5.46	1.43157	50	1	9	3.96	2.24935	50	2	9	5.92	2.33728	50	1	9	6.44	2.15861	50	1	9	4.74	2.41433	50	1	9	5.74	2.47279	50	1	9	4.98	2.26319	50	4	15	9.54	3.1116	25	3	9
638	dysk	disk	1043	578	N	4	50	2	9	5.26	1.06541	50	1	8	2.92	1.72426	50	1	9	5.36	1.35164	50	1	9	6.52	2.13082	50	1	9	3.34	1.99602	50	1	8	1.92	1.57584	50	1	9	7.18	1.97629	50	4	16	9.38	3.05654	25	4	9
639	dyskoteka	disco	94	32	N	9	50	2	9	6.04	1.7608	50	1	9	4.8	2.4661	50	2	8	4.94	1.40567	50	1	9	4.64	2.26563	50	1	7	3.14	1.89532	50	1	9	2.52	1.85428	50	1	9	7.52	1.80972	50	3	15	8.08	2.76154	25	3	9
640	dyskretny	discrete	219	346	A	9	50	5	8	6.14	0.833238	50	1	8	2.98	1.96386	50	1	9	5.42	1.71536	50	1	9	5.86	2.13819	50	1	9	4.72	2.29498	50	1	9	5.78	2.37581	50	1	9	5.16	2.29783	50	4	17	10.5	3.43006	25	5	8
641	dyskryminacja	discrimination	130	32	N	13	50	1	6	2.9	1.07381	50	1	9	5.52	2.50094	50	1	9	3.8	2.11891	50	1	9	5.46	2.22426	50	1	9	4.48	2.25189	50	1	9	6.46	2.20584	50	1	9	5.16	2.2439	50	5	18	11.3	3.31509	25	1	5
642	dystans	distance	1006	1461	N	7	50	1	8	4.84	1.20136	50	1	9	3.58	2.15795	50	2	8	5.5	1.56818	50	1	9	6.22	1.89833	50	1	9	4.44	2.34007	50	1	8	4.68	1.96334	50	1	9	5.64	2.20167	50	3	15	9.82	3.0351	25	1	8
643	dystyngowany	dignified	41	132	A	12	48	3	8	5.6875	1.20559	50	1	9	3.48	1.97164	47	2	9	6.48936	1.51618	49	1	9	6.28571	2.08167	50	1	9	4.2	2.35606	49	1	9	6.30612	2.14286	48	1	9	4.83333	2.19606	50	5	18	12.3	3.78639	24	3	7
644	dyszeć	to pant	32	86	V	6	50	2	8	4.1	1.07381	50	1	9	4.52	2.10189	50	1	7	4.06	1.53077	50	1	9	5.16	2.13197	50	1	8	3.7	2.32335	50	1	9	3.84	2.04401	50	1	9	6.88	2.17256	50	3	15	8.88	2.76007	25	2	5
645	dywan	carpet	1066	1817	N	5	50	5	8	5.58	0.859283	50	1	9	2.98	1.78988	50	1	8	5.08	1.24278	49	1	9	5.83673	1.89678	50	1	6	2.6	1.69031	50	1	7	1.8	1.60357	50	1	9	7.94	1.51738	50	3	12	6.08	2.36333	25	5	8
646	dzbanek	jug	252	702	N	7	50	4	9	5.5	0.994885	50	1	9	3.26	2.22976	50	1	8	4.98	1.16916	50	1	9	5.92	2.05873	50	1	6	2.62	1.71298	50	1	9	1.84	1.88831	50	1	9	7.96	1.59028	50	3	12	6.62	2.1655	25	4	9
647	dziadek	grandfather	4437	5455	N	7	50	2	9	6.9	1.64441	50	1	9	3.18	2.17303	50	1	9	5.16	1.76543	50	1	9	4.2	2.17594	50	1	9	5.4	2.42437	50	1	9	2.46	1.95051	50	1	9	8	1.61624	50	3	16	5.54	3.0453	25	3	9
648	dziadunio	grandfather	28	289	N	9	50	4	9	6.84	1.48956	50	1	9	3.06	2.08405	50	1	8	4.48	1.97164	50	1	9	3.86	2.22243	50	1	9	4.32	2.76597	50	1	8	2.68	1.89995	50	1	9	7.5	1.80984	50	3	15	6.54	3.19572	25	4	9
649	działka	plot	1077	491	N	7	50	4	8	5.88	1.00285	50	1	9	3.38	2.29365	50	4	8	5.38	1.04764	50	1	9	5.6	2.09956	50	1	7	3.62	2.02928	50	1	8	2.62	2.07895	50	1	9	7.28	1.87399	50	3	14	7.96	2.87821	25	4	8
650	działo	cannon	3714	7764	V	6	50	2	8	4.96	1.293	50	1	9	4.44	2.26021	50	3	9	6.5	1.34392	50	1	9	5.6	2.31234	50	1	8	3.36	2.21092	50	1	9	2.38	1.98864	50	1	9	7.08	2.16503	50	4	17	9.8	3.38062	25	2	8
651	dzieci	kids	49134	34195	N	6	50	3	9	6.32	1.78931	50	1	9	4.48	2.49277	50	1	9	4.54	1.98165	50	1	9	3.98	2.07502	50	1	9	4.52	2.74969	50	1	9	2.3	1.90863	50	1	9	7.7	1.66905	50	3	18	6.7	3.75391	25	3	9
652	dziecinny	childish	263	453	A	9	50	1	9	4.8	1.38505	50	1	9	4.14	2.35615	50	1	8	3.9	1.55511	50	1	9	3.92	2.09801	50	1	8	3.74	2.02847	50	2	9	5.66	2.0762	49	1	9	6.10204	1.61045	50	3	16	9.24	3.45561	25	1	7
653	dziecko	baby/child	34542	22700	N	7	50	4	9	6.6	1.4983	50	1	9	4.38	2.6333	50	1	9	4.56	2.00163	50	1	9	4.1	1.79853	50	1	9	4.84	2.59009	50	1	9	2.36	2.00774	50	1	9	7.98	1.65973	50	3	12	6.32	2.78069	25	5	9
654	dziedziczyć	to inherit	21	67	V	11	50	4	8	5.84	1.03726	50	1	9	4.22	2.3149	50	2	9	6.24	1.53277	50	1	9	5.84	2.14152	50	1	9	4.32	2.20796	50	1	8	4.96	2.18492	50	1	9	5.38	2.20287	50	3	17	10.5	3.47146	25	4	7
655	dziedzina	branch	142	294	N	9	50	3	8	5.36	0.963836	50	1	7	3.46	1.86493	50	2	8	5.38	1.2436	50	1	9	6.6	2.03038	50	1	8	3.8	2.24972	50	1	9	5.18	2.43855	50	1	9	4.22	2.15037	50	5	17	10.74	3.46887	25	3	7
656	dziedziniec	courtyard	195	2625	N	11	50	3	8	5.54	0.930438	50	1	9	3.26	1.80487	50	1	9	5.68	1.33156	50	1	9	6.38	1.77154	50	1	9	3.08	2.14609	50	1	9	2.86	2.2858	50	1	9	7.04	2.0199	50	4	15	10.04	3.54539	25	5	8
657	dzielić	to share	1925	1537	V	7	50	3	9	5.64	1.19112	50	1	9	3.98	2.19916	50	2	8	5.44	1.47302	50	2	9	5.34	1.5986	50	1	9	4.9	2.12132	50	1	9	4.46	1.89747	50	1	9	6.22	2.225	50	3	15	7.54	2.70457	25	4	9
658	dzielić się	to share	1133671	1.59731e+06	V	11	50	4	9	6.42	1.12649	50	1	9	4.4	2.53948	50	2	9	5.66	1.49298	50	1	9	5.14	2.08992	50	1	9	5.04	2.36436	50	1	8	4.88	1.89133	50	1	9	6.2	2.11891	50	3	13	6.94	2.88847	25	5	9
659	dzielnica	district	707	485	N	9	50	4	9	5.32	0.867556	50	1	9	3.36	2.02797	50	3	8	5.4	1.04978	50	1	9	5.78	2.03329	50	1	9	4.22	2.39293	50	1	9	3.32	2.34251	50	1	9	6.16	1.96251	50	3	15	8.78	2.74263	25	4	7
660	dzielny	gallant	972	1177	A	7	50	5	9	6.72	1.03095	50	1	9	4.42	2.40823	50	5	9	6.94	1.09563	50	1	9	4.88	2.20056	50	1	9	5.26	2.25705	50	1	9	5.98	2.20843	50	1	9	5.56	2.31376	50	3	13	7.26	2.40586	25	5	9
661	dziennik	journal	1625	1478	N	8	50	4	9	5.5	0.974156	50	1	8	3.66	1.95469	50	3	8	5.6	1.21218	50	1	9	6.06	1.97339	50	1	8	2.62	1.88322	50	1	7	2.44	1.91833	50	1	9	7.34	1.79125	50	3	15	8.64	2.93994	25	4	9
662	dzień	day	69565	41474	N	5	50	3	9	6.06	1.1141	50	1	9	3.54	2.28759	50	1	8	5.64	1.3962	50	1	9	5.68	1.98402	50	1	9	4.38	2.57848	50	1	9	4.06	2.57468	50	1	9	6.78	2.10238	50	3	12	5.78	2.225	25	3	9
663	dzierżawa	lease	24	26	N	9	50	1	8	4.9	1.05463	50	1	9	3.36	2.09723	50	2	9	5.06	1.51738	50	2	9	6.8	1.79569	50	1	9	3	2	50	1	8	3.92	2.32853	50	1	9	4.5	2.16889	50	4	18	12.22	3.71038	25	1	8
664	dzierżawić	to lease	3	7	V	10	50	2	7	4.98	0.868731	50	1	8	3.66	2.01636	50	2	9	5.52	1.61927	50	4	9	7.08	1.54972	50	1	8	3.14	1.89532	50	1	9	5.02	2.16173	50	1	9	4.44	2.55678	50	4	18	12.74	3.52142	25	3	7
665	dzierżyć	to hold	32	43	V	8	50	2	8	5.12	1.08119	50	1	9	4.04	1.95834	50	2	9	6.02	1.50496	50	1	9	5.92	1.67624	50	1	6	3.26	1.49571	50	1	9	4.64	1.82678	49	1	9	5.38776	2.24366	50	4	18	12.66	3.30497	25	2	7
666	dziewczyna	girl	22522	22472	N	10	50	4	9	6.78	1.51577	50	1	9	4.24	2.00571	50	4	9	5.92	1.39737	50	1	9	4.64	2.43914	50	1	9	4.88	2.2825	50	1	9	2.02	1.63495	50	1	9	7.86	1.56505	50	3	15	6.66	3.57206	25	4	9
667	dziewica	virgin	614	446	N	8	50	2	9	6.18	1.62493	50	1	9	5	2.4908	49	1	9	5.22449	1.93934	50	1	9	5.02	2.28116	50	1	9	4.18	2.55303	50	1	9	3.38	2.31137	50	1	9	6.42	2.25053	50	5	17	11.84	3.11913	25	3	9
668	dzięcioł	woodpecker	83	97	N	8	50	2	9	5.58	1.19676	50	1	9	3.6	2.31234	50	1	7	5.1	1.01519	50	1	9	5.28	1.91706	50	1	9	2.98	2.59898	50	1	9	1.82	1.74602	50	1	9	7.92	1.72426	50	3	13	7.82	2.65491	25	2	9
669	dziękczynny	thankful	17	20	A	11	50	4	9	6.14	1.26184	50	1	8	3.46	1.97133	50	1	8	5.36	1.72331	50	1	9	4.44	2.45914	50	1	9	4.22	2.53377	50	1	9	6.14	2.10936	50	1	9	4.24	2.36091	50	4	17	11.24	3.30467	25	4	9
670	dzięki	thanks	92392	26150	prep	6	50	4	9	6.68	1.18563	50	1	8	4.04	2.22197	50	2	9	5.44	1.50048	50	1	9	4.56	2.39182	50	1	9	4.8	2.43277	50	1	9	6.6	1.98977	50	1	9	3.72	2.51558	50	3	13	6.64	2.93299	25	4	9
671	dziękuję	to thank	116950	14944	V	8	50	4	9	7.62	1.22708	50	1	9	3.72	2.33028	50	2	9	5.66	1.73335	50	1	9	3.64	2.17368	50	1	9	5.92	2.47304	50	1	9	6.3	2.35822	50	1	9	4.94	2.75096	50	3	16	5.8	3.47586	25	4	9
672	dziki	wild	1145	1819	A	5	50	2	7	4.74	1.15723	50	1	9	4.8	2.60298	50	2	9	5.24	1.96458	50	1	9	4.04	2.4156	50	1	8	3.22	2.00296	50	1	9	5.24	2.32607	50	1	9	6.64	1.91407	50	3	14	8.12	2.98048	25	2	7
673	dzikość	wildness	71	180	N	7	50	1	8	4.78	1.4886	50	1	9	5.66	2.66198	50	1	9	5.32	1.89995	50	1	9	3.94	2.28044	50	1	7	3.74	2.00825	50	1	9	6.1	1.68123	50	1	9	5.78	2.04331	50	3	15	9.4	2.94854	25	1	7
674	dziób	beak	775	2115	N	5	50	4	8	5.24	0.822143	50	1	8	3.06	2.13245	50	2	8	5.16	1.18425	50	1	9	5.72	1.87399	50	1	6	2.68	1.82321	50	1	7	1.88	1.57325	50	1	9	7.84	1.64577	50	3	12	7.2	2.54751	25	4	6
675	dziób (statku)	prow	775	2115	N	14	50	2	9	5.3	1.14731	50	1	8	3.3	1.8979	50	3	8	6.26	1.22574	49	1	9	6.22449	1.79427	50	1	6	2.78	1.81029	50	1	9	2.08	1.97784	50	1	9	7.54	1.80939	50	4	16	10.5	3.21508	25	4	9
676	dzisiaj	today	45283	19588	qub	7	50	1	8	5.52	1.1292	50	1	9	3.38	2.21212	50	2	9	5.28	1.5124	50	1	9	5.48	1.88701	50	1	9	5	2.49898	50	1	9	5.32	2.86741	50	1	9	4.74	2.78341	50	3	9	5.1	1.74087	25	1	8
677	dziura	hole	1496	1264	N	6	50	2	6	4.18	1.024	50	1	9	4.2	2.27677	50	1	9	3.8	1.65369	50	1	9	5.6	1.87355	50	1	7	3.14	1.90606	50	1	9	2.94	2.32476	50	1	9	7.34	1.8693	50	3	13	6.18	2.73817	25	2	6
678	dziwaczny	bizarre	363	775	A	9	50	1	9	4.54	1.4875	50	1	9	4.44	2.25117	50	2	8	4.54	1.34331	50	1	9	4.6	1.94831	50	1	7	3.24	1.89047	50	1	9	6.3	2.18763	50	1	9	5.36	2.23844	50	3	15	9.08	2.92658	25	1	9
679	dziwka	slut / whore	3139	519	N	6	50	1	8	2.96	1.6532	50	3	9	6.64	1.61321	50	1	9	3.66	2.4295	50	1	9	4.6	2.32115	50	1	9	3.62	2.415	50	1	9	3.38	2.415	50	1	9	7.64	1.74683	50	4	17	11.52	3.19592	25	1	7
680	dziwny	odd	4188	5869	A	6	50	2	8	4.68	1.28476	50	1	8	4.62	2.09849	50	1	8	4.64	1.4535	50	1	9	5.28	2.09995	50	1	8	4.76	2.13389	50	1	9	6.3	2.2429	50	2	9	5.2	2.11891	50	3	15	7.26	3.16105	25	2	8
681	dzwon	bell	639	893	N	5	50	4	8	5.36	0.875051	50	1	9	3.82	2.06714	50	3	9	5.62	1.3536	50	1	9	5.8	2.01018	50	1	7	3.1	1.87628	50	1	8	1.96	1.90552	50	1	9	8.02	1.58423	50	3	14	7.76	2.81802	25	4	7
682	dźgnąć	to stab	136	48	V	6	50	1	7	3.08	1.46858	50	1	9	5.84	2.6058	50	1	9	5.24	1.97495	50	1	9	4.82	2.28294	50	1	7	4.04	2.13771	50	1	9	3.62	2.25778	50	1	9	6.88	1.82544	50	4	15	9.86	3.03725	25	1	7
683	dżudo	judo	10	71	N	5	50	2	8	5.24	1.04119	50	1	8	4.3	2.2429	50	2	9	6.36	1.25779	50	1	9	5.02	2.0946	50	1	5	2.42	1.45812	50	1	9	3.54	2.62803	49	1	9	7.40816	1.71899	50	3	18	9.28	3.41091	25	2	7
684	dżungla	jungle	367	418	N	7	50	4	9	6	1.17803	50	1	9	4.48	2.49277	50	1	9	4.8	2.18529	50	1	9	4.98	1.77844	50	1	9	2.78	1.77615	50	1	8	2.34	1.85835	49	1	9	7.7551	1.95289	50	3	14	7.84	2.96483	25	5	9
685	echo	echo	1058	2696	N	4	50	2	9	5.64	1.17387	50	1	8	3.42	1.9597	50	1	8	4.94	1.39108	50	1	9	5.76	2.105	50	1	7	3.14	1.92735	50	1	9	4.08	2.27533	50	1	9	6.78	2.06319	50	4	15	8.28	3.07086	25	2	9
686	edukacja	education	324	129	N	8	50	3	9	5.96	1.293	50	1	9	3.8	1.82946	50	1	9	6.3	1.83225	50	1	9	7.08	2.19312	50	1	9	5.02	2.63795	50	1	9	5.42	2.55622	50	1	9	5.48	2.40102	50	4	17	9.32	3.15219	25	3	9
687	edytor tekstu	word processor	313	843.5	N	13	50	3	7	5.26	0.964894	50	1	9	3.3	2.02283	50	2	9	5.84	1.4619	50	1	9	6.6	1.97949	50	1	7	3	1.80702	50	1	8	3.32	2.24463	50	1	9	6.44	2.59639	50	4	18	10.9	3.37609	25	3	7
688	ego	ego	25140	15780	N	3	50	2	9	4.94	1.39108	50	1	9	4.56	2.46742	50	1	9	6	1.88442	50	1	9	5.44	2.26021	50	1	9	4.98	2.30784	50	1	9	7.14	2.30359	50	1	9	3.86	2.61869	50	5	18	12.56	2.97033	25	2	9
689	egoizm	selfishness	112	331	N	6	50	1	6	2.7	1.12938	50	1	9	5.34	1.99602	50	1	9	5.34	2.32651	50	1	9	5.2	2.40747	50	1	9	3.9	2.56547	50	2	9	7.14	1.95886	50	1	9	4.72	2.35641	50	4	17	10.9	3.37004	25	1	5
690	egzaminy	exams	555	340	N	8	50	1	7	3.6	1.38505	50	1	9	5.6	2.16654	50	1	9	4.86	2.0001	50	1	9	7.02	2.15227	50	1	9	4.88	2.47963	50	1	9	3.84	2.42739	50	1	9	7.44	1.77465	50	3	15	9.64	2.88387	25	1	6
691	ekran	screen	1009	3583	N	5	50	3	8	5.34	0.93917	50	1	8	3.34	1.90177	50	3	8	5.34	1.08063	50	1	9	6.04	1.7608	50	1	8	3.44	1.97081	50	1	8	2	1.53862	50	1	9	7.94	1.57026	50	3	12	6.76	2.16239	25	3	8
692	ekscentryczny	eccentric	122	95	A	13	50	3	8	5.12	1.31925	48	1	9	5.14583	2.29699	50	3	9	6.24	1.28667	50	1	9	4.46	2.00214	50	1	8	5.12	1.96542	50	1	9	6.86	2.04051	50	1	9	4.96	2.45748	50	5	18	12.42	3.49396	25	3	8
693	ekscytacja	excitement	45	33	N	10	50	2	9	6.94	1.42012	50	1	9	6.6	2.58725	50	1	9	6.22	1.8327	50	1	8	2.7	1.64441	50	1	9	5.16	2.23479	50	2	9	6.5	1.84336	50	1	9	5.98	2.18053	50	4	17	11.36	3.12828	25	3	9
694	ekscytujący	exciting	280	61	V	11	50	4	9	7.24	1.09842	50	1	9	6.3	2.39259	50	4	9	6.68	1.25259	50	1	9	3.26	1.84954	50	1	9	5.12	2.21903	50	1	9	6.5	1.91929	50	1	9	5.42	2.2686	50	4	17	10.82	3.3727	25	4	9
695	ekskrementy	excrement	20	52	N	11	39	1	7	2.89744	1.71364	41	1	9	5.63415	2.59573	44	1	9	3.68182	2.00897	45	1	9	6.44444	2.3214	42	1	8	3.42857	2.18803	41	1	9	4.09756	2.88795	43	1	9	6.65116	2.13679	39	6	18	13.0256	4.01633	19	1	7
696	ekstatyczny	ecstatic	3	33	A	11	37	2	9	6.08108	1.72205	43	1	9	5.13953	2.748	42	2	9	5.57143	1.90177	40	1	8	4.125	2.28919	44	1	8	4.15909	1.89176	38	1	9	6.05263	2.32434	35	1	9	4.82857	2.3071	44	5	18	13.5909	3.20115	16	2	9
697	ekstaza	ecstasy	59	125	N	7	50	4	9	7.3	1.51523	49	1	9	6.83673	2.40959	50	2	9	6.3	1.69332	50	1	9	3.2	2.2315	50	1	9	4.68	2.42807	49	1	9	6.30612	2.51001	50	2	9	6.04	2.26743	50	5	18	12.5	3.49489	25	4	9
698	ekstrawertyk	extroverted	0	6	A	12	50	2	8	5.28	1.27839	48	1	9	5.16667	2.42622	46	2	9	6.02174	1.89137	48	1	9	3.8125	2.24704	49	1	9	4.59184	2.32664	50	1	9	5.64	2.67841	48	1	9	4.75	2.48827	50	5	18	13.56	3.27738	25	2	7
699	elastyczność	flexible	74	87	N	12	50	1	9	6.24	1.49229	50	1	9	3.96	2.34703	50	1	9	6.06	1.5832	50	1	9	5.18	2.00703	50	1	9	4.56	2.23296	50	1	9	5.58	1.94925	50	1	9	5.9	2.38405	50	4	17	11.64	3.31207	25	1	9
700	elastyczny	flexible	155	182	A	10	49	5	9	6.34694	1.01141	50	1	9	3.68	2.02474	50	1	8	5.42	1.69139	50	1	9	5.12	2.0765	50	1	9	4.52	2.42639	50	1	8	4.98	1.7082	50	1	9	5.76	2.1718	50	4	17	10.8	3.40468	24	5	9
701	elegancki	elegant	453	1022	A	9	50	3	9	6.58	1.17959	50	1	9	3.78	2.19731	50	3	9	6.5	1.21638	50	1	9	6.04	2.10887	50	1	9	4.64	2.31023	50	1	9	5.86	2.0001	50	1	9	6.7	1.90863	50	4	16	9.34	3.10766	25	4	9
702	elektryczność	electricity	409	363	N	13	50	4	9	6.08	1.15776	50	1	9	4.72	2.49113	50	1	9	6.02	1.60979	50	1	9	6.62	2.03931	50	1	9	4.16	2.35051	50	1	9	4.1	2.27901	50	1	9	6.24	2.06585	50	4	14	9.34	2.90397	25	4	9
703	elf	elf	177	1157	N	3	50	4	9	6.58	1.57907	50	1	8	3.12	1.97577	50	1	8	5.58	1.59194	50	1	9	5.08	1.93612	50	1	6	2.46	1.76369	50	1	9	5.04	3.1361	50	1	9	7.72	1.60408	50	3	15	7.9	2.83023	25	4	9
704	emerytura	pension	203	45	N	9	50	1	9	4.9	1.76416	50	1	7	3.42	1.89618	50	1	8	4.16	1.89909	50	1	9	6.7	1.98206	50	1	9	4.36	2.55359	50	1	9	4.18	2.79716	50	1	9	6.02	2.25416	50	4	18	10.12	3.86317	25	1	8
705	emir	emir	60	249	N	4	31	4	8	5.51613	0.961629	37	1	9	3.43243	2.04858	29	3	9	6.44828	1.57176	29	1	9	5.86207	2.09973	43	1	8	2.74419	1.95293	28	1	9	2.92857	2.01712	22	2	9	4.86364	2.37638	42	7	18	13.5476	3.27743	13	4	6
706	emitować	air	33	45	V	8	50	2	8	5.14	1.16075	49	1	9	3.55102	1.87151	50	2	9	6.02	1.42127	50	1	9	5.68	1.82321	50	1	8	3.74	2.22059	49	1	9	5.16327	1.92945	50	1	9	5.74	2.18352	50	4	17	11.52	3.43	25	2	7
707	emocja	emotion	44	90	N	6	50	2	9	6.18	1.24031	50	1	9	5.38	2.59426	50	1	9	5.36	1.98731	50	1	9	3.42	2.18613	50	1	9	4.94	2.55079	50	1	9	7.08	2.15558	50	1	9	4.54	2.45955	50	4	15	9.92	2.88444	25	4	9
708	emocjonalny	emotional	315	209	A	11	50	3	8	5.78	1.31382	50	1	9	5.4	2.56348	50	1	9	5.02	1.83492	50	1	9	2.72	1.89564	50	1	9	5.58	1.97008	50	1	9	6.84	1.93106	50	1	9	5.56	2.10112	50	4	16	10.4	3.23249	25	5	8
709	energia	energy	1568	1562	N	7	50	4	9	6.88	1.18907	50	1	9	5.68	2.50257	50	2	9	7	1.5253	50	1	9	4.1	2.27901	50	1	9	5.62	2.03931	50	1	9	5.58	2.28652	50	1	9	5.78	2.40993	50	3	14	8.62	2.96159	25	5	9
710	energiczność	vigor	5	3	N	12	50	5	9	7.02	0.999796	50	1	9	5.6	2.64189	50	5	9	6.9	0.909137	50	1	9	3.94	2.09382	50	3	9	5.8	1.82946	50	1	9	5.98	1.88971	50	1	9	5.74	2.04849	50	4	16	10.14	3.10372	25	5	9
711	energiczny	vigorous	76	377	A	10	50	5	9	6.74	1.10306	50	1	9	5.7	2.44323	50	2	9	6.9	1.32865	50	1	9	3.56	2.20537	50	1	9	4.84	2.43579	50	1	9	5.76	1.9437	50	1	9	6.18	1.90263	50	4	14	8.94	2.80968	25	5	9
712	entuzjastyczny	enthusiastic	39	66	A	14	50	5	9	7.26	1.04608	50	1	9	5.54	2.54117	50	3	9	6.54	1.34331	50	1	8	3.26	1.78211	50	1	9	4.84	2.31552	50	1	9	6.58	1.78531	50	1	9	5.8	1.95876	50	4	16	10.82	3.57251	25	5	9
713	entuzjazm	enthusiasm	369	894	N	9	50	5	9	7.44	1.10951	50	1	9	5.72	2.53981	49	3	9	6.57143	1.3994	50	1	8	3.22	1.70581	50	2	9	5.92	2.09801	50	2	9	6.82	1.83715	50	1	9	6.28	2.2135	50	4	15	10.5	3.21508	25	5	9
714	epicki	epic	36	38	A	6	50	4	9	6.7	1.55511	50	1	8	4.02	2.21765	50	2	9	6.5	1.74087	49	1	9	4.7551	2.18452	50	1	9	4.2	2.33867	50	1	9	6.5	2.22463	50	1	9	4.34	2.43788	50	4	18	12.1	3.34573	25	4	9
715	erotyczny	erotic	145	99	A	9	50	2	9	6.72	1.61675	50	1	9	6.26	1.91461	50	1	9	5.62	1.81704	50	1	9	3.2	1.89521	50	1	9	4.76	2.41221	50	2	9	6.06	2.17039	50	1	9	7.06	1.671	49	4	17	11.9388	2.80927	25	2	9
716	Estonia	Estonia	10	0	N	7	50	3	8	5.74	1.22574	50	1	9	3.16	2.26202	50	2	7	4.74	1.15723	50	1	9	5.9	2.17828	50	1	9	3.42	2.78546	50	1	8	2.6	2.19461	50	1	9	4.92	2.49767	50	4	18	11.24	3.87856	25	3	8
717	etui	case	25	71	N	4	50	4	8	5.4	0.782461	50	1	9	2.9	1.94044	50	1	8	4.96	1.19455	50	1	9	6.38	1.88322	50	1	6	3.16	1.79977	50	1	8	1.86	1.69043	50	1	9	7.66	1.55983	50	5	15	10.12	2.66986	25	4	8
718	etyczność	ethicality	0	0	N	9	50	3	9	6.32	1.30055	50	1	9	3.76	2.2996	50	2	9	5.92	1.5097	50	1	9	5.86	2.37341	50	1	8	4.8	2.37332	50	2	9	7.16	1.92046	50	1	9	3.66	2.39566	50	5	18	11.76	3.68981	25	5	9
719	etykieta	label	88	126	N	8	50	2	7	4.9	0.952976	50	1	8	3.52	1.80972	50	1	8	5.12	1.59898	50	1	9	6.6	2.0702	50	1	8	3.9	2.28795	50	1	9	3.08	2.48949	50	1	9	6.3	2.40111	50	4	17	10.76	3.37796	25	3	7
720	etykietować	to brand	0	0	V	11	50	1	7	4.58	1.07076	50	1	9	3.62	1.96801	50	1	9	5.3	1.70533	50	2	9	6.58	1.78531	50	1	8	3.62	2.33771	49	1	9	4.2449	2.28702	50	1	9	6.22	2.38439	50	4	18	12.3	3.45378	25	1	6
721	euro	euro	1017	40	N	4	50	3	9	5.76	1.37855	50	1	8	3.4	1.90595	50	2	8	5.82	1.4665	50	1	9	6.9	1.70533	50	1	9	3.38	1.96801	50	1	9	3	2.64961	50	1	9	7.44	1.91833	50	3	17	9.52	3.16383	25	3	9
722	fabryka	factory	746	600	N	7	50	2	8	5.22	1.1119	50	1	9	3.82	2.20102	50	2	9	5.44	1.51402	50	1	9	6.76	2.16239	50	1	7	3.4	1.91663	50	1	9	2.06	1.81164	50	1	9	7.84	1.60814	50	3	16	8.64	3.27489	25	3	8
723	facet	guy	27735	6728	N	5	50	4	9	6.08	1.25909	50	1	9	3.74	2.35441	50	2	8	5.92	1.46858	50	1	9	4.84	2.04401	50	1	9	4.92	2.5382	50	1	8	2.36	2.12622	50	1	9	7.76	1.58514	50	3	18	8.36	3.72394	25	5	9
724	fajerwerk	firework	28	83	N	9	50	3	9	6.4	1.35526	50	1	9	5.38	2.38952	50	3	9	5.96	1.35466	50	1	9	4.08	2.23004	50	1	8	3.22	1.94086	50	1	8	2.12	1.83659	49	1	9	7.73469	1.74135	50	3	14	8	2.24063	25	3	9
725	fajerwerki	fireworks	618	282	N	10	50	4	9	6.56	1.14571	50	1	9	5.36	2.55359	50	2	8	6.02	1.26958	50	1	9	4.66	2.36997	50	1	8	3.3	2.04291	50	1	9	2.04	1.7608	50	1	9	8.18	1.49407	50	3	13	7.56	2.5727	25	4	9
726	fakt	fact	6154	11203	N	4	50	1	8	5.52	1.26556	50	1	9	3.5	2.21544	50	2	9	5.92	1.61422	50	1	9	7.06	2.2261	50	1	8	4.26	2.1553	50	1	9	4.76	2.854	50	1	9	4.1	2.44323	50	4	15	9.34	3.13382	25	4	8
727	fala	wave	1225	4590	N	4	50	2	9	5.4	1.37024	50	1	9	3.3	2.31455	50	3	9	5.5	1.46036	50	1	9	5.32	1.84546	50	1	8	3.36	2.02797	50	1	9	2.74	1.99806	50	1	9	7.9	1.58114	50	3	16	7.82	3.47404	25	2	9
728	fala pływowa	tidal wave	618.5	2298.5	N	12	48	3	9	5.20833	0.966642	48	1	8	3.625	2.21816	49	2	8	5.08163	1.39697	48	1	9	5.95833	2.2967	50	1	8	2.5	2.13092	48	1	9	3.22917	2.49459	46	1	9	5.63043	2.31285	49	4	18	12.6939	3.49526	25	4	9
729	falować	to wave	11	121	V	7	50	2	9	5.6	1.08797	50	1	8	3.02	1.78988	50	2	7	4.92	1.32234	50	1	9	5.2	2.16654	50	1	8	3.36	2.2293	50	1	9	4	1.90595	50	1	9	6.94	1.81164	50	4	17	9.26	3.01567	25	4	9
730	fałdować	to fold	0	4	V	8	50	2	8	4.74	1.04608	49	1	9	3.83673	2.28534	49	1	7	4.61224	1.27175	49	1	9	5.93878	1.87537	50	1	8	3.16	2.1605	49	1	8	3.91837	1.83526	49	2	9	5.79592	2.09145	50	4	17	10.64	3.24358	25	2	8
731	fałsz	false	236	427	N	5	50	1	7	2.68	1.26878	49	1	9	5.14286	2.28218	50	1	8	4.04	1.73746	50	1	9	5.56	2.0118	50	1	9	4.38	2.12747	50	2	9	6.76	1.67283	50	1	9	4.56	2.38328	50	4	13	8.56	2.46742	25	1	5
732	fałszować	to forge	42	36	V	9	50	1	6	3.16	1.0947	50	1	9	4.96	2.36436	50	1	9	4.5	1.88712	50	1	9	6.22	1.98247	50	1	9	3.64	1.97701	50	1	9	4.92	1.99837	50	1	9	5.76	2.16239	50	4	16	9.04	2.98267	25	1	4
733	fałszywość	falsity	6	28	N	10	50	1	6	2.44	1.19796	50	1	9	5.74	2.38028	50	1	9	4.36	2.24754	50	1	9	5.8	2.03038	50	1	9	4.58	2.10044	50	4	9	6.76	1.46469	50	1	9	4.76	2.05595	50	3	16	10.16	3.78159	25	1	4
734	fałszywy	false	1447	1194	A	8	50	1	6	2.56	1.1808	50	1	9	5.22	2.50949	50	1	9	3.82	2.09655	50	1	9	5.02	2.0453	50	1	9	4.62	2.30253	50	1	9	6.06	2.00418	50	1	9	5.12	2.37022	50	4	15	9.2	3.05059	25	1	6
735	fanatyzm	fanaticism	20	124	N	8	50	1	8	3.12	1.49339	49	1	9	5.55102	2.40712	50	1	9	4.64	2.74613	50	1	9	3.14	2.20399	50	1	9	3.98	2.50298	50	1	9	7.42	1.7623	50	1	9	5.28	2.20426	50	5	18	13.14	3.54568	25	1	6
736	fantazja	fantasy	510	581	N	8	50	5	9	7.28	1.12558	50	1	9	4.44	2.29605	50	2	9	5.94	1.75441	50	1	9	3.62	2.12747	50	1	9	4.42	2.4419	50	1	9	7.08	2.1838	50	1	9	5.38	2.04929	50	3	15	8.84	2.80204	25	6	9
737	farbować	to paint	25	23	V	8	50	3	8	5.06	1.1141	50	1	7	3.84	1.99346	50	1	8	5.22	1.28238	50	1	9	5.94	2.01434	50	1	8	3.08	2.04879	50	1	8	3.58	1.90692	50	1	9	7	1.71429	50	3	15	8.58	3.0512	25	4	8
738	farma	farm	466	316	N	5	50	2	7	5.4	0.880631	50	1	6	3.32	1.87834	50	2	8	5.1	1.29756	50	1	9	5.7	2.02283	50	1	7	2.74	1.77062	50	1	7	2.34	1.79125	50	1	9	7.34	1.76832	50	3	15	8.62	2.73966	25	2	7
739	farsa	farce	193	144	N	5	49	1	9	3.97959	1.52055	50	1	9	4.54	2.14961	48	1	9	4.25	1.64381	50	1	9	5.08	1.96749	49	1	7	3.30612	2.02283	48	1	9	5.54167	2.38754	47	1	9	4	2.41373	50	5	17	12.18	3.54959	24	1	9
740	fart	to fluke	585	138	N	4	50	4	9	6.74	1.3674	50	1	8	4.34	2.24618	49	1	9	5.08163	1.76584	50	1	9	4.26	2.11708	50	1	9	3.86	2.27686	50	1	9	6.44	2.45082	50	1	9	4.86	2.12862	50	3	14	8.42	2.60369	25	4	9
741	fartownie	to fluke	6	5	N	9	49	4	8	6.2449	1.07103	47	1	9	4.55319	2.08315	49	1	8	5	1.69558	50	1	9	4.24	1.95417	50	1	7	3.36	1.77005	48	1	9	6.35417	2.01578	45	1	7	3.84444	1.93009	50	4	16	10.02	2.93807	24	5	8
742	fartowny	lucky	38	13	A	8	50	2	9	5.9	1.46036	50	1	9	4.3	2.22463	50	1	8	5.14	1.51199	50	1	9	4.76	1.8357	50	1	9	4.38	2.23049	50	1	9	6.2	2.02031	46	1	9	4.1087	2.13154	50	4	16	10.42	2.78546	25	2	9
743	fartuch	apron	346	783	N	7	50	1	9	5.04	1.39913	50	1	9	3.48	2.34077	50	2	7	4.76	1.30243	50	1	9	6.08	1.74777	50	1	7	3.08	1.82768	50	1	8	1.72	1.56544	50	1	9	7.78	1.8658	50	3	15	8.62	2.96847	25	1	9
744	fasada	facade	36	171	N	6	49	2	7	4.95918	0.840614	50	1	9	3.24	2.1243	50	3	9	5.6	1.38505	48	1	9	6.35417	2.07815	50	1	9	3.48	2.5253	49	1	9	2.5102	1.86103	50	1	9	6.08	2.10771	50	4	17	11.86	3.56863	24	3	7
745	fascynacja	fascination	88	182	N	10	50	2	9	6.92	1.38269	49	1	9	5.59184	2.60543	50	1	9	5.76	1.79068	50	1	9	3.42	2.0907	50	1	9	5.4	2.32993	50	1	9	6.84	1.96251	50	1	9	5.36	2.07768	50	4	17	10.66	3.04128	25	3	9
746	fascynować	fascinate	11	38	V	10	50	4	9	7.1	1.29756	50	1	9	5.16	2.52627	50	1	9	6.34	1.55983	50	1	9	4.12	2.13465	50	1	8	5.06	2.18912	50	2	9	6.48	2.10189	50	1	9	5.3	2.18763	50	4	17	11.48	3.22769	25	4	9
747	fasola	bean	439	111	N	6	50	1	9	5.24	1.18769	50	1	8	3.04	1.97907	50	2	9	5	1.08797	50	1	9	5.28	1.86307	50	1	7	2.72	1.90638	50	1	8	1.62	1.4968	50	1	9	8.08	1.33768	49	3	17	7.87755	3.47391	25	1	9
748	faszerować się	to stuff oneself	1132720	1596550	V	14	50	1	6	3.32	1.0583	50	1	9	4.98	2.27219	50	1	8	4.12	1.68596	50	2	9	5.3	1.56818	50	1	8	3.38	2.09849	50	1	9	4.4	2.01018	50	1	9	5.88	2.0765	50	4	18	11.08	3.79495	25	1	5
749	faul	foul	420	23	N	4	50	1	5	3.68	1.07741	50	1	8	4.5	2.40959	50	2	9	4.36	1.63832	50	1	9	5.06	2.32476	50	1	7	3.16	1.9098	50	1	9	3.54	2.62803	48	1	9	7.04167	1.84458	50	4	15	9.22	2.78692	25	1	5
750	fauna	fauna	28	121	N	5	50	4	9	6.22	1.25014	50	1	9	2.98	2.02525	50	1	8	5.46	1.2811	50	1	9	5.3	2.07266	50	1	7	2.92	1.82768	50	1	9	3.46	2.29649	50	1	9	6.28	2.07059	50	3	16	10.74	3.53299	25	5	9
751	faworyzować	favor	22	29	V	11	50	1	7	3.84	1.29929	50	1	9	4.9	2.31455	49	1	9	5.91837	1.76584	50	1	9	4.02	2.37753	50	1	8	4.5	2.09226	50	1	9	6.42	2.12939	50	1	9	5.26	2.07817	50	4	16	10.94	2.75096	25	2	7
752	faza	phase	607	308	N	4	50	3	9	5.52	1.18218	50	1	8	3.56	2.11081	50	2	9	5.08	1.33768	50	1	9	6.02	2.21765	50	1	8	3.14	2.12862	49	1	9	5.91837	2.17789	50	1	9	4.88	2.52853	50	5	16	10.02	3.03376	25	3	9
753	ferie	holidays	234	123	N	5	50	5	9	7.1	1.05463	50	1	9	4.12	2.32677	49	1	9	5.55102	1.60807	50	1	9	4.82	1.79216	50	1	8	3.8	1.94831	50	1	9	4.14	2.56356	50	1	9	6.56	1.93949	50	3	18	8.44	3.92875	25	5	9
754	fermentować	to ferment	0	5	V	11	49	2	7	4.16327	1.31255	50	1	8	4.04	2.14723	50	1	8	4.1	1.43214	50	1	9	5.74	2.16475	50	1	7	2.7	1.76416	50	1	9	4.08	2.01869	50	1	9	5.98	2.114	50	4	17	12.62	3.30053	25	2	6
755	fetor	stench	51	318	N	5	48	1	5	2.1875	1.00332	49	1	9	5.4898	2.30147	48	1	8	3.6875	1.70302	48	1	9	4.91667	2.34142	49	1	7	2.97959	1.7259	50	1	9	4	2.35606	47	1	9	5.87234	2.34629	50	4	17	11.64	3.5037	24	1	4
756	fetysz	fetish	125	39	N	6	50	2	8	4.9	1.47427	50	1	9	4.98	2.26319	49	1	9	4.44898	2.18957	49	1	9	4.42857	2.28218	50	1	7	3.42	2.06121	50	1	9	5.7	2.70487	50	1	9	5.48	2.63601	50	5	17	12.9	3.19598	25	2	7
757	figa	fig	30	69	N	4	50	1	8	5.28	1.27839	50	1	9	3.4	2.05039	50	2	8	4.56	1.32727	50	1	9	5.48	1.8978	50	1	6	2.3	1.44632	50	1	9	1.94	1.96303	50	1	9	7	2.03038	50	3	18	9.06	3.3406	25	1	8
758	figura	figure	200	693	N	6	50	3	8	5.76	1.13497	50	1	8	3.62	1.86142	50	2	8	5.5	1.19949	50	2	9	6.06	1.65874	50	1	8	3.64	1.99755	50	1	7	2.68	1.78931	50	3	9	7.2	1.4983	50	3	16	7.64	3.23097	25	3	8
759	filar	pillar	124	229	N	5	50	4	9	5.32	0.913392	50	1	9	2.92	1.95709	50	4	9	6.44	1.41652	50	1	9	6.24	2.13389	50	1	8	3.58	2.25053	50	1	8	2.18	1.826	50	1	9	7.5	1.92989	50	4	17	9.42	3.68721	25	4	9
760	film	movie	13555	3052	N	4	50	5	9	6.78	1.25014	50	1	9	3.96	2.17556	50	1	9	5.7	1.37396	50	1	9	5.6	1.93781	50	1	8	4.34	2.23707	50	1	9	2.84	2.47733	50	1	9	7.76	1.66059	50	3	11	5.8	1.96915	25	5	9
761	filmować	to film	254	80	V	8	50	2	9	6.12	1.25584	50	1	7	3.5	1.65677	50	3	9	5.98	1.20357	50	1	9	6.26	1.77062	50	1	8	3.48	2.23369	50	1	9	3.46	1.97133	50	1	9	7.3	1.7291	50	3	15	8.82	3.21787	25	2	9
762	filtr	filter	291	188	N	5	50	4	9	5.62	1.12286	50	1	9	3.92	2.25732	50	2	9	5.38	1.58938	50	1	9	5.5	2.50917	50	1	7	3.14	2.01028	50	1	8	2.32	2.06467	50	1	9	6.42	2.06121	50	4	16	10.62	2.89186	25	4	9
763	Finlandia	Finland	40	0	N	9	50	3	9	6.32	1.37678	50	1	9	3	2.37332	50	1	9	5.4	1.30931	50	1	9	5.76	1.93317	50	1	9	3.04	2.24026	50	1	8	2.58	2.39974	50	1	9	6.6	2.3035	50	4	17	10.86	3.01703	25	3	9
764	fioletowy	violet	160	266	A	9	50	1	9	5.64	1.43939	50	1	9	3.12	2.0863	50	3	8	5.2	1.01015	50	1	9	5.5	2.03289	50	1	9	3.16	2.16992	50	1	9	3.7	2.5575	50	2	9	8.04	1.41364	50	3	13	6.54	2.75688	25	1	9
765	fiołkowo różowy	mauve	730	372	A	15	50	1	9	5.62	1.65233	50	1	8	3.14	1.88452	50	2	9	4.46	1.38814	50	1	9	5.14	2.08013	50	1	8	2.96	2.34703	50	1	9	4.26	2.43955	50	2	9	6.24	2.31728	50	4	16	10.24	3.29229	25	2	9
766	fiord	fjord	0	49	N	5	48	3	9	6.14583	1.44384	46	1	9	3.30435	2.11733	49	2	9	5.44898	1.37024	49	1	9	5.44898	2.37225	49	1	9	3.10204	2.16261	47	1	9	2.29787	1.98817	47	1	9	6.65957	2.12926	47	5	18	13.234	3.45287	24	4	9
767	firma	firm	4363	1505	N	5	50	4	8	5.66	1.0224	50	1	9	3.82	2.13513	50	3	9	6.48	1.50156	50	1	9	6.94	2.11322	50	1	9	4.32	2.31622	50	1	9	3.06	2.41939	50	1	9	6.52	2.13082	50	3	16	9.12	3.37844	25	4	7
768	flaczki	paunch	27	10	N	7	50	1	8	4.12	1.62431	50	1	9	3.64	2.34529	50	1	9	4.4	1.41421	50	1	9	5.86	1.90606	50	1	6	2.32	1.4769	50	1	8	2.12	1.63682	50	1	9	6.98	1.84601	50	4	16	9.24	3.09417	25	1	7
769	flaga	flag	559	336	N	5	50	4	8	5.72	0.969746	50	1	8	3.24	1.96458	50	2	9	5.9	1.91929	50	1	9	5.44	2.1961	50	1	9	4.22	2.3412	50	1	9	2.22	2.08287	50	1	9	7.9	1.75255	50	3	14	7.8	2.81396	25	5	8
770	flaki	paunch	539	373	N	5	50	1	7	3.54	1.59348	50	1	9	4.1	2.25198	50	1	7	4.2	1.4983	50	1	9	5.9	2.05287	50	1	8	3.1	2.14999	50	1	7	1.84	1.64577	50	1	9	7.24	1.84678	50	4	14	9.08	2.56221	25	1	7
771	flet	flute	189	605	N	4	50	4	8	5.7	1.18235	50	1	9	3.24	2.15293	50	2	9	5.16	1.33034	50	1	9	5.68	1.9737	50	1	6	2.46	1.55459	50	1	8	1.74	1.60115	49	1	9	8.06122	1.47773	50	3	16	7.94	2.99939	25	4	8
772	flirt	flirt	167	146	N	5	50	2	9	6.46	1.32803	50	1	9	5.52	2.15936	50	2	9	6.06	1.55721	50	1	9	3.36	2.06783	50	1	9	4.74	2.32826	50	1	9	5.72	2.44982	50	2	9	6.88	1.57325	50	3	17	11.04	3.83305	25	4	9
773	flirtować	to flirt	280	85	V	9	50	3	9	6.6	1.37024	50	1	9	5.42	2.43352	50	3	8	6.06	1.37633	50	1	9	3.66	2.43788	50	1	8	3.94	2.29827	50	1	9	5	2.32115	50	1	9	6.8	2	50	4	16	10.94	2.98575	25	3	9
774	flora	flora	203	412	N	5	50	5	9	6.38	1.2436	50	1	8	3.12	2.14419	50	1	8	5.02	1.39225	50	1	9	5.76	1.95417	50	1	9	3.42	2.6961	50	1	9	3.32	2.17068	49	1	9	6.73469	2.06938	50	4	17	10.76	3.4497	25	5	9
775	flota	fleet	958	993	N	5	50	2	8	5.4	1.12486	50	1	9	3.9	2.47642	50	3	9	6.34	1.52007	50	1	9	6.16	1.86657	50	1	8	2.94	2.07423	50	1	8	2.26	1.74742	49	1	9	6.73469	1.85714	50	3	16	10.98	3.37754	25	2	8
776	fobia	phobia	43	23	N	5	50	1	7	2.74	1.3524	50	1	9	5.88	2.42133	50	1	8	2.92	1.87181	50	1	9	4.28	2.24099	50	1	9	4.5	2.39259	50	1	9	6.84	2.36781	50	1	9	5.62	2.1655	50	4	17	11.14	3.63661	25	1	4
777	folder	folder	83	74	N	6	50	5	8	5.28	0.640153	50	1	9	2.92	2.09801	50	1	9	5.12	1.64924	50	1	9	6.7	1.75255	50	1	8	2.9	2.08248	50	1	9	2.78	2.20658	50	1	9	6.68	2.3074	50	3	16	9.02	3.27943	25	5	8
778	fontanna	fountain	205	461	N	8	50	4	9	6.54	1.24884	50	1	9	3.4	2.08982	50	3	9	5.52	1.14713	50	1	9	5.24	2.20907	50	1	7	2.98	1.90048	50	1	8	1.9	1.78714	50	1	9	8.18	1.45251	50	3	14	7.5	3.06561	25	5	9
779	forma	mold	1148	1499	N	5	50	4	8	5.66	0.917183	50	1	9	3.46	2.26067	50	3	8	5.44	1.24802	50	1	9	6.2	1.95876	50	1	9	4.2	2.39046	50	1	9	4.16	2.52627	50	1	9	5.38	2.33771	50	3	14	8.56	3.0248	25	5	7
780	formować	to form	126	211	V	8	50	2	8	5.52	1.0349	50	1	7	3.18	1.80351	50	3	9	6.46	1.23239	50	1	9	6.42	1.77385	50	1	9	4.16	2.35051	50	1	9	4.6	1.86263	50	1	9	5.72	2.14799	50	4	16	9.48	3.1767	25	4	7
781	formowanie	formation	23	62	N	10	50	3	8	5.5	0.909137	50	1	8	3.62	2.04929	50	1	9	6.52	1.41767	50	1	9	6.62	1.62744	50	1	9	4.08	2.28429	50	1	8	4.84	1.93106	50	1	9	5.72	2.12891	50	4	17	10.2	3.45821	25	5	8
782	forsa	moolah	1812	405	N	5	50	3	9	5.84	1.53011	50	1	7	4.2	2.10926	50	1	9	6.4	1.86263	50	1	9	6.42	2.04131	50	1	7	3.68	1.95292	50	1	9	2.4	1.85164	49	1	9	7.55102	1.84911	50	3	16	8.92	3.1026	25	3	9
783	fort	fort	1052	966	N	4	49	4	9	5.55102	1.1004	50	1	8	3.82	1.85923	50	2	9	6.32	1.4769	49	1	9	6.61224	1.69332	50	1	8	3.4	2.33867	48	1	9	2.29167	1.98889	47	1	9	7.17021	2.00347	50	4	17	10.36	3.60136	24	4	9
784	fortepian	piano	301	1073	N	9	50	5	9	6.32	1.25259	50	1	9	3.58	2.04131	50	2	8	5.8	1.38505	50	1	9	5.6	2.03038	50	1	7	3.26	1.88236	50	1	9	1.8	1.62882	50	1	9	8.2	1.48461	50	3	13	8.38	2.82041	25	5	9
785	fotel	armchair	704	3310	N	5	50	4	8	6.02	1.09712	50	1	8	2.64	2.00774	50	2	8	5.52	1.16479	50	1	9	5.58	1.80803	50	1	7	2.8	1.77281	50	1	9	1.82	1.74602	50	1	9	8.2	1.61624	50	3	13	6.46	2.71962	25	4	8
786	fracht	freight	9	17	N	6	25	4	7	5.08	0.812404	34	1	8	3.47059	2.23248	33	2	9	5.39394	1.32144	33	1	9	6.60606	1.88645	42	1	7	2.78571	1.82844	23	1	9	3.82609	2.75767	19	1	8	4.47368	2.38906	36	4	18	12.1111	4.20053	11	4	7
787	frajda	pleasure	237	72	N	6	50	5	9	7.52	1.1292	49	1	9	5.12245	2.36848	49	3	9	6.04082	1.32223	50	1	9	3.86	2.05049	50	1	8	4.2	2.35606	49	1	9	6	2.28218	50	1	9	5.82	1.81479	50	3	14	7.9	2.85178	25	6	9
788	frajer	loser	1096	181	N	6	50	1	9	3.12	1.61169	50	1	9	4.9	1.94044	50	1	8	3.02	1.67198	50	1	9	4.5	1.92989	50	1	9	3.72	2.25008	50	1	9	4.6	2.33867	50	1	9	5.56	2.42571	50	3	15	9.06	2.99258	25	1	9
789	Francja	France	774	0	N	7	50	1	8	5.86	1.55196	50	1	9	3.7	2.38405	50	1	9	5.06	1.91034	50	1	9	5.08	2.28429	50	1	9	2.9	2.41804	50	1	9	2.46	2.1779	50	1	9	6.92	2.23917	50	4	17	9.96	3.45797	25	4	8
790	frędzle	fringe	27	126	N	7	49	3	7	5.22449	0.941305	50	1	8	4.08	2.07846	50	1	7	4.44	1.35767	50	1	9	5.08	2.09801	50	1	6	2.86	1.87366	50	1	9	2.18	2.14467	49	1	9	7.40816	1.94635	50	4	16	9.5	3.21508	24	4	7
791	Frisbee	frisbee	147	0	N	7	48	2	9	6.20833	1.45804	48	1	9	3.97917	2.47102	50	1	9	5.42	1.78531	47	1	9	4.82979	2.17014	48	1	6	2.29167	1.59732	49	1	7	1.97959	1.70159	49	1	9	7.57143	2	48	3	18	10.6875	3.62706	24	2	9
792	frustracja	frustration	81	128	N	10	50	1	5	2.82	1.04374	50	1	9	6.16	2.02394	50	1	9	3.9	1.98206	50	1	8	4.08	2.33728	50	1	9	4.34	2.59206	50	1	9	6.48	1.95082	50	1	9	5.8	1.92725	50	4	18	11.66	3.54338	25	1	5
793	frustrację	frustration	159	157	N	10	50	1	6	2.82	1.08214	50	1	9	5.84	2.51006	50	1	8	3.4	1.53862	50	1	9	4.24	2.34355	50	1	8	4.26	2.17415	50	2	9	6.78	1.71773	49	1	9	4.87755	2.23264	50	4	16	11.18	3.38478	25	1	4
794	frytki	French fries	1091	143	N	6	50	3	9	6.38	1.46928	50	1	9	3.84	2.27102	50	1	8	4.7	1.26572	50	1	9	5.68	2.11351	50	1	8	3.26	2.22059	50	1	8	1.88	1.7337	50	1	9	8.34	1.31878	50	3	15	6.48	3.04551	25	3	9
795	frywolny	frivolous	14	23	A	8	49	2	8	5.42857	1.38444	49	1	8	4.32653	2.27658	50	2	9	5.06	1.671	49	1	9	4	1.98956	50	1	7	3.38	1.83937	50	1	9	6.04	2.09917	48	1	9	4.77083	2.20483	50	4	18	12.6	3.8545	24	2	8
796	fryz	frieze	93	31	N	4	49	2	9	5.42857	1.27475	50	1	9	3.78	2.00296	48	1	8	5.25	1.39146	49	1	9	5.73469	1.91241	50	1	9	3.32	2.44482	50	1	8	2.32	1.65911	49	1	9	6.85714	1.94722	50	4	18	10.36	3.7458	25	2	9
797	fryza	ruffle	3	1	N	5	32	3	7	5.0625	0.840027	40	1	7	3.325	1.73038	34	1	8	4.91176	1.56414	37	1	9	5.97297	1.81791	40	1	8	3.275	2.23018	30	1	7	2.7	1.80325	21	1	9	5.04762	2.59762	30	4	18	10.8667	4.83331	16	4	7
798	fryzjer	hairdresser	262	302	N	7	50	1	9	5.6	1.14286	49	1	8	3.69388	1.82807	47	3	8	5.51064	1.15857	50	1	9	6.02	1.92184	50	1	8	3.42	2.32194	49	1	5	1.77551	1.06586	50	1	9	7.86	1.55196	50	3	12	6.78	2.65952	25	1	9
799	fuks	to fluke	79	65	N	4	50	4	9	6.32	1.23619	50	1	9	4.5	2.33212	50	2	8	5.1	1.41782	50	1	9	4.72	2.19499	50	1	8	4.36	2.16427	50	1	9	5.9	2.48465	49	1	9	4.28571	2.3184	50	4	16	10.14	3.30744	25	5	9
800	fuksem	to fluke	15	19	N	6	50	3	9	6.06	1.39108	49	1	8	4.59184	2.03017	50	1	8	4.7	1.7291	50	1	9	4.84	2.33308	50	1	8	3.46	2.09187	50	1	9	6.18	2.01717	49	1	9	4	2.17945	50	3	16	10.14	3.29508	25	4	9
801	fundusz	fund	692	308	N	7	50	2	9	5.72	1.21286	50	1	8	3.18	1.93454	50	4	9	6.04	1.293	50	1	9	6.72	1.99018	50	1	8	3.6	1.96915	50	1	8	4.22	2.2704	50	1	9	4.84	2.08356	50	4	17	11.18	3.08181	25	2	9
802	funt	pound	250	202	N	4	50	2	9	5.56	1.32727	50	1	8	3.2	1.78429	50	1	9	5.42	1.62995	50	1	9	6.32	1.94244	50	1	9	3.2	2.34738	50	1	9	2.5	2.35822	50	1	9	6.42	2.43352	50	3	17	11.04	3.44022	25	2	9
803	furażerka	forage cap	0	7	N	9	31	1	7	4.74194	1.23741	35	1	7	3.42857	1.89869	26	2	8	5.19231	1.60048	35	1	9	6.25714	1.80429	33	1	7	2.78788	2.02728	22	1	9	4.18182	2.85584	27	1	9	5.11111	2.76424	34	5	18	12.9412	3.96913	16	1	7
804	furia	fury	120	373	N	5	50	1	7	2.96	1.39913	49	1	9	6.73469	2.53948	49	1	9	5.40816	2.29055	50	1	9	3.08	2.36333	50	1	9	4.92	2.31975	49	1	9	6.79592	1.91463	49	1	9	6.4898	2.21851	50	4	17	11.32	3.44306	25	1	7
805	futerko	fur	95	258	N	7	50	1	8	5.16	1.58256	50	1	9	3.12	2.20981	50	1	8	4.66	1.42299	50	1	9	5.62	1.77154	50	1	8	2.86	1.88452	50	1	9	2.04	1.89478	50	1	9	7.26	1.84954	50	4	14	7.9	2.87317	25	1	8
806	futro	fur	538	1254	N	5	50	2	7	4.96	1.293	50	1	8	3.3	2.12132	50	2	8	5.3	1.34392	50	1	9	6.02	2.05526	50	1	8	2.9	1.95093	50	1	7	1.86	1.41436	50	1	9	7.6	1.91663	50	4	13	7.46	2.82994	25	2	7
807	gabinet	cabinet	891	1295	N	7	50	3	9	5.04	1.049	50	1	9	3.46	2.28759	50	3	9	5.74	1.39694	50	1	9	6.76	1.79068	50	1	7	3.22	1.97215	50	1	8	2.4	2	50	1	9	7.52	1.56805	50	3	16	9.02	3.54844	25	3	8
808	gad	reptile	121	387	N	3	50	1	8	4.14	1.37039	50	1	8	3.66	2.01636	50	1	8	4.7	1.55511	50	1	9	5.44	1.99141	50	1	8	2.74	2.04849	50	1	8	2.04	1.6777	50	1	9	7.26	2.01838	50	3	16	9.34	3.40234	25	1	8
809	gafa	blunder	37	23	N	4	50	1	6	3.66	1.23899	50	1	8	4.58	2.24145	50	1	9	3.88	1.68596	50	1	9	4.42	2.29543	50	1	9	3.8	2.17594	49	1	9	5.18367	2.42103	50	1	9	5.36	2.16427	50	4	15	9.42	3.1239	25	1	6
810	gala	gala	131	131	N	4	50	4	8	5.7	1.05463	50	1	9	4.06	2.19842	50	3	8	5.7	1.37396	50	1	9	5.98	1.94296	50	1	7	3.36	1.95626	50	1	9	3.8	2.34738	50	1	9	7	1.89521	50	4	18	10.1	3.44786	25	4	8
811	galaretka	jelly	205	35	N	9	50	3	9	6.08	1.22624	50	1	9	3.42	2.10044	50	1	7	4.48	1.32849	50	1	9	5.42	2.05128	50	1	8	2.76	1.84678	49	1	8	1.97959	1.77353	50	1	9	7.96	1.53809	50	3	16	6.86	3.2199	25	3	9
812	galop	gallop	12	252	N	5	50	4	9	5.76	1.17038	50	1	9	4.56	2.67383	50	2	9	6.08	1.24278	50	1	9	5.06	2.15151	50	1	6	2.54	1.4875	50	1	9	3.62	2.20287	50	1	9	7.1	2.00255	50	4	14	9.8	2.68784	25	4	9
813	gałązka	twig	87	275	N	7	50	4	8	5.66	0.894655	50	1	9	3.14	2.11901	50	1	8	4.7	1.46036	50	1	9	5.6	1.85164	50	1	9	2.92	2.31093	50	1	9	2	2	50	1	9	7.76	1.59796	50	3	14	6.92	2.89151	25	5	7
814	gałąź	branch	270	1363	N	5	50	2	7	5.28	0.990568	50	1	9	3.2	2.22234	50	3	8	4.96	1.15987	50	1	9	5.62	2.04929	50	1	7	2.36	1.71143	50	1	8	1.82	1.64986	50	1	9	7.94	1.49024	50	3	16	7.08	2.61737	25	2	7
815	gałgan	togs	23	82	N	6	49	1	7	4.20408	1.30671	49	1	8	4.02041	2.09652	48	1	7	4.0625	1.47902	50	1	9	5.02	2.27219	49	1	8	3.08163	2.149	48	1	9	3.47917	2.08326	49	1	9	5.57143	2.13112	50	4	17	11	3.33197	25	1	7
816	gałka	knob	97	114	N	5	50	1	8	5.34	1.17125	50	1	9	3.54	2.09187	49	3	8	5.16327	0.94311	50	1	9	6.1	1.82108	50	1	8	2.62	1.89403	50	1	9	2.42	2.12939	50	1	9	7.3	2.13092	50	4	15	7.86	2.7628	25	1	7
817	gamma	gamma	642	232	N	5	50	2	8	5.12	1.023	49	1	8	3.06122	1.81898	49	2	9	5.34694	1.33153	50	1	9	5.94	2.24436	50	1	9	3.3	2.38405	48	1	9	4.72917	2.72685	47	1	9	5.40426	2.87916	50	4	17	12.62	3.28192	25	2	8
818	gang	gang	1451	222	N	4	50	1	8	3.36	1.48131	50	1	9	4.9	2.40959	50	1	9	6.1	2.04291	50	1	9	5.72	2.16691	50	1	8	3.22	2.16927	50	1	9	3.18	2.42176	50	1	9	6.84	1.89909	50	3	16	9.58	3.32639	25	1	8
819	gangrena	gangrene	87	88	N	8	50	1	5	2.26	1.2586	49	1	9	5.71429	2.42384	50	1	9	3.64	2.02797	49	1	9	5.30612	2.23797	50	1	8	3.06	2.23525	48	1	9	2.875	1.80572	47	1	9	5.29787	2.51011	50	5	18	12.98	3.39562	25	1	5
820	gangster	gangster	351	120	N	8	50	1	7	3.2	1.59079	50	1	9	5.42	2.36548	50	1	9	6	2.25877	50	1	9	5.84	2.36781	50	1	9	4.1	2.45988	50	1	8	2.86	2.10936	50	1	9	7.36	1.81558	50	3	18	9.34	3.17908	25	1	7
821	gapić	to stare	739	365	V	5	50	2	7	4.26	1.06541	50	1	9	4.14	2.18539	50	1	8	4.66	1.77982	50	1	9	5.28	1.80747	50	1	7	3.24	1.79068	50	1	8	4.16	1.97288	50	1	9	6.56	1.89694	50	3	14	8	2.87139	25	2	6
822	gapić się	gawk	1133078	1.59673e+06	N	9	50	2	7	4.28	1.08872	50	1	9	4.38	2.31137	50	1	9	4.8	1.65369	50	2	9	5.3	1.60675	50	1	9	3.66	1.9651	50	1	9	4.18	1.99683	50	1	9	6.84	2.14152	50	3	14	8	2.87139	25	2	7
823	garb	hump	189	283	N	4	50	1	5	3.44	0.993037	50	1	9	3.96	2.25841	50	1	6	3.72	1.37083	50	1	9	5.68	1.86744	50	1	9	3.58	2.51599	50	1	8	2.24	1.87964	50	1	9	7.28	1.93823	50	4	16	8.9	3.05894	25	1	5
824	garderoba	garment	162	95	N	9	50	2	9	5.6	1.2454	50	1	9	3.4	1.97949	50	1	8	5.32	1.54444	50	1	9	5.54	1.91886	50	1	8	3.32	2.12315	50	1	7	2.08	1.4119	50	1	9	7.36	1.75848	50	4	14	9.5	2.91548	25	4	9
825	gardło	throat	2247	5069	N	6	50	2	8	4.86	1.04998	50	1	9	3.36	2.12622	50	2	8	5.22	1.21706	50	1	9	5.36	1.88181	50	1	9	2.78	1.89833	50	1	9	1.76	1.58514	50	1	9	7.66	1.69766	50	3	14	7.06	3.11946	25	2	7
826	gardzenie sobą	despise each other	30651	30216.5	I	14	50	1	6	1.98	1.2204	50	1	9	5.7	2.22463	50	1	7	2.44	1.57998	50	1	9	4.3	2.35822	50	1	9	4.16	2.57428	50	1	9	6.5	2.45157	50	1	9	4.58	2.43352	50	4	18	11.72	3.69799	25	1	6
827	gardzić	despise/ scorn	79	139	V	7	50	1	7	2.98	1.15157	50	1	9	5.92	1.99837	50	1	9	4.18	2.09655	50	1	9	5.22	1.95135	50	1	9	4.28	2.2135	50	1	9	6.3	1.96136	50	1	9	5.32	2.1894	50	4	16	10.6	3.51672	25	1	5
828	garnek	pot	254	704	N	6	50	4	7	5.34	0.745326	50	1	9	3.04	2.20352	50	2	9	4.72	1.22957	50	1	9	5.66	2.06635	50	1	7	2.76	1.90123	50	1	7	1.72	1.5913	50	1	9	8.04	1.77235	50	3	15	7.18	3.54959	25	4	7
829	gasić	to extinguish	138	189	V	5	50	2	8	5.3	1.18235	50	1	9	3.92	2.11737	50	3	9	5.74	1.52275	50	2	9	5.62	1.88322	50	1	8	3.46	2.06239	50	1	9	3.54	1.97133	50	1	9	7.06	2.02444	50	3	15	7.88	3.18568	25	2	8
830	gaśnica	cover-up	60	15	N	7	50	2	7	5.12	0.848528	50	1	9	4.14	2.39054	50	3	9	5.68	1.26878	50	1	9	5.9	2.26103	50	1	9	3.58	2.50787	50	1	8	1.8	1.53862	50	1	9	8	1.70234	50	3	15	8.6	2.98294	25	2	7
831	gaz	gas	2567	1408	N	3	50	1	8	4.42	1.45812	50	1	8	3.94	2.2261	50	1	9	4.96	1.59028	50	1	9	6.04	1.77235	50	1	8	3.32	2.12315	50	1	9	2.74	2.13628	49	1	9	6.71429	2.36291	50	3	15	8.32	3.00639	25	1	8
832	gaza	gauze	49	39	N	4	49	1	9	4.73469	1.16861	49	1	9	3.38776	1.90193	50	1	7	4.68	1.33156	50	1	9	5.84	1.96251	50	1	8	2.72	2.05078	50	1	9	1.74	1.67588	49	4	9	7.65306	1.34708	50	3	17	10.22	3.47757	24	1	9
833	gazeta	newspaper	849	716	N	6	49	5	8	5.7551	0.968904	50	1	8	3	1.94831	50	2	9	5.32	1.39152	50	1	9	6.3	2.04291	50	1	6	3.2	1.82946	50	1	9	1.7	1.56818	50	1	9	7.92	1.78245	50	3	17	7.48	3.33956	24	5	8
834	gazować	to tank	11	4	V	7	50	1	6	4.08	1.12195	50	1	9	4.38	2.27578	50	1	7	4.48	1.92979	50	1	9	5.22	2.23415	50	1	6	2.84	1.65813	50	1	9	4.16	1.81108	50	1	9	5.96	2.53111	50	4	16	10.14	3.15588	25	1	6
835	gąbka	sponge	143	170	N	5	50	1	8	5.3	1.07381	50	1	9	3.02	1.94296	50	1	7	4.58	1.49952	50	1	9	5.46	2.06239	50	1	8	2.42	1.83047	50	1	8	1.84	1.64577	49	1	9	7.79592	1.67057	50	3	11	6.36	1.9458	25	4	8
836	gąsienica	caterpillar	80	85	N	9	50	1	7	4.46	1.38814	50	1	8	3.3	2.09226	50	2	8	4.56	1.34255	50	1	9	5.86	1.85175	50	1	6	2.26	1.482	50	1	8	1.96	1.88398	50	1	9	7.66	1.90177	50	3	12	7.48	2.19684	25	1	7
837	gburowaty	surly	36	95	A	9	50	1	6	3	1.08797	49	1	8	5.04082	2.04082	50	1	9	4.54	1.84291	50	1	9	5.22	2.15037	50	1	8	3.22	1.99274	50	1	9	6.06	1.93158	50	1	9	5.82	2.06714	50	4	17	10.86	3.42267	25	1	6
838	gderliwość	grumpiness	0	3	N	10	48	1	8	3.35417	1.27979	50	1	9	5	2.09956	49	1	8	3.91837	1.60516	49	2	8	4.89796	1.74696	50	1	6	2.9	1.63195	49	1	9	5.89796	2.08412	50	1	9	4.88	2.37022	48	4	18	12.2708	3.41299	24	1	5
839	gej	gay	839	56	N	3	50	1	7	4.34	1.54669	50	1	9	4.94	2.43621	50	1	8	4.26	1.61384	50	1	9	5.7	1.97174	50	1	9	3.34	2.20028	50	1	9	3.86	2.7106	50	1	9	7.06	1.96303	50	4	17	11.32	3.37723	25	1	7
840	gejzer	geyser	48	120	N	6	49	2	9	5.73469	1.33503	50	1	8	4.32	2.51071	50	2	9	5.64	1.63832	49	1	9	4.77551	2.4855	50	1	9	2.76	2.22747	48	1	8	1.9375	1.6426	49	1	9	7.18367	2.09835	50	4	18	11.28	3.43476	24	2	9
841	gen	gene	837	1062	N	3	50	3	9	5.14	1.01035	50	1	9	3.3	2.10199	50	1	9	5.48	1.75243	50	1	9	6.8	2.0702	50	1	9	4.3	2.33212	50	1	8	2.78	2.05327	50	1	9	5.82	2.29187	50	5	17	11.84	3.38279	25	3	9
842	geniusz	genius	1489	936	N	7	50	4	9	7.22	1.37455	50	1	9	4.76	2.43746	50	3	9	7.38	1.57649	50	1	9	7.48	2.47634	50	1	9	5.42	2.11013	50	1	9	5.5	2.68974	50	1	9	5.94	2.06437	50	3	17	9.36	3.61268	25	4	9
843	getto	ghetto	151	133	N	5	50	1	6	2.44	1.21487	50	1	9	5.66	2.47114	50	1	8	3.1	2.15946	50	1	9	5	2.4661	50	1	9	3.68	2.34251	50	1	9	3.02	2.18053	50	1	9	6.66	2.11515	50	3	17	11.8	3.94865	25	1	5
844	gęś	goose	337	507	N	3	50	2	7	4.94	0.842978	50	1	9	3.1	2.06279	50	1	7	4.38	1.3981	50	1	9	5.48	2.00245	50	1	5	2.26	1.3674	50	1	7	1.7	1.52864	50	1	9	7.98	1.68414	50	3	16	7.72	3.45844	25	2	7
845	gibki	limber	15	43	A	5	50	4	8	6.06	0.890081	50	1	9	3.8	2.22234	50	2	9	5.66	1.46538	50	1	9	4.98	2.00499	50	1	7	3.02	1.82377	49	1	8	4.28571	2.06155	50	1	9	6.42	1.80803	50	4	16	10.12	3.27414	25	4	8
846	giez	horsefly	6	43	N	4	28	1	6	3.71429	1.51186	32	1	9	4.53125	2.51427	30	1	8	4.56667	1.79431	39	1	9	5.48718	2.17488	41	1	9	3.09756	2.52789	29	1	9	3.13793	2.70877	26	2	9	7.07692	2.0381	31	5	17	10.9355	3.58641	13	1	6
847	giętkość	flexible	16	68	N	8	50	3	8	5.6	1.03016	50	1	8	3.98	2.14276	48	2	8	5.35417	1.43645	50	1	9	5.52	1.99223	50	1	6	2.9	1.52864	50	2	9	4.56	1.72804	49	1	9	6.18367	1.95441	50	4	18	10.3	3.62671	25	3	8
848	gigant	giant	212	155	N	6	50	2	9	5.18	1.25666	50	1	9	4.62	2.19359	50	3	9	7.34	1.47924	50	1	9	5.7	2.03289	50	1	8	3.68	2.1894	50	1	9	3.38	2.25778	50	1	9	6.68	1.9737	50	3	16	8.72	3.16898	25	3	9
849	gilotyna	guillotine	56	79	N	8	50	1	6	3.1	1.34392	50	1	9	5.56	2.17744	50	1	9	4.88	2.73779	50	1	9	5.48	2.48456	50	1	7	3.48	1.91918	50	1	8	1.98	1.76693	49	1	9	7.85714	1.68325	50	4	17	11.5	3.66589	25	1	6
850	gimnastyk	gymnast	30	27	N	9	50	3	9	5.64	1.20814	50	1	9	3.66	2.31772	50	1	9	5.66	1.63645	50	1	9	5.54	2.18725	50	1	6	2.76	1.59796	50	1	8	2.4	1.82946	50	1	9	7.44	1.82007	50	4	17	9.04	3.15556	25	3	9
851	gimnastykować	to practise gymnastics	13	36	V	13	50	3	9	5.94	1.15016	50	1	9	4.16	2.1605	50	3	9	5.72	1.14357	50	3	9	5.4	1.6413	50	1	8	3.58	2.0907	50	1	9	3.92	2.19312	50	1	9	7.3	1.64441	50	4	18	9.2	3.9123	25	3	9
852	gin	gin	711	134	N	3	50	3	9	5.68	1.43484	50	1	9	4.06	2.20769	50	2	7	5.3	1.11117	47	1	9	4.87234	1.84882	50	1	8	3.36	2.46411	48	1	7	1.79167	1.41359	50	1	9	6.64	2.26563	50	4	18	12.66	3.60617	25	3	9
853	gips	gypsum	233	208	N	4	50	1	7	4.22	1.31382	50	1	7	3.42	2.02121	50	1	8	4.36	1.50861	50	1	9	5.84	2.10306	50	1	8	3.2	2.16654	50	1	7	1.7	1.29756	50	1	9	7.62	1.96801	50	3	16	8.84	2.93717	25	1	6
854	gitara	guitar	422	170	N	6	50	4	9	6.52	1.41767	50	1	9	3.76	2.21829	50	1	9	5.4	1.4983	50	1	9	4.98	2.33422	50	1	7	3.2	1.71429	50	1	6	1.66	1.33417	50	1	9	8.34	1.34938	50	3	15	7.34	2.78194	25	4	9
855	gleba	soil	185	228	N	5	50	2	9	4.94	1.18511	50	1	8	3.18	1.92396	50	1	8	4.76	1.63582	50	1	9	5.72	1.79614	50	1	9	3.34	2.19098	50	1	9	2.36	2.27462	50	1	9	7.5	1.74087	50	3	13	9.54	2.84433	25	3	9
856	glina	clay	1903	399	N	5	50	2	9	5.1	1.26572	50	1	9	3.7	1.98206	50	1	8	5.12	1.66157	50	1	9	6.14	1.77293	50	1	9	3.46	2.74947	50	1	8	2.14	1.85175	50	1	9	7.2	2.06032	50	3	15	9.02	3.02702	25	3	9
857	gładki	smooth	141	630	A	6	50	4	8	5.82	0.940907	50	1	6	2.58	1.69139	50	1	9	5.12	1.56022	50	1	9	5.72	1.78474	50	1	7	3.18	1.99683	50	1	9	4.2	2.22234	50	1	9	6.8	1.94831	50	3	15	8	3.3442	25	5	8
858	głębia	profundity	85	243	N	6	50	1	9	5.26	1.46817	50	1	8	3.74	2.14581	50	2	9	5	1.6413	50	1	9	5.38	1.86142	50	1	8	4.36	2.08747	50	1	9	5.48	2.19684	50	1	9	6.64	2.05794	50	4	17	10.02	3.57708	25	1	9
859	głęboko	deep	4079	14641	adv	7	50	1	8	4.64	1.27391	50	1	9	4.14	2.06041	50	1	8	5.28	1.71476	50	1	9	5.48	2.23369	50	1	8	3.98	2.25416	50	1	9	5.24	2.16239	50	1	9	6.08	2.23004	50	3	13	7.34	2.81113	25	1	8
860	głodny	hungry	5803	2508	A	6	50	1	5	3.04	1.10583	50	1	9	4.7	2.15946	50	1	7	3.42	1.55301	50	1	9	5.46	1.95051	50	1	9	4.76	2.41221	50	1	9	5.08	2.25732	50	1	9	6.2	2.36471	50	3	14	5.94	3.13252	25	1	5
861	głodujący	starving	31	27	V	9	50	1	4	2.22	0.840068	50	1	9	5.52	2.18753	50	1	7	2.74	1.27471	50	1	9	4.34	1.94422	50	1	9	5.18	2.43855	50	1	9	4.52	2.27892	50	1	9	6.08	2.07846	50	3	16	9	2.94854	25	1	4
862	głos	voice	9553	52320	N	4	50	4	8	5.76	0.980629	50	1	8	3.58	2.05128	50	1	8	5.68	1.62179	50	1	9	5.64	2.19238	50	1	9	4.52	2.26995	50	1	9	3.72	2.47469	50	1	9	5.74	2.43118	50	3	12	6.36	2.54558	25	5	8
863	głosić	to preach	134	286	V	6	50	2	8	5.26	1.02639	50	1	9	3.96	2.21276	50	3	8	6.3	1.35902	50	1	9	6.32	1.77787	50	1	9	4.34	2.21875	50	1	9	4.66	1.83626	50	2	9	6	2.14761	50	4	16	9.42	3.21406	25	3	8
864	głosować	to vote	831	232	V	8	50	3	9	5.32	1.019	50	1	9	4.18	2.11593	50	2	9	6.36	1.49503	50	1	9	6.76	1.80204	50	1	9	4.3	2.06279	50	1	9	4.66	2.12478	50	1	9	6.74	2.09771	50	3	17	9.64	3.3305	25	3	9
865	głośno	loud	2961	15881	adv	6	50	1	7	4.34	1.2056	50	1	9	5.22	2.55782	50	2	9	5.66	1.61131	50	1	9	5.04	1.97907	50	1	7	4.3	2.06279	50	1	9	4.54	2.28759	50	1	9	6.3	2.03289	50	3	17	7.18	3.77797	25	1	7
866	głośny	loud	376	2071	A	6	50	1	8	4.6	1.29363	50	1	9	5.42	2.32194	50	2	9	5.78	1.65727	50	1	9	5.04	2.29427	50	1	9	4.18	2.265	50	1	9	5.04	2.02998	50	1	9	6.58	2.08091	50	3	15	6.76	2.62298	25	1	8
867	głowa	head	5982	9302	N	5	50	2	9	5.48	1.21622	50	1	8	3.36	2.21092	50	1	9	5.98	1.64739	50	1	9	6.62	1.91546	50	1	8	3.66	2.38713	50	1	9	2.12	2.02676	50	1	9	8.12	1.53384	50	3	10	5.32	2.21719	25	2	9
868	głód	hunger	908	3293	N	4	50	1	6	2.7	1.23305	50	1	9	5.34	2.25524	50	1	8	3.44	1.82007	50	1	9	5.02	2.02525	50	1	9	4.92	2.36333	50	1	9	4.28	2.25913	50	1	9	6.52	2.06269	50	3	13	6.9	2.81577	25	1	4
869	główny	proper	2526	3143	A	6	50	2	9	5.62	1.0859	50	1	8	3.54	2.04251	50	2	9	6.68	1.87834	50	1	9	6.22	2.00296	50	1	8	4.12	2.26454	49	1	9	5.63265	2.20505	50	1	9	4.28	2.5638	50	4	14	8.1	2.94334	25	5	9
870	głuchy	deaf	1204	2081	A	6	50	1	6	3.52	1.32849	50	1	9	3.7	2.06279	50	1	6	3.4	1.26168	50	1	9	5.42	1.94925	50	1	9	4.1	2.43487	50	1	9	4.26	2.29294	50	1	9	6.26	2.36307	50	3	14	7.9	2.50102	25	1	6
871	głupi	stupid / silly	12166	5724	A	5	50	1	5	3.16	0.933722	50	1	9	4.94	2.02444	50	1	8	3.14	1.49843	50	1	9	4.9	2.21544	50	1	9	4.42	2.29543	50	1	9	5.84	2.51818	50	1	9	5.06	2.09382	50	3	12	6.3	2.37547	25	1	5
872	głupiec	sucker	1245	1077	N	7	50	1	8	3.44	1.21487	50	1	9	4.62	2.22133	50	1	7	3.12	1.37974	50	1	9	4.66	2.20953	50	1	9	3.84	2.42739	50	1	9	5.22	2.56579	50	1	9	5.62	2.2668	50	3	16	8.72	2.99005	25	1	6
873	głupota	stupidity	1393	848	N	7	50	1	6	3.16	1.11319	50	1	8	4.84	2.13197	50	1	7	3	1.56492	50	1	9	4.4	2.56348	50	1	9	4.82	2.2469	50	3	9	7.06	1.59604	50	1	9	5.16	2.27102	50	3	15	8.84	3.27863	25	1	6
874	gniazdo	nest	765	1180	N	7	50	3	8	5.48	1.11098	50	1	9	3.44	2.10112	50	3	9	5.3	1.44632	50	1	9	5.24	1.93317	50	1	7	3	1.85164	50	1	8	2.02	1.78988	50	1	9	7.8	1.62882	50	3	12	7.1	2.46816	25	3	8
875	gnić	decompose / rot	233	162	V	4	50	1	7	2.36	1.19112	50	1	9	5.06	2.29827	50	1	7	3.28	1.72662	50	1	9	5.58	2.18613	50	1	8	3.46	2.18725	50	1	9	3.44	1.80882	50	1	9	6.72	2.13847	50	3	15	8.78	3.09239	25	1	4
876	gniew	anger	1959	5617	N	5	50	1	5	2.46	1.12866	50	1	9	6.4	2.05039	50	1	9	5.18	2.30961	50	1	9	3.54	2.323	50	1	9	4.92	2.07846	50	1	9	6.38	2.08875	50	1	9	6.44	1.98114	50	3	13	7.92	2.71684	25	1	5
877	gnój	dung / manure	441	195	N	4	50	1	6	2.76	1.27071	50	1	8	4.82	2.265	50	1	7	2.98	1.59706	50	1	9	5.9	2.26103	50	1	7	2.62	1.83937	50	1	9	2.32	1.88917	50	1	9	7.06	2.10354	50	3	16	9.88	3.14701	25	1	5
878	godło	emblem	43	253	N	5	50	4	8	6	1.03016	50	1	8	4	2.10926	50	2	9	6.32	1.69561	49	1	9	6.06122	2.22119	50	1	9	4.5	2.48465	50	1	9	3.24	2.59167	50	1	9	7.82	1.81479	50	3	13	8.2	2.6264	25	5	8
879	godność	dignity	688	1132	N	7	50	4	9	7	1.2454	50	1	9	4.08	2.50583	50	5	9	7.22	1.26636	50	1	9	5.7	2.09226	50	1	9	5.62	2.415	50	1	9	7.04	2.25841	50	1	9	4.42	2.28652	50	4	18	10.84	3.74362	25	4	9
880	godny podziwu	adorable	638.5	1718	I	14	50	4	9	7	0.989743	50	1	8	3.8	2.05039	50	3	9	7.14	1.32496	50	1	9	5.96	2.21276	50	2	9	5.42	2.22316	50	2	9	6.64	1.91407	50	1	9	4.74	2.44791	50	4	18	10.9	3.39417	25	6	9
881	godzić się	to become	1132775	1596690	V	10	50	3	9	5.88	1.27199	50	1	8	4.14	2.15719	50	1	8	4.74	2.01838	50	1	9	5.24	2.19052	50	1	9	5.14	2.38199	50	1	9	5.34	1.91247	50	1	9	5.86	2.20399	50	4	16	8.4	2.98978	25	4	9
882	godzina	hour	5641	4687	N	7	50	2	8	5.16	0.888934	50	1	9	3.14	2.12862	50	2	9	5.38	1.2599	50	1	9	6.34	1.84734	50	1	9	4.5	2.38405	50	1	9	5.1	2.72741	50	1	9	5.76	2.55199	50	3	15	7.66	3.01432	25	2	7
883	golarka	shaver	14	11	N	7	50	2	8	4.94	1.09563	50	1	7	3.36	1.87094	50	3	8	5.28	1.14357	50	1	9	5.58	1.80803	50	1	7	2.32	1.57065	50	1	8	1.68	1.71952	50	1	9	7.84	1.64577	50	4	17	9.16	3.24106	25	2	7
884	golfista	golfer	30	2	N	8	50	4	8	5.2	0.832993	50	1	7	2.78	1.76462	50	3	9	5.8	1.16058	50	1	9	6.04	1.61574	50	1	8	2.6	1.91663	50	1	9	2.26	1.93581	50	1	9	7.06	2.13245	50	4	18	10.02	3.65608	25	4	8
885	golić	to shave	199	203	V	5	50	1	8	4.62	1.29189	50	1	8	3.58	1.90692	50	1	9	5.04	1.35466	50	3	9	5.8	1.39971	50	1	8	3.18	1.99683	50	1	9	3.54	2.18725	50	1	9	7.5	1.98206	50	3	16	8.56	3.2335	25	1	8
886	golonka	knuckle	18	7	N	7	50	1	9	4.86	1.72627	50	1	9	3.48	2.07256	50	2	8	5.02	1.28556	49	1	9	6.06122	1.67591	50	1	8	2.78	2.23415	50	1	9	2.1	2.06279	50	1	9	7.5	1.75255	50	4	17	10.28	3.23905	25	1	8
887	gołąb	dove	289	339	N	5	50	1	7	4.96	1.21151	50	1	9	3.52	2.39251	50	1	8	4.4	1.53862	50	1	9	5.22	1.93032	50	1	9	3.36	2.48062	50	1	7	1.48	1.14713	50	1	9	8.14	1.52543	50	3	15	7.38	3.08975	25	1	7
888	gołębica	dove	33	82	N	8	50	1	9	5.68	1.30055	50	1	9	2.92	1.96749	50	1	8	4.9	1.54193	50	1	9	5.14	2.08013	50	1	8	2.96	2.05992	49	1	9	2	1.9257	49	1	9	7.53061	1.6215	50	4	17	9.06	3.26021	25	1	9
889	gołosłownie	to bandy about	0	7	V	11	49	1	7	3.42857	1.24164	48	1	9	4.58333	2.33232	49	1	9	4.34694	1.90996	48	1	9	5.33333	2.20573	50	1	8	3.86	2.03048	49	1	9	6.08163	2.43958	49	1	8	3.63265	2.45538	50	5	18	12.26	3.68566	25	1	6
890	goły	nude	256	369	A	4	50	2	8	4.82	1.43839	50	1	9	4.82	2.31843	50	1	9	3.48	1.60662	50	1	9	4.8	2.02031	50	1	9	3.52	2.24281	50	1	9	3.92	2.26635	50	1	9	7.8	1.65369	50	3	10	5.88	1.64924	25	2	7
891	gondola	gondola	34	76	N	7	49	4	8	5.95918	0.978076	50	1	7	3	1.91663	50	1	9	5.06	1.57026	50	1	9	5.4	2.08982	50	1	6	2.48	1.68111	50	1	9	1.84	1.68256	49	1	9	7.4898	2.11268	50	4	17	11.44	3.75342	24	5	8
892	gong	gong	274	358	N	4	49	1	9	5.28571	1.30703	50	1	9	3.6	2.12852	50	4	9	5.92	1.32234	50	2	9	5.56	1.92894	50	1	9	3.38	2.31137	49	1	6	1.7551	1.25051	49	1	9	7.20408	1.947	49	4	17	10.1633	3.03004	24	1	9
893	gorący	hot	1613	1717	A	6	50	2	8	5.82	1.27279	50	1	9	4.8	2.39898	50	3	8	5.78	1.23371	50	1	9	4.6	2.31234	50	1	7	4.12	2.0468	50	1	8	3.92	1.99837	50	1	9	6.98	2.01515	50	3	14	6.6	3.16872	25	3	8
894	gorączka	fever	790	1111	N	8	50	1	5	2.9	1.18235	50	1	9	5.38	2.42344	50	1	9	3.78	2.05327	50	1	9	5.24	2.06585	50	1	8	4.02	2.24509	50	1	9	3.62	2.40654	50	1	9	7.42	1.69139	50	3	15	7.2	2.84282	25	1	4
895	gorliwość	diligence	23	206	N	9	50	1	8	5.02	1.43555	50	1	9	4.84	2.14152	50	1	8	5.66	1.58578	49	1	9	4.7551	2.50442	50	1	8	4.1	2.01271	50	1	9	6.18	2.01717	49	1	9	4.87755	2.33303	50	4	17	10.76	3.86275	25	1	8
896	gorszy	inferior	1312	1225	A	6	50	1	8	3.34	1.43726	50	1	9	4.58	2.34816	50	1	7	3.14	1.42871	50	1	9	5.42	1.90692	50	1	8	4.52	1.94033	50	1	9	6.2	2.01018	50	1	9	4.44	2.46742	50	3	12	6.62	2.1655	25	1	7
897	gorycz	bitterness	108	1057	N	6	50	1	8	3.34	1.34938	50	1	8	4.62	1.98864	50	1	7	3.56	1.48681	50	1	9	4.66	2.0762	50	1	9	4.32	2.3771	50	1	9	5.5	2.29685	50	1	9	5.04	2.44081	49	4	16	10.3878	3.42063	25	1	5
898	goryl	bodyguard	257	228	N	5	50	2	9	5	1.16058	50	1	9	4.06	2.28937	50	2	9	5.46	1.69284	50	1	9	5.16	2.26202	50	1	9	2.46	1.60624	50	1	6	1.5	1.09265	50	1	9	7.86	1.7958	50	3	16	7.56	2.8867	25	2	9
899	gorzki	bitter	129	634	A	6	50	1	7	3.66	1.31878	50	1	8	4.2	2.19461	50	2	8	4.52	1.4032	50	1	9	5.56	2.10112	50	1	9	3.62	2.30253	50	1	9	4.64	2.37985	50	1	9	5.74	2.48924	50	3	14	6.78	3.05253	25	1	7
900	gospodarstwo	farm	208	759	N	12	50	3	8	5.68	0.890769	50	1	7	3.16	1.87747	50	3	8	5.48	1.28158	50	1	9	6.18	1.97629	50	1	8	3.28	1.94873	50	1	8	2.94	2.27147	50	1	9	6.96	2.04001	50	4	16	9.1	3.48905	25	3	8
901	gościnność	hospitality	327	290	N	10	50	4	9	7.02	1.07836	50	1	8	4.18	1.93454	50	3	9	6	1.29363	50	1	9	4.6	2.04041	50	1	9	4.38	2.38096	50	1	9	6	1.89521	50	1	9	5.4	2.08003	50	4	15	9	2.95545	25	5	9
902	gościnny	hospitable	323	277	A	8	50	4	9	6.84	0.997139	50	1	9	3.42	2.14847	50	2	9	6.08	1.49612	50	1	9	4.48	2.18753	50	1	9	4.7	2.2429	50	3	9	6.46	1.58062	50	1	9	5.68	2.3771	50	4	16	9.04	3.1361	25	5	9
903	gość	guest	10050	4380	N	4	50	5	8	6.42	0.949543	50	1	8	3.76	1.95417	50	2	8	5.44	1.23156	50	1	9	5.38	1.79444	50	1	8	4.36	2.1358	50	1	9	3.28	2.44148	50	1	9	6.28	1.92767	50	3	13	6.86	2.66504	25	5	8
904	gotować	cook	1566	745	V	7	50	5	9	6.66	1.13587	50	1	9	4.3	2.23379	50	3	9	5.88	1.43769	50	1	9	4.86	1.91674	50	1	8	3.98	1.97422	50	1	8	3.88	2.05675	50	1	9	7.68	1.68353	50	3	15	7.2	2.96923	25	5	9
905	gotowanie	cooking	404	177	N	9	50	4	9	6.64	1.20814	50	1	9	4.18	2.02726	50	3	8	5.46	1.16426	50	1	9	5.6	2.10926	50	1	8	3.62	2.11785	50	1	7	3.68	1.92131	50	1	9	7.58	1.75068	50	3	12	6.88	2.43813	25	5	9
906	gotowy	done	16002	2658	A	6	50	4	9	6.28	1.06981	50	1	7	3.34	1.9337	50	2	9	6.3	1.60675	50	1	9	5.9	2.03289	50	1	9	4.64	2.1358	50	1	9	5.7	2.22463	50	1	9	4.74	2.1553	50	3	13	7.1	2.66688	25	5	9
907	gotówka	cash	622	133	N	7	50	4	9	6.76	1.30243	50	1	9	4.44	2.24208	50	1	9	6.38	1.71298	50	1	9	6.2	1.97949	49	1	8	4.57143	2.05142	50	1	9	2.26	2.01838	50	1	9	7.76	1.79068	50	3	16	8.62	2.91295	25	5	9
908	goździk	carnation	42	65	N	7	50	2	9	6.02	1.46371	50	1	7	2.88	1.83659	50	1	9	5.12	1.43769	50	1	9	5.34	1.9651	50	1	8	2.72	1.67868	50	1	8	1.96	1.79523	50	1	9	7.5	1.76416	50	3	17	10.04	3.22592	25	4	9
909	góra	mountain	1950	2093	N	4	50	3	9	6.32	1.37678	50	1	9	4.06	2.37684	50	3	9	6.48	1.70521	50	1	9	5.92	2.00855	50	1	8	3.64	1.93528	50	1	9	2.34	1.95469	50	1	9	8.22	1.40393	50	3	15	7.18	2.96021	25	3	9
910	gówno	shit	14295	1701	N	5	50	1	6	2.78	1.46092	50	1	9	5.38	2.31137	50	1	9	3.6	1.82946	50	1	9	5.34	2.09577	50	1	9	3.1	2.27004	50	1	6	2.16	1.71857	50	1	9	7.68	1.78931	50	3	12	7.46	2.50884	25	1	6
911	gra	game	19166	5969	V	3	50	4	9	6.48	1.16479	50	1	9	4.54	2.3837	50	1	9	5.68	1.59642	50	1	9	5.62	2.09849	49	1	9	4.22449	2.35642	50	1	9	3.3	2.29685	50	1	9	6.94	1.98371	50	3	12	6.16	2.69815	25	5	9
912	Graal	Grail	217	0	N	5	48	2	9	5.85417	1.23753	48	1	9	4	2.51802	49	1	9	6.69388	1.7819	47	1	9	5.40426	2.6015	48	1	9	3.625	2.41119	49	1	9	5.26531	3.07392	48	1	9	6.08333	2.41303	50	4	18	11.88	3.92605	24	4	9
913	graba	mantel	29	55	N	5	46	2	8	5.26087	1.04211	49	1	8	3.67347	2.0452	44	1	8	5.47727	1.37229	49	1	9	5.40816	1.90305	48	1	7	2.45833	1.77402	43	1	8	3	2.0702	44	1	9	6.25	2.21123	44	4	16	10.4091	3.13508	22	4	7
914	grabić	to rake	44	89	V	6	50	1	8	4.18	1.28873	50	1	9	3.58	2.19545	48	1	9	4.97917	1.95143	50	1	9	5.26	2.02847	50	1	5	2.74	1.3524	50	1	9	3.8	2.20389	50	1	9	7	1.94831	50	3	16	9.36	3.62396	25	2	6
915	grabie	rake	73	121	N	6	50	3	8	4.98	0.714	50	1	9	3.36	2.21092	50	2	7	4.64	1.15635	50	1	9	6.26	2.02847	50	1	8	2.74	2.08796	50	1	6	1.64	1.15635	50	1	9	7.94	1.55721	50	3	13	7.22	2.61308	25	3	6
916	grać	to play	9378	4111	V	4	50	3	9	6.44	1.38741	50	1	9	4.46	2.40077	50	3	9	5.58	1.32619	50	1	9	5.34	1.9651	50	1	9	4.16	2.27102	50	1	9	4.12	2.31799	50	1	9	7.12	1.98607	50	3	12	6	2.29463	25	4	9
917	grać w karty	to play cards	598165	923824	V	12	50	4	9	6.34	1.09935	50	1	7	4.12	1.91279	50	1	8	5.6	1.4708	50	1	9	5.94	1.83403	50	1	6	3.06	1.81164	50	1	9	3.46	2.1779	50	1	9	7.86	1.44293	50	3	13	7.64	2.48062	25	4	9
918	grać w warcaby	to play checkers	596399	922518	V	14	50	3	9	5.88	1.09991	50	1	7	3.02	1.62242	50	2	9	5.28	1.45742	50	2	9	7.28	1.65418	50	1	9	3.04	2.19424	50	1	9	3.52	2.40102	49	1	9	7.7551	1.66497	50	3	13	7.58	2.4419	25	3	9
919	grad	hail	165	745	N	4	50	2	9	4.4	1.2289	50	1	9	4.24	2.39523	50	1	8	4.84	1.4194	50	1	9	5.24	2.47073	50	1	9	3.06	2.20769	50	1	9	2.46	1.92947	50	1	9	7.6	2.01018	50	3	15	7.72	2.5638	25	2	9
920	gram	gram	3125	702	V	4	50	1	8	5.32	1.30055	50	1	9	3.06	2.142	50	1	8	4.7	1.60675	50	1	9	6.02	2.0353	50	1	8	3.26	2.18352	50	1	9	4.02	2.52732	50	1	9	5.94	2.41094	50	4	17	9.28	3.03073	25	1	8
921	granat	grenade	712	837	N	6	50	1	8	4.52	1.5285	50	1	9	5.24	2.45415	50	2	8	5.94	1.671	50	1	9	5.3	2.12132	50	1	7	2.92	1.91493	50	1	9	2.08	2.00855	50	1	9	7.7	1.60675	50	3	16	9.3	3.56428	25	1	7
922	granica	border	889	1034	N	7	50	3	8	5.12	0.895339	50	1	8	4.14	1.98987	50	2	9	5.38	1.90477	50	1	9	6.72	1.71476	50	1	9	4.54	2.4429	50	1	9	4.6	2.56348	50	1	9	6.7	2.01271	50	3	17	8.12	3.31749	25	3	8
923	Grecja	Greece	142	0	N	6	50	4	9	6.26	1.3674	50	1	9	3.46	2.36652	50	2	8	4.82	1.54774	50	1	9	5.72	2.00041	50	1	9	2.96	2.38156	50	1	8	2.44	1.91833	50	1	9	6.86	1.98987	50	4	16	10.04	2.66466	25	4	9
924	grillować	to grill	30	0	V	9	50	4	9	6.92	1.25909	50	1	8	4.2	2.14761	50	2	9	5.42	1.2137	50	1	9	4.92	2.00855	50	1	7	3.36	2.1166	50	1	8	3.36	1.8043	50	1	9	7.78	1.68171	50	3	17	9.02	3.55419	25	5	9
925	grobla	dike	12	106	N	6	42	2	7	5.35714	0.932383	44	1	8	3.59091	1.92073	44	2	8	5.22727	1.23634	42	1	9	5.7381	2.06078	47	1	5	2.3617	1.43596	37	1	9	2.08108	1.72205	42	1	9	5.59524	2.48958	43	4	18	12.0698	4.04378	18	2	7
926	groch	pea	69	282	N	5	50	2	9	4.96	1.08722	50	1	7	2.78	1.82153	49	1	7	4.20408	1.58087	50	1	9	5.86	1.85175	50	1	8	2.86	2.08013	49	1	7	1.55102	1.27576	49	1	9	8.08163	1.41181	50	3	11	7.2	2.2315	25	2	7
927	gromada	troop	102	1175	N	7	50	3	8	5.4	1.08797	50	1	9	3.9	2.25198	50	1	9	5.2	1.72615	50	1	9	5.58	1.9282	50	1	7	2.78	1.70581	50	1	9	3.36	2.22013	49	2	9	6.32653	2.00404	50	3	16	9.64	3.45088	25	3	8
928	grono	bunch	132	574	N	5	50	4	9	5.6	1.01015	50	1	9	3.6	2.29463	50	3	7	5.5	1.0351	50	1	9	5.7	1.94044	49	1	8	3.08163	1.94547	50	1	9	3.3	2.13092	50	1	9	6.02	2.22683	50	4	16	9.9	2.99148	25	5	9
929	grosz	farthing	594	883	N	5	50	1	9	5.28	1.35586	50	1	8	3.34	2.05645	50	1	9	4.2	1.86263	50	1	9	6.12	2.10577	50	1	9	3.34	2.27327	50	1	8	1.92	1.80521	50	1	9	7.98	1.59706	50	3	14	6.9	2.74234	25	1	9
930	groteska	grotesque	17	40	N	8	50	3	8	5.5	1.12938	50	1	8	4.24	2.24572	50	1	9	4.74	1.54933	50	1	9	4.9	1.91929	50	1	9	4	2.49898	50	1	9	5.42	2.05128	50	1	9	4.66	2.50396	50	4	18	12.78	3.57594	25	3	8
931	groza	terror	78	567	N	5	50	1	6	3.12	1.30368	50	1	9	5.14	2.21323	50	1	8	4.46	2.04251	50	1	9	4.62	2.28473	50	1	9	3.8	2.06032	50	1	9	6.26	2.14581	50	1	9	5.86	2.15719	50	3	16	9.86	3.28267	25	1	6
932	grozić	to threaten	403	656	V	6	50	1	8	2.88	1.59898	50	1	9	5.72	2.38225	50	1	9	6.08	2.20241	50	1	9	5.2	2.12852	50	1	9	4.66	2.31772	50	1	9	5.18	1.98659	50	1	9	6.32	1.96334	50	3	16	8.74	3.34914	25	1	4
933	groźba	menace	574	941	N	6	50	1	5	2.56	0.972269	50	2	9	6.04	1.73746	50	1	9	5.36	2.09723	50	1	9	5.1	2.21544	50	1	9	4.56	2.17744	50	1	9	5.74	2.17415	50	1	9	5.52	1.98196	50	3	17	9.14	3.48179	25	1	4
934	grób	tomb	1417	2244	N	4	50	1	8	2.34	1.69766	50	1	9	5.02	2.55942	50	1	9	3.46	1.92947	50	1	9	5.16	2.18865	50	1	9	4.28	2.41627	50	1	7	2.42	1.88539	50	1	9	8.14	1.42871	50	3	14	7.82	2.9671	25	1	7
935	grubiański	coarse / rude	50	68	A	10	48	1	9	3.33333	1.29374	50	1	9	4.86	2.13819	50	1	9	4.92	1.86088	49	1	9	5.12245	2.28795	50	1	9	3.6	2.18529	50	1	9	6.04	2.02998	49	1	9	4.91837	2.2252	49	4	18	12.5714	3.66856	23	1	9
936	grubiaństwo	rudeness	22	76	N	11	50	1	6	3.24	1.11685	50	1	9	5.16	2.14152	50	2	9	4.74	1.92524	50	1	9	5.4	2.34738	50	1	9	4.06	2.47774	49	1	9	6.5102	1.86103	48	1	9	4.6875	2.2423	50	4	18	12.16	3.19668	25	1	5
937	gruboskórność	callousness	5	22	N	13	50	2	6	3.56	0.972269	50	1	9	4.4	2.33867	50	1	9	5.56	2.14913	50	1	9	5.96	2.16616	50	1	8	3.66	2.08601	50	1	9	6.44	2.03199	50	1	9	4.5	2.43487	50	4	16	11.8	3.03046	25	2	5
938	gruby	thick	2004	3688	A	5	50	1	7	3.84	1.28349	50	1	8	4.3	2.21544	50	1	9	4.32	1.70761	50	1	9	5.86	1.81839	50	1	7	3.46	1.88669	50	1	9	3.88	2.33553	50	1	9	7.48	1.76404	50	3	16	6.48	3.11179	25	1	5
939	gruczoł	gland	43	24	N	7	50	1	8	4.52	1.26556	50	1	8	3.92	2.06862	50	1	8	4.66	1.23899	50	1	9	5.9	1.79853	50	1	8	2.74	1.94632	50	1	9	2.6	1.96915	50	1	9	5.6	2.50713	50	3	18	11.16	3.74907	25	1	8
940	gruda	clod	22	58	N	5	50	1	7	4.26	1.10306	50	1	9	3.76	2.02595	50	1	8	4.68	1.26878	50	1	9	5.78	1.65727	50	1	9	3.06	2.38541	49	1	9	2.22449	1.93934	49	1	9	6.34694	2.07717	50	4	17	11.12	3.52044	25	1	6
941	grudka	to clot	17	88	N	6	50	2	8	4.66	1.09935	50	1	9	3.54	2.12094	49	2	8	4.55102	1.04206	50	1	9	5.74	1.93581	50	1	6	2.38	1.3981	50	1	9	2.18	1.83715	50	1	9	6.76	2.02595	50	4	17	9.24	3.22338	25	2	7
942	gruntownie	thorough	102	549	adv	10	50	2	8	5.32	1.13281	50	1	7	3.18	1.69862	50	2	9	6	1.51186	50	1	9	6.9	1.60675	50	1	9	3.94	1.94212	50	1	9	5.14	2.18539	49	1	9	4.22449	2.19151	50	4	18	11.16	3.46622	25	2	8
943	gruntowny	thorough	14	18	A	9	50	3	8	5.32	0.890769	50	1	8	3.54	2.14009	50	2	8	6.02	1.23701	50	1	9	6.28	1.81872	50	1	8	4.22	2.02323	50	1	9	5.18	2.05724	50	1	9	4.38	2.02928	50	4	16	11.32	2.9098	25	3	8
944	grupa	group	6439	5460	N	5	50	2	8	5.84	1.23487	50	1	9	3.9	1.94044	49	1	9	5.57143	1.71998	50	1	9	5.44	2.03199	50	1	8	3.9	2.19694	50	1	8	3.32	2.10384	50	1	9	6.86	2.03048	50	3	14	7.72	3.10391	25	4	8
945	gruszka	pear	46	126	N	7	50	4	9	6.26	1.27471	50	1	9	3.16	2.11274	50	2	8	5	1.29363	50	1	9	5.56	1.98114	50	1	6	2.32	1.43484	50	1	9	2.02	2.0453	50	1	9	8.24	1.47855	50	3	14	6.48	2.98459	25	5	9
946	gruzy	debris	70	583	N	5	50	1	5	3.42	1.01197	50	1	8	4.12	2.33553	50	1	8	4.12	1.66157	50	1	9	5.18	2.17303	50	1	9	3.2	2.25877	50	1	9	2.26	1.90392	50	1	9	7.52	1.61927	50	4	15	9.12	2.83304	25	1	5
947	grymas	grimace	107	1618	N	6	50	1	7	3.76	1.17038	50	1	7	4.52	2.09216	50	2	8	4.16	1.37559	50	1	9	4.42	2.2686	50	1	8	3.58	1.97008	50	1	9	4.2	2.42437	50	1	9	6.88	1.67381	50	3	17	9	3.33197	25	1	6
948	grypa	flu	342	185	N	5	50	1	8	3.08	1.24278	50	1	9	4.54	2.09187	50	1	8	3.7	1.65677	50	1	9	5.6	1.97949	50	1	7	3.66	1.88019	50	1	9	3.18	2.07699	50	1	9	6.94	2.07423	50	3	15	8.08	3.03611	25	1	4
949	gryzący	pungent	21	180	A	7	50	1	7	3.5	1.0351	50	1	9	5.18	2.35337	50	2	9	4.92	1.61422	50	1	9	5.74	2.08796	50	1	8	2.96	1.88398	50	1	9	4.54	2.00214	50	1	9	6.34	2.1439	50	3	16	8.64	3.51533	25	1	5
950	gryźć	bite	248	368	V	5	50	2	9	4.66	1.36442	50	1	9	4.54	2.37513	50	1	9	5.18	1.61232	50	1	9	5.36	2.1166	50	1	7	3.4	1.92725	50	1	9	3.3	2.08248	50	1	9	7.2	1.94831	50	3	13	6.56	3.09812	25	2	9
951	grzbiet	ridge	187	1973	N	7	50	4	8	5.2	0.782461	50	1	8	3.18	1.97629	50	1	8	5.18	1.33539	50	1	9	5.84	1.87747	50	1	6	2.84	1.70665	50	1	8	2.26	1.86055	50	1	9	7.04	1.84014	50	3	14	8.16	3.03288	25	4	8
952	grzebień	comb	221	529	N	8	50	2	8	5.26	0.899206	50	1	9	3.34	2.22793	50	3	8	5.2	1.16058	50	1	9	5.9	1.88712	50	1	9	3.92	2.60956	50	1	9	1.82	1.75767	50	1	9	7.96	1.6777	49	3	13	7.12245	2.84043	25	4	7
953	grzech	sin	1418	1730	N	6	50	1	5	3.04	1.27711	50	1	9	5.72	2.33902	50	1	8	3.58	1.79671	50	1	9	4.34	2.09577	50	1	9	4.56	2.70419	50	1	9	6.9	2.54149	50	1	9	4.8	2.33867	49	3	13	7.63265	2.49745	25	1	5
954	grzechotka	rattle	26	29	N	10	50	3	9	5.78	1.26636	50	1	9	3.76	2.05595	50	1	8	4.44	1.4591	50	1	9	5.04	2.29427	50	1	9	3.48	2.62826	50	1	8	1.88	1.82544	50	1	9	7.66	1.62393	50	3	12	5.82	2.35337	25	4	9
955	grzechotnik	rattlesnake	79	84	N	11	50	1	7	3.26	1.52275	50	1	9	4.7	2.19694	50	2	9	5.7	1.68123	50	1	9	5.9	2.27901	50	1	7	2.68	1.73134	49	1	9	1.89796	1.99212	50	1	9	7.6	1.61624	50	4	16	9.34	3.15976	25	1	7
956	grzeczność	courtesy / politeness	158	521	N	10	50	4	9	6.58	1.19676	50	1	9	3.9	2.27901	50	2	8	5.5	1.55511	50	1	9	4.96	1.92682	50	1	8	5.08	1.97784	50	2	9	6.6	1.97949	50	1	9	4.94	2.29827	50	3	14	8.36	2.96069	25	4	9
957	grzejnik	radiator	105	71	N	8	50	3	8	5.84	1.11319	50	1	9	3.68	2.2537	50	3	9	5.42	1.34149	50	1	9	5.78	1.99274	50	1	6	2.76	1.68499	50	1	7	1.92	1.73605	50	1	9	7.84	1.70665	50	3	14	7.86	2.61869	25	5	8
958	grzeszny	sinful	57	99	A	8	50	2	8	3.62	1.30759	50	2	9	5.22	1.91972	50	1	8	4.34	1.83626	50	1	9	4.58	2.04131	50	1	8	4.02	2.07502	50	1	9	6.8	2.01018	50	1	9	5.18	2.25597	50	4	17	9.54	3.23381	25	2	8
959	grzmot	thunder	235	1197	N	6	50	1	8	4.5	1.55511	50	1	9	5.62	2.82763	50	2	9	5.88	1.81423	50	1	9	4.56	2.24208	50	1	6	3.54	1.70486	50	1	9	3.22	2.17865	50	1	9	7.36	1.98731	50	3	13	7.42	2.46684	25	1	8
960	grzyb	fungus/ mushroom	244	336	N	5	50	2	9	4.68	1.50428	50	1	8	3.6	2.1571	50	1	8	4	1.37024	50	1	9	5.36	1.90338	50	1	8	3.2	2.17594	50	1	9	2.06	1.96303	50	1	9	8.18	1.52114	50	3	13	6.54	3.03187	25	2	9
961	grzywna	fine	156	41	N	7	50	1	6	3.1	1.07381	49	1	9	5.16327	2.41822	50	1	9	4.12	1.83659	50	1	9	6.22	1.79898	50	1	8	3.76	2.36091	49	1	9	3.40816	2.53244	50	1	9	5.7	2.20621	50	4	18	10.58	3.56336	25	1	4
962	guma	rubber	454	151	N	4	50	3	8	5.54	1.01439	50	1	8	3.44	2.13962	50	1	8	4.96	1.33951	50	1	9	5.78	1.81029	50	1	9	3.14	2.34747	50	1	9	1.92	1.82768	50	1	9	7.64	1.73511	50	3	16	7.1	3.34573	25	3	8
963	guru	guru	375	199	N	4	50	2	8	4.94	1.3311	50	1	9	4	2.24972	50	2	9	6.96	2.11853	50	1	9	6.04	2.49865	50	1	7	3.4	2.08003	50	1	9	5.56	2.77864	50	1	9	5.66	2.20028	50	4	17	11.3	3.69914	25	3	8
964	guz	tumor	782	288	N	3	50	1	8	2.98	1.40683	49	1	9	4.91837	2.49864	50	1	9	4.08	1.79387	50	1	9	5.16	2.19796	50	1	9	4.34	2.35268	50	1	8	2.14	1.89532	50	1	9	7.42	1.75068	50	3	16	8.16	3.6217	25	1	5
965	guzek	lump	64	15	N	5	50	1	5	3.54	1.12866	50	1	8	4.02	2.14276	50	1	8	3.82	1.54774	50	1	9	5.5	2.11168	48	1	9	3.41667	2.17171	49	1	7	1.93878	1.44926	50	1	9	6.58	2.25958	50	3	16	9.06	3.21609	25	1	5
966	gwałt	rape	886	1012	N	5	50	1	6	1.44	0.884331	50	2	9	7.14	2.02041	50	1	9	3.66	2.87573	50	1	9	4.32	2.43646	50	1	9	5.22	2.65952	50	1	8	3.74	2.16475	50	1	9	7.22	2.06319	50	4	17	12.1	2.81577	25	1	3
967	gwałtowny	violent	309	1882	A	9	50	1	6	4.04	1.24474	50	1	9	5.7	2.46816	50	1	9	5.6	2.01018	50	1	9	3.42	2.43352	50	1	9	4.82	2.2469	50	1	9	5.58	1.99069	50	1	9	5.5	2.20621	50	4	15	9.62	3.00265	25	1	6
968	gwarancja	guarantee	222	127	N	9	50	4	9	6.28	1.14357	50	1	9	3.2	2.06032	50	3	9	6.14	1.457	50	1	9	6.7	2.37547	50	1	9	4.4	2.11891	50	1	9	5.4	2.51526	50	1	9	5.34	2.45457	50	4	17	9.58	3.25194	25	4	9
969	gwiazda	star	2931	2122	N	7	50	1	9	6.52	1.47413	50	1	9	4.1	2.27004	50	1	9	6.42	1.80803	50	1	9	5.36	2.1358	50	1	8	4.32	2.1987	50	1	9	2.38	2.21212	50	1	9	7.74	1.74742	50	3	13	6.8	2.70298	25	1	9
970	gwizdać	whistle	149	282	V	7	50	2	9	5.18	1.27279	50	1	8	4.26	2.14581	50	2	8	5.42	1.32619	50	1	9	4.82	2.0473	50	1	6	2.72	1.61675	50	1	9	3.54	2.27865	50	1	9	7.52	1.83214	50	3	12	6.74	2.58575	25	2	9
971	gwóźdź	nail	311	416	N	6	50	1	7	4.58	1.08965	50	1	9	3.94	2.40246	50	1	8	5.14	1.47094	50	1	9	6.44	1.84236	50	1	8	2.78	2.01312	50	1	9	1.8	1.85164	50	1	9	8.18	1.49407	50	3	16	7.68	3.22895	25	1	7
972	gzyms	mantel	27	146	N	5	49	2	7	4.93878	0.922139	48	1	8	3.29167	2.08294	50	2	8	5.34	1.0224	48	1	9	6.0625	1.90639	49	1	8	3.12245	2.22329	48	1	7	1.97917	1.46577	47	2	9	6.55319	2.22445	50	4	18	12.04	3.31945	24	2	7
973	hak	hook	542	495	N	3	50	2	6	4.68	0.843704	50	1	9	4.02	2.29009	50	3	9	5.42	1.29505	50	1	9	5.98	2.05526	50	1	6	2.94	1.80034	49	1	8	1.97959	1.84266	50	1	9	7.76	1.70904	50	3	16	7.88	3.62891	25	2	6
974	hałas	noise	1903	3199	N	5	50	1	7	3.56	1.16339	50	1	9	4.6	2.48259	50	1	8	4.98	1.74368	50	1	9	4.74	2.07817	50	1	6	3.62	1.56349	50	1	9	4.18	2.34469	50	1	9	6.62	2.23049	50	3	14	7.16	2.7357	25	1	6
975	hałaśliwy	noisy	89	252	A	9	50	1	7	3.5	1.21347	50	1	9	5.55	2.37302	50	1	9	5.2	1.74319	50	1	9	4.45	2.45158	50	1	8	3.81	2.1995	50	2	9	5.16	1.91862	50	1	9	6.23	2.12623	50	4	15	8.67	3.07836	25	1	7
976	hamburger	hamburger	324	58	N	9	50	2	8	5.92	1.4119	50	1	9	4	2.31234	50	2	8	4.66	1.34938	50	1	9	5.62	1.94716	50	1	9	3.3	2.53345	50	1	8	1.68	1.59642	50	1	9	8.12	1.4658	50	3	15	7.78	3.37633	25	4	8
977	hamować	to brake	101	259	V	7	50	1	9	4.44	1.37262	50	1	8	4.34	2.09577	50	1	9	4.86	1.64143	50	1	9	5.62	1.93665	50	1	8	4	1.87355	50	1	7	3.66	1.67344	50	1	9	6.96	1.93739	50	3	17	8.38	3.94808	25	1	6
978	hamowane	inhibited	5	24	V	8	50	1	6	4.14	1.04998	50	1	9	3.96	2.16616	50	2	8	4.9	1.63195	50	1	9	5.78	1.89833	50	1	9	3.7	2.18763	50	1	8	3.62	1.77154	50	1	9	6.44	2.3747	50	3	17	9.28	3.87056	25	2	6
979	hamulec	brake	428	469	N	7	50	2	9	5.12	1.17178	50	1	9	3.72	2.20426	50	1	9	5.34	1.88019	50	1	9	6.14	2.15719	50	1	7	3.2	1.93781	50	1	8	2.12	1.90209	50	1	9	6.96	2.07964	50	3	17	8.22	3.74324	25	2	9
980	handel	trade	1093	1301	N	6	50	3	8	5.32	0.998775	49	1	8	3.7551	2.10684	50	2	8	5.82	1.32002	50	1	9	6.72	1.86307	50	1	8	3.72	1.96956	50	1	9	4.08	2.41458	50	1	9	6.3	1.94044	50	3	15	8.74	2.91239	25	3	7
981	handlować	to deal	263	265	V	9	50	3	8	5.56	1.03332	50	1	9	3.8	2.12852	50	2	8	5.78	1.37455	50	2	9	6.94	1.64639	50	1	8	3.94	2.05446	50	1	9	4.34	2.01636	50	1	9	6.66	2.21875	50	3	16	9.64	3.41521	25	3	7
982	haniebny	dirty	47	124	A	8	50	1	6	2.64	1.20814	50	1	8	4.72	2.30386	50	1	9	3.82	2.11593	50	1	8	4.44	2.02192	50	1	8	4.36	2.31023	50	1	9	6.78	1.98247	49	1	9	4.16327	2.03457	50	4	17	11.5	3.51237	25	1	6
983	hańba	disgrace	394	576	N	5	50	1	6	2.66	1.06157	50	1	9	5.6	2.24063	50	1	9	3.32	1.91066	50	1	9	4.46	2.18725	50	1	9	4.3	2.31455	50	1	9	6.76	2.29071	50	1	9	4.68	1.98402	50	4	16	10.4	2.98978	25	1	6
984	hardy	proud	381	358	A	5	50	2	8	5.32	1.21957	49	1	9	4.42857	2.37171	50	2	9	6.38	1.68898	49	1	9	5.44898	2.05204	50	1	9	4.38	2.08875	50	1	9	6	1.76126	50	1	9	4.92	2.22087	50	4	18	11.42	3.30176	25	2	8
985	harem	harem	81	111	N	5	49	1	9	5.14286	1.5411	50	1	9	4.74	2.14581	50	1	9	4.92	2.22087	47	1	9	5.21277	2.01015	50	1	6	2.86	1.94842	48	1	9	3.75	2.59705	48	1	9	6.58333	2.23924	50	4	17	12.1	3.3579	24	1	9
986	harfa	harp	42	96	N	5	50	3	9	6.12	1.20611	50	1	9	2.88	2.10577	50	1	9	5.36	1.72331	50	1	9	4.96	2.30315	50	1	8	2.66	1.92311	50	1	8	1.96	1.72568	50	1	9	7.84	1.62078	50	3	18	10.24	3.69534	25	5	9
987	hartować	to sweat	5	20	V	8	50	3	8	5.74	1.10306	50	1	9	4.38	2.25778	50	3	9	6.38	1.33844	50	2	9	5.98	1.84601	50	1	7	3.72	2.19499	50	1	8	4.78	2.03329	50	1	9	5.54	2.62025	50	4	18	11.46	3.39994	25	3	8
988	hasło	slogan	1692	1881	N	5	50	4	9	5.36	0.875051	50	1	9	3.72	2.57175	50	3	9	6.1	1.43214	50	1	9	6.34	1.75674	50	1	8	4.1	1.95093	50	1	8	4.06	2.43621	50	1	9	6.14	2.53152	50	3	15	8.4	2.7701	25	4	9
989	haszysz	hash	80	69	N	7	50	1	7	4.28	1.62932	50	1	9	4.62	2.5626	50	1	9	4.64	1.84899	50	1	9	5.18	2.43855	50	1	9	2.74	2.21138	49	1	9	2.20408	2.01018	49	1	9	6.14286	2.29129	49	4	18	12.2041	4.01549	25	1	7
990	Hawaje	Hawaii	671	0	N	6	50	3	9	6.88	1.30368	50	1	9	4.04	2.57111	50	1	8	5.26	1.78211	50	1	9	4.94	2.33352	50	1	9	3.18	2.34469	50	1	8	2.54	2.11129	50	1	9	7.24	1.79068	50	4	18	10.82	3.48577	25	3	9
991	hazard	gamble	822	292	N	6	50	1	8	3.96	1.77235	50	1	9	5.3	2.33212	50	1	8	4.2	1.97949	50	1	9	5.1	2.45988	50	1	8	3.16	1.98319	50	1	9	4.04	2.44081	50	1	9	6.92	1.93612	50	4	18	11	3.68671	25	1	7
992	heblować	to plane	0	5	V	8	48	2	8	4.9375	0.976451	50	1	8	3.84	2.07374	47	2	8	5.2766	1.37844	49	3	9	6.26531	1.69282	50	1	9	3.46	2.64351	49	1	9	3.55102	2.18003	46	1	9	6.26087	2.12326	50	4	18	11.86	3.36858	23	2	6
993	herbata	tea	1356	648	N	7	50	5	9	6.5	1.14731	50	1	9	3	2.08982	50	1	9	5.2	1.51186	50	1	9	5.66	2.12478	50	1	8	3.2	1.98977	50	1	8	1.68	1.40611	50	1	9	8.32	1.33156	50	3	16	7.06	3.89353	25	5	9
994	Hercegowina	Hercegovina	8	22	N	11	49	2	8	5.4898	1.34044	48	1	9	4	2.50956	50	1	8	4.56	1.38741	48	1	9	5.5	1.93512	50	1	9	3	2.44114	50	1	8	2.56	2.12045	50	1	9	3.96	2.36436	50	5	18	12.52	3.45962	25	3	8
995	heretyk	heretic	37	45	N	7	49	1	9	3.93878	1.3755	50	1	9	4.58	2.33946	49	1	9	4.81633	1.78738	48	1	9	6.10417	1.9487	50	1	8	3.64	2.27462	50	1	9	5.42	2.68092	50	1	9	5	2.44949	50	5	18	12.68	3.35906	24	1	5
996	heroiczny	heroic	48	75	A	9	50	2	9	6.3	1.68123	50	1	9	5.08	2.39762	50	1	9	6.8	1.76126	50	1	9	4.76	2.71474	50	1	9	4.68	2.46146	49	1	9	7.18367	1.71602	50	1	9	4.94	2.36824	50	5	18	12.04	3.44615	25	2	9
997	heroina	heroin	420	83	N	7	50	1	6	2.56	1.4591	50	1	9	5.82	2.265	50	1	9	3.74	2.31948	50	1	9	4.62	2.45689	50	1	8	3.02	1.97422	50	1	7	2	1.62882	50	2	9	6.92	1.89349	50	4	17	13.56	2.5727	25	1	6
998	heteroseksualny	heterosexual	48	8	A	15	50	2	9	5.96	1.5644	50	1	9	4.08	2.51396	50	1	9	5.62	1.71298	50	1	9	5.38	2.1655	50	1	9	4.34	2.42108	50	1	9	4.8	2.4661	50	1	9	6	2.50713	50	5	18	11.88	3.53201	25	4	9
999	Hindus	Hindu	100	213	N	6	50	2	8	5.2	1.06904	50	1	8	3.26	2.10742	50	1	8	4.6	1.45686	50	1	9	5.38	2.05923	50	1	8	3.14	2.2858	50	1	9	2.44	1.89694	50	4	9	7.18	1.56087	50	4	18	11.96	3.12305	25	2	8
1000	hipnotyzować	to captivate	14	16	V	12	50	1	9	5.06	1.44857	50	1	9	3.68	2.22637	50	1	9	5.56	2.17744	50	1	9	6.28	1.87399	50	1	8	3.62	2.01919	50	1	9	5.58	2.21396	50	1	9	6.82	2.03731	50	4	18	10.3	3.74302	25	3	9
1001	hipochondryk	hypochondriac	14	21	N	12	48	1	6	3.39583	1.16216	50	1	9	5.06	2.47774	50	1	9	3.76	1.9437	50	1	9	4.66	2.55239	49	1	8	3.79592	2.11128	50	1	9	5.58	2.73369	48	1	9	5.27083	2.52426	50	5	18	13.18	3.28689	24	1	5
1002	hipokryzja	hypocrisy	134	52	N	10	50	1	7	2.88	1.42342	50	1	9	5.54	2.3405	49	1	9	4.20408	2.19829	50	1	9	5.32	2.13274	50	1	9	4.44	2.33133	50	2	9	6.94	2.06437	50	1	9	4.08	2.56221	50	5	18	12.82	3.58961	25	1	4
1003	historia	history	11019	7966	N	8	50	2	8	5.46	1.4598	50	1	7	3.26	1.88236	50	2	9	5.68	1.75476	50	1	9	7.22	1.94086	50	1	8	4.36	2.24754	50	1	9	5.76	2.55199	50	1	9	5.46	2.3837	50	3	17	7.78	3.31533	25	2	8
1004	Hiszpania	Spain	297	0	N	9	50	4	9	6.44	1.34255	50	1	9	3.98	2.4784	50	3	9	5.46	1.24884	50	1	9	5.46	2.1779	50	1	9	2.88	2.5042	50	1	8	2.46	1.99192	50	1	9	7	2.12852	50	4	15	10.08	2.9126	25	5	9
1005	Hitler	Hitler	1600	0	N	6	50	1	9	1.98	1.59706	50	1	9	7.04	2.09917	50	1	9	5.84	2.88812	50	1	9	5.26	2.61713	50	1	9	3.94	2.63733	50	1	9	2.62	2.46519	50	1	9	8.22	1.5687	50	4	16	11.04	2.95518	25	1	5
1006	hodować	to breed	180	200	V	7	50	2	8	5.3	0.974156	50	1	9	3.42	1.90692	50	3	9	5.98	1.37752	50	2	9	5.8	2	50	1	8	3.26	1.99806	50	1	9	4.18	2.15416	50	1	9	6.48	1.95082	50	4	14	8.62	2.62554	25	4	7
1007	hodowla	breeding	72	131	N	7	50	5	8	5.56	0.812153	50	1	8	3.62	2.06911	50	1	8	5.36	1.46747	50	1	9	6.12	2.0765	50	1	8	2.84	1.98319	50	1	9	2.82	2.10626	50	1	9	6.82	1.87017	50	3	17	9.88	3.54355	25	5	7
1008	hojność	generosity	215	128	N	7	50	4	9	6.68	1.07741	50	1	9	4.54	2.27865	50	3	8	6.5	1.12938	50	1	9	4.2	1.85164	50	1	8	4.66	2.02646	50	1	9	6.68	1.87834	50	1	9	5.04	2.23113	50	4	16	9.64	2.69361	25	4	9
1009	hojny	generous	488	235	A	5	50	3	9	6.72	1.14357	50	1	9	4.04	2.15672	50	4	9	6.64	1.15635	50	1	9	4.64	1.81558	50	1	9	5.36	1.97701	49	1	9	6.10204	1.90662	50	1	9	5.34	2.05645	50	4	17	10.42	3.38116	25	5	9
1010	hol	lounge	244	620	N	3	50	2	7	5.02	0.714	50	1	9	2.88	1.85868	50	1	7	5.14	1.26184	50	1	9	6.28	1.87399	50	1	8	2.8	2.19461	49	1	8	2.04082	1.68275	49	2	9	7.22449	1.55811	50	4	17	10.38	3.37995	25	2	6
1011	Holandia	Netherland	115	0	N	8	50	4	9	6.04	1.19455	50	1	8	3.46	2.14961	50	2	9	5.52	1.26556	50	1	9	5.46	2.09187	50	1	9	2.38	2.13704	50	1	8	2.46	2.1016	50	1	9	6.46	2.33177	50	4	16	10.54	3.09845	25	5	9
1012	homar	lobster	195	61	N	5	50	1	9	5.24	1.45069	50	1	9	3.46	2.15908	50	2	8	5.3	1.32865	50	1	9	5.72	1.94873	50	1	6	2.36	1.52208	50	1	9	1.78	1.76462	50	4	9	7.9	1.26572	50	3	18	10.72	3.42285	25	1	9
1013	homoseksualny	homosexual	104	12	A	13	50	1	7	4.38	1.46928	50	1	9	4.94	2.48596	50	1	9	4.52	1.68111	50	1	9	5.12	2.09606	50	1	8	3.28	2.3908	50	1	9	5.06	2.31596	50	1	9	6.6	2.19461	50	5	18	12.14	3.59143	25	2	7
1014	honor	honor	2245	3232	N	5	50	5	9	7.42	1.08965	50	1	9	4.54	2.41771	50	2	9	6.84	1.83348	50	1	9	4.74	2.63268	50	1	9	4.84	2.76538	50	1	9	7.44	2.05198	50	1	9	5.16	2.40204	50	3	17	9.32	3.59955	25	5	9
1015	honorować	to honor	27	29	V	9	50	3	9	6.46	1.41724	50	1	8	4.02	2.0453	50	4	9	6.4	1.2454	50	1	9	6.36	1.93528	50	1	9	4.48	2.32326	50	2	9	6.42	1.99069	50	1	9	4.54	2.11129	50	4	16	11.1	3.07226	25	4	9
1016	hop	hop	1054	275	qub	3	50	4	8	5.68	1.07741	50	1	8	3.9	2.28795	50	2	8	5.22	1.23371	50	1	9	5.26	2.35441	50	1	7	3.06	2.0345	47	1	9	5.12766	2.55051	49	1	9	5	2.70801	50	3	12	5.88	2.79679	25	4	8
1017	horda	horde	90	220	N	5	46	2	8	4.5	1.3784	47	1	9	4.55319	2.33879	47	3	9	6.08511	1.54399	46	1	9	5.47826	2.42889	48	1	9	3.35417	2.21686	45	1	8	3.37778	2.17725	45	1	9	5.64444	2.50595	50	3	18	11.18	4.04914	22	2	8
1018	horror	horror movie	453	182	N	6	50	1	9	3.8	2.03038	50	1	9	5.76	2.50355	50	1	8	4.08	1.87181	50	1	9	4.66	2.41264	50	1	9	3.98	2.24509	50	1	9	4.84	2.77275	50	1	9	7.06	1.63395	50	3	15	8.22	2.86634	25	1	8
1019	hotel	hotel	3444	1924	N	5	50	3	9	5.7	1.23305	50	1	9	3.6	2.13809	50	1	9	5.04	1.53809	50	1	9	5.76	1.8578	50	1	6	2.6	1.59079	50	1	9	2	1.93781	50	1	9	7.6	1.80702	49	3	15	7.77551	3.1706	25	3	9
1020	hrabia	count	945	5345	N	6	50	3	8	5.32	1.03884	50	1	9	3.58	2.31314	50	2	9	6.7	1.7291	50	1	9	6.26	2.05843	50	1	7	2.92	1.83881	50	1	9	3.28	2.24099	50	1	9	6.44	2.07177	50	3	17	10.34	3.23634	25	4	7
1021	huk	bang	217	2808	N	3	50	1	7	3.9	1.24949	50	1	9	5.08	2.39762	50	3	9	5.56	1.44505	50	1	9	4.78	2.50135	50	1	9	4.08	2.34599	50	1	9	3.62	2.32897	50	1	9	6.66	2.20028	50	3	16	8.22	3.75413	25	1	7
1022	hulanka	party	5	32	N	7	50	4	8	5.68	1.16829	49	1	9	5.08163	2.27153	50	2	9	5.46	1.68074	50	1	9	4.4	2.37332	50	1	8	3.48	2.12122	50	1	9	4.82	2.05724	49	1	9	6.02041	2.10644	50	5	18	11.22	3.33375	25	4	8
1023	humanitarny	humane	56	48	A	11	50	3	9	6.4	1.08797	50	1	8	3.42	1.9282	50	1	9	5.62	1.57649	50	1	9	4.8	2.53948	50	1	9	5.12	2.53659	50	1	9	6.68	2.09411	50	1	9	4.38	2.18427	50	4	17	12.26	3.26271	25	6	9
1024	humor	humor	1477	1985	N	5	49	4	9	7.20408	1.2244	50	1	9	5.04	2.48226	50	1	9	6.02	1.62242	50	1	9	3.96	2.14723	50	1	9	4.66	2.37856	50	1	9	5.88	2.33553	50	1	9	5.24	2.27282	50	4	16	7.56	3.18901	24	4	9
1025	humory	whims	122	254	N	6	50	2	9	4.42	1.85263	50	1	9	4.82	2.29187	50	1	8	4.9	1.75255	50	1	9	4.08	2.06862	50	1	9	4.84	2.12238	50	1	9	5.9	2.05287	50	1	9	5.1	2.41804	50	4	14	7.84	2.69815	25	2	8
1026	huragan	hurricane	593	626	N	7	50	1	8	3.4	1.51186	50	1	9	5.8	2.86428	50	1	9	5.66	2.33527	50	1	9	4.7	2.17828	50	1	9	4.1	2.43487	50	1	9	3.1	2.57341	50	2	9	7.48	1.79841	50	3	16	8.98	3.29186	25	1	8
1027	huśtać	to rock	37	61	V	7	50	2	9	6.14	1.30946	50	1	9	4.52	2.43478	50	2	9	5.4	1.39971	50	1	9	4.66	1.95469	50	1	7	3.44	2.0118	50	1	9	3.7	2.13092	50	1	9	7.4	1.73793	50	3	13	6.28	2.85028	25	4	9
1028	huśtać się	to seesaw	1132727	1.59658e+06	V	10	50	3	9	6.6	1.69031	50	1	9	4.44	2.34877	50	3	9	5.02	1.33233	50	1	9	5.02	2.114	50	1	7	3.44	2.14913	50	1	9	3.56	2.04201	50	1	9	7.44	1.84236	50	3	10	5.36	1.77005	25	3	9
1029	huśtawka	swing	89	104	N	8	50	3	9	6.52	1.432	50	1	9	4.4	2.61081	50	2	8	4.98	1.26958	50	1	9	4.58	1.9597	50	1	8	3.56	1.91833	50	1	9	2.1	1.91929	50	1	9	8.12	1.59898	50	3	15	6.36	3.19923	25	5	9
1030	hydrant	hydrant	74	57	N	7	50	2	7	5.04	0.879703	50	1	9	3.7	2.43487	50	3	8	5.12	1.023	50	1	9	6.06	1.88885	50	1	6	2.46	1.63145	50	1	9	1.94	2.0345	50	1	9	7.72	1.81872	50	4	17	10.04	3.52229	25	2	7
1031	idea	idea	669	1053	N	4	50	2	9	6.58	1.24687	50	1	9	3.96	2.19424	50	2	9	6.86	1.65381	50	1	9	6.64	2.37126	50	1	9	5.04	2.71774	50	1	9	7.3	2.53345	50	1	9	4.3	2.48465	50	4	18	10.96	3.63071	25	5	9
1032	idealistyczny	idealistic	23	15	A	13	50	4	8	6.16	0.997139	50	1	8	3.58	2.20473	50	2	8	6.06	1.68317	49	1	9	5.77551	2.5353	50	1	9	4.92	2.60956	50	2	9	7.52	1.5418	50	1	9	4.2	2.39898	50	3	17	11.12	3.81533	25	5	8
1033	idealny	perfect	2587	606	A	7	50	2	9	7.12	1.72189	50	1	9	4.08	2.64837	50	3	9	7.22	1.72957	50	1	9	5.32	2.38567	50	1	9	5.46	2.73459	50	1	9	7.12	1.85868	50	1	9	4.56	2.51656	50	3	15	9.04	3.20051	25	2	9
1034	idiota	idiot	3856	1068	N	6	50	1	7	3.06	1.31568	50	2	9	5.66	1.77982	50	1	9	3.4	1.88442	50	1	9	4.1	2.68974	50	1	9	4.1	2.21544	50	1	9	5.2	2.68784	50	1	9	5.42	2.39974	50	3	14	8.96	2.81367	25	1	7
1035	idol	idol	178	66	N	4	50	4	9	6.02	1.2534	50	1	9	4.52	2.39251	50	1	9	6.12	1.99632	50	1	9	4.82	2.15416	50	1	8	3.94	2.06437	50	1	9	4.76	2.51169	50	1	9	6.3	2.21544	50	4	14	9	2.94854	25	4	9
1036	igła	needle	352	520	N	4	50	1	9	4.38	1.41263	50	1	8	3.72	2.24099	50	1	9	5.46	1.58062	50	1	9	5.42	2.11013	50	1	8	3.06	1.84513	50	1	9	1.8	1.74964	50	1	9	8.08	1.5097	50	3	14	7.6	3.0439	25	1	9
1037	ignorancja	ignorance	125	140	N	10	50	1	9	2.98	1.2534	50	1	9	4.68	2.3074	50	1	9	4.36	2.17368	50	1	9	6.14	2.10936	50	1	8	4.64	2.02797	50	1	9	6.44	1.90766	50	1	9	4.32	2.1894	50	5	17	11.32	3.19719	25	1	4
1038	ignorować	to ignore	661	367	V	9	50	1	6	3.52	1.18218	50	1	9	4.08	2.36333	50	1	9	4.88	2.26454	50	1	9	5.76	1.9437	50	2	8	4.98	1.78988	50	1	9	5.64	2.05794	50	1	9	5.04	2.24026	50	3	17	9.64	3.57291	25	1	6
1039	ikona	icon	86	78	N	5	50	3	8	5.46	1.01439	50	1	9	3.06	1.98371	50	4	9	6.06	1.15016	50	1	9	6.06	2.17039	50	1	8	3.44	1.98114	50	1	9	3.64	2.80495	50	1	9	6.48	2.29676	50	4	18	10.72	3.73642	25	3	8
1040	ikra	roe	19	14	N	4	50	2	8	5.3	1.05463	50	1	8	3.36	2.08747	50	2	9	5.26	1.29063	49	1	9	5.40816	2.03017	50	1	6	2.82	1.71059	50	1	8	2.72	2.14799	50	1	9	6.74	2.24799	50	4	17	10.78	3.32148	25	2	8
1041	ił	loam	6	178	N	2	45	2	9	5.22222	0.997472	41	1	7	2.80488	1.73522	39	1	8	4.79487	1.32147	40	1	9	6.175	2.02405	42	1	9	2.83333	2.43868	31	1	6	1.93548	1.43609	37	1	9	5.54054	2.64149	42	4	18	12.4762	4.38533	22	2	9
1042	imam	imam	47	130	N	4	29	4	7	5	0.654654	34	1	8	3.58824	2.10508	34	3	9	6.02941	1.64197	35	5	9	6.54286	1.1718	41	1	6	2.85366	1.94372	29	1	9	4.13793	2.72192	26	1	9	4.80769	2.62327	42	4	18	13.1905	4.06195	12	4	6
1043	imbir	ginger	64	46	N	5	50	4	9	5.58	1.14446	49	1	9	3.12245	2.11771	49	2	7	5.14286	1.04083	50	1	9	5.62	1.82824	50	1	8	2.9	2.10199	49	1	9	2.18367	2.16673	50	1	9	7.36	1.99755	50	4	18	11.2	3.90708	25	4	9
1044	impotencja	impotence	31	18	N	10	50	1	6	2.8	1.2289	50	1	9	4.96	2.14723	50	1	8	3.18	1.93454	50	1	9	6.02	1.86799	50	1	9	3.64	2.23844	50	1	9	4.14	2.52344	50	1	9	5.84	2.54238	50	4	18	13.52	3.30886	25	1	5
1045	impotent	impotent	31	31	N	8	50	1	7	3.18	1.40973	50	1	8	4.48	1.90852	50	1	9	3.04	1.74917	50	1	9	5.38	2.1655	50	1	8	3.78	2.25235	50	1	9	4.12	2.5765	50	1	9	5.24	2.36091	50	4	18	13.38	3.79522	25	1	5
1046	impreza	show / entertainment	3824	234	N	7	50	3	9	6.96	1.30868	50	1	9	5.9	2.51729	50	1	9	5.64	1.69946	50	1	9	4.02	2.40314	50	1	8	3.84	2.05397	50	1	9	3.68	2.41965	50	1	9	7.96	1.57739	50	3	16	9.26	3.02243	25	3	9
1047	imprezować	to party	223	1	V	10	50	1	9	6.78	1.69381	50	1	9	5.32	2.09411	50	2	9	5.8	1.42857	50	1	8	3.98	1.58423	50	1	8	3.68	2.16125	50	1	9	4.56	2.2782	50	1	9	7.58	1.70342	50	3	17	10.4	3.55137	25	4	9
1048	impulsywny	impulsive	94	73	A	10	50	1	7	3.96	1.428	50	1	9	5.74	2.49743	50	1	9	5.42	1.94925	50	1	9	3.66	2.29115	50	1	9	4.74	2.10742	50	1	9	5.94	2.05446	50	1	9	5.5	2.04291	50	4	18	11.42	3.5748	25	1	7
1049	indyk	turkey	421	128	N	5	50	3	7	5.36	0.875051	50	1	9	3.18	1.97629	50	3	7	4.9	1.05463	50	1	9	5.78	1.7876	50	1	8	3.28	2.29498	50	1	9	1.82	1.83715	50	1	9	7.84	1.68256	50	3	18	8.92	4.08501	25	3	7
1050	indywidualistyczny	individualistic	0	6	A	18	50	4	9	6.28	1.35586	50	1	9	4.14	2.33002	50	2	9	6.84	1.43371	50	1	9	5.62	2.46519	50	1	9	5.08	2.14609	50	2	9	6.64	2.24754	49	1	8	3.87755	2.13729	50	5	18	12.82	3.66277	25	4	9
1051	infantylność	infantilism	0	2	N	12	48	1	8	3.64583	1.45119	48	1	9	4.52083	2.35191	48	1	9	3.83333	1.81405	48	1	8	3.47917	1.7744	50	1	9	3.7	2.09226	49	1	9	6.93878	1.89746	48	1	9	4.83333	2.14707	49	5	18	13.6122	3.16107	25	1	7
1052	inny	other	18342	20095	A	4	50	1	8	4.98	1.31692	50	1	9	3.78	2.27937	50	2	8	4.66	1.70964	50	1	9	5.44	2.00163	50	1	9	4.44	2.3747	50	2	9	6.54	2.18725	50	1	9	4.26	2.43118	50	3	15	7.46	3.64893	25	2	8
1053	inspirować	inspire	61	20	V	10	50	5	9	7.08	1.20949	50	1	9	4.44	2.52465	50	2	9	6.6	1.69031	50	1	9	4.36	2.30137	50	1	9	5.96	2.43243	50	1	9	6.26	2.22976	50	1	9	4.4	2.02031	50	4	16	11.06	3.5249	25	5	9
1054	integrowanie	integration	0	2	N	12	50	3	9	5.96	1.33951	50	1	9	4.28	2.26815	50	2	8	6.2	1.41421	50	1	9	5.52	2.04281	50	1	8	3.9	2.13092	50	1	9	5.74	2.00825	50	1	9	4.98	2.43688	50	4	18	11.66	3.27395	25	3	9
1055	intelekt	intellect	144	310	N	8	50	3	9	6.96	1.30868	50	1	9	4.14	2.37341	50	4	9	6.96	1.36964	50	1	9	7.44	2.36609	50	1	9	6.16	2.17931	50	1	9	7.02	2.0353	50	1	9	4.3	2.40959	50	4	16	10.82	3.39682	25	5	9
1056	intelektualny	intellectual	48	162	A	13	50	2	9	6.62	1.3686	50	1	9	4.16	2.26202	50	4	9	7.02	1.30133	50	1	9	7.1	2.20621	50	1	9	5.96	1.95834	50	1	9	6.7	2.19694	50	1	9	4.68	2.42807	50	4	18	12	3.67562	25	2	9
1057	inteligencja	intelligence	394	855	N	12	50	4	9	7.32	1.23619	50	1	9	4.36	2.31904	50	2	9	7.02	1.51846	50	1	9	7.26	2.13628	50	1	9	6	2.34738	50	1	9	6.78	2.4352	50	1	9	4.74	2.42277	50	4	17	10.28	3.49367	25	4	9
1058	inteligentny	intelligent	1115	1115	A	12	50	4	9	7.3	1.07381	50	1	9	4.76	2.54398	50	3	9	7.22	1.47482	50	1	9	6.92	2.47304	50	3	9	6.38	2.02928	50	3	9	6.86	1.56505	50	1	9	5.52	2.28786	50	4	17	9.98	3.54844	25	5	9
1059	intensywny	intense	189	404	A	10	50	3	9	6.24	1.09842	50	1	9	5.06	2.8024	50	3	9	6.52	1.432	50	1	9	5.02	2.50298	50	1	9	5.42	2.00092	50	2	9	6.12	1.79159	50	1	9	5.22	2.06319	50	4	16	10.28	3.16898	25	3	9
1060	interes	business	8106	3421	N	7	50	3	8	5.86	1.21235	50	1	8	4.36	2.20167	50	2	9	6.4	1.45686	50	1	9	7.1	1.99233	50	1	8	3.92	2.44816	50	1	9	4.82	2.41331	50	1	9	5.26	2.40586	50	4	15	9.22	3.04584	25	4	8
1061	interpretator	interpreter	11	20	N	13	50	3	9	5.18	1.06311	50	1	9	3.42	2.11978	49	4	9	6.18367	1.11193	50	1	9	6.9	1.86537	50	1	7	3.64	2.03801	50	1	9	4.14	2.38199	49	1	9	3.85714	2.32737	50	4	18	12.8	3.21984	25	4	9
1062	intruz	intruder	345	466	N	6	50	1	8	3.2	1.2454	50	1	9	5.92	2.11737	50	1	9	4.6	2.10926	50	1	9	5.14	2.37341	49	1	9	3.5102	2.05267	50	1	9	3.54	2.54919	50	1	9	5.62	2.12747	50	4	16	10.04	3.66428	25	1	8
1063	intymny	intimate	80	113	A	7	50	3	9	6.22	1.46092	50	1	8	4.3	2.22463	50	1	9	4.88	1.94454	50	1	9	3.92	2.27533	50	1	9	5.36	2.34529	50	1	9	6.28	2.06071	50	1	9	5.92	2.08826	50	5	16	11.56	3.0248	25	3	9
1064	inwestować	invest	132	71	V	10	50	3	8	5.86	1.1954	50	1	9	4.4	2.08982	50	4	9	6.46	1.34331	50	1	9	7.16	1.95208	50	1	8	4.46	2.34921	50	1	9	4.72	2.10965	50	1	9	5.06	2.37684	50	4	18	11.32	3.47845	25	3	8
1065	Irlandia	Ireland	99	0	N	8	50	3	9	6.14	1.35541	50	1	7	3.36	2.048	50	2	9	5.14	1.48475	50	1	9	5.5	2.00255	50	1	9	3.62	2.72472	50	1	9	2.64	2.47238	50	1	9	6.06	2.49416	50	4	18	10.94	3.53068	25	5	9
1066	irracjonalny	irrational	61	88	A	12	50	1	7	3.92	1.46858	50	1	8	4.34	2.35268	50	1	8	4.24	1.70904	50	1	9	3.96	2.11853	50	1	7	4.22	1.95135	50	1	9	6.72	2.43311	50	1	9	3.54	2.29649	50	5	18	12.94	3.45472	25	1	7
1067	irytacja	irritation	27	240	N	8	50	1	7	3.08	1.39737	50	1	9	5.8	2.27677	50	1	9	4.12	1.61169	50	1	9	4.26	2.2389	50	1	8	4.52	2.50909	50	1	9	6.58	1.9597	50	1	9	5.98	1.85703	50	4	16	10.94	2.96517	25	1	7
1068	irytować	irritate	106	132	V	8	50	1	7	2.92	1.30681	50	1	9	5.72	2.15747	50	2	9	4.64	1.50861	50	1	9	4.24	1.8578	50	1	9	4.74	2.40586	50	1	9	5.98	1.80125	50	1	9	5.9	2.02283	50	4	16	10.04	3.47563	25	1	7
1069	iskra	spark	188	620	N	5	50	3	9	5.84	1.20136	50	1	9	4.28	2.37367	50	1	8	5.64	1.42514	50	1	9	4.64	2.2566	50	1	7	4.1	2.01271	50	1	8	2.44	1.66795	50	1	9	7.54	1.60624	49	4	15	8.26531	2.9635	25	4	9
1070	Islandia	Iceland	39	0	N	8	50	4	9	6.28	1.57843	50	1	9	3.66	2.44624	50	1	9	5.26	1.3674	50	1	9	5.68	1.91066	49	1	9	2.91837	2.34376	50	1	9	2.46	2.1779	50	1	9	6.14	2.39054	50	4	18	11.44	2.89377	25	4	9
1071	istota	being	1133	4054	N	6	50	3	9	5.5	1.11117	50	1	9	3.26	1.93581	50	3	9	5.34	1.37929	50	1	9	6.24	2.07571	50	1	9	5.02	2.20843	50	1	9	4.76	2.98677	50	1	9	4.96	2.43243	50	4	18	10.34	3.53184	25	3	9
1072	istota (sprawy)	sentence/sense	1133	4054	N	15	50	3	9	5.8	1.14286	50	1	9	3.86	2.19471	50	1	9	6.42	1.56609	50	1	9	6.68	2.1894	50	1	8	5.36	2.28357	50	1	9	6.62	2.34643	50	1	9	2.92	2.32853	50	4	17	12.02	3.47874	25	3	9
1073	istotny	vital	245	547	A	7	50	3	9	6.12	1.18907	50	1	8	4.02	2.07502	50	3	9	6.72	1.40029	50	1	9	6.48	2.04281	50	1	9	5.8	2.29463	50	1	9	6.4	1.93781	50	1	9	3.84	2.20722	50	4	16	9.96	3.40444	25	3	8
1074	iść	to go	50751	16576	V	3	50	4	9	5.7	1.05463	50	1	8	3.62	1.82824	50	3	9	6	1.27775	50	1	9	5.76	1.77925	50	1	9	4.62	2.42344	50	1	8	3.64	1.95626	50	1	9	6.98	1.98453	50	3	14	5.88	2.83304	25	4	9
1075	iść po omacku	to grope	134709	197823	V	13	50	2	7	3.62	1.12286	50	1	9	4.04	2.15672	50	1	7	3.34	1.64887	49	1	9	5.44898	2.03164	50	1	8	3.52	2.11158	50	1	9	4.72	1.96956	50	1	9	6.84	1.99346	50	4	16	10.6	3.19438	25	2	7
1076	Ja	self	416862	193249	pron	2	50	2	9	6.92	1.46858	50	1	9	4.52	2.90137	50	1	9	6.5	1.99233	50	1	9	5.14	2.31243	50	1	9	6.08	2.66374	50	1	9	4.4	3.01696	50	1	9	6.98	2.43688	50	3	14	5.48	3.42404	25	2	9
1077	jabłecznik	cider	97	66	N	10	50	3	9	6.74	1.58835	50	1	9	3.1	1.97174	50	2	9	5.16	1.33034	50	1	9	5.14	1.98987	50	1	8	3.54	2.49252	50	1	5	1.64	1.15635	50	1	9	7.52	1.77557	50	4	16	9.04	3.68649	25	3	9
1078	jabłko	apple	1166	1140	N	6	50	4	8	6.26	1.06541	50	1	7	2.88	1.86963	50	2	9	5.04	1.30868	50	1	9	5.68	1.9319	50	1	8	3.6	2.09956	50	1	8	1.74	1.49571	50	1	9	8.42	1.27919	50	3	13	5.78	2.97808	25	5	8
1079	jacht	yacht	527	802	N	5	50	4	9	6.42	1.31071	50	1	8	3.4	2.02031	50	3	9	6.2	1.45686	50	1	9	6.04	2.16616	50	1	6	2.64	1.53543	50	1	8	2.06	1.89962	50	1	9	7.94	1.60878	50	3	15	8.78	3.03241	25	5	9
1080	jad	venom	635	434	N	3	50	1	7	3.04	1.4563	50	1	9	5.08	2.34599	50	1	9	5.22	2.06319	50	1	9	5	2.01018	50	1	7	3.12	1.99632	50	1	8	2.38	1.72485	50	1	9	5.96	2.38156	50	3	15	9.04	3.10996	25	1	7
1081	jagnięcina	lamb	72	3	N	10	50	1	9	5.2	1.53862	50	1	9	3.4	1.74964	50	1	9	4.94	1.62141	50	1	9	5.62	1.70102	50	1	8	3.14	2.30359	50	1	9	1.86	1.62895	50	1	9	6.54	1.91886	50	4	17	10.5	3.68256	25	1	7
1082	jagoda	berry	66	358	N	6	50	4	9	6.18	1.20695	50	1	8	3.04	1.78383	50	1	9	5	1.4983	50	1	9	5.38	1.94716	50	1	8	2.88	2.23735	50	1	8	1.88	1.82544	49	1	9	7.87755	1.64104	50	3	17	7.84	3.82452	25	5	9
1083	jajko	egg	1004	561	N	5	50	3	8	5.82	1.11922	50	1	9	3.28	2.25008	50	1	9	4.82	1.49407	50	1	9	5.48	2.02273	50	1	8	2.98	2.30784	50	1	9	1.82	1.93454	50	1	9	8.34	1.31878	50	3	11	5.84	2.40204	25	3	8
1084	jakość	quality	1050	638	N	6	50	4	9	6.28	1.16128	50	1	8	3.3	1.7291	50	2	9	6.52	1.50156	50	1	9	6.42	2.07108	50	1	9	5.08	2.19312	50	1	9	5.82	2.27399	50	1	9	4.34	2.46287	50	4	15	9.36	3.08227	25	4	8
1085	jałmużna	alms	45	44	N	8	50	2	7	4.36	1.36666	50	1	8	4.04	2.12814	50	1	8	3.86	1.87366	50	1	9	4.84	2.22564	50	1	8	3.84	2.27999	50	1	9	3.92	2.5382	50	1	9	6.22	2.10238	50	4	18	10.96	3.55688	25	2	7
1086	jałowy	arid	33	146	A	6	50	1	6	3.96	0.946745	50	1	8	2.94	1.98371	50	1	7	3.58	1.67929	50	1	9	5.6	1.92725	50	1	7	3.22	2.00296	49	1	9	4.38776	2.23436	49	1	9	5.20408	2.30922	50	4	18	11.68	3.35298	25	3	6
1087	jamnik	Dachshund	15	207	N	6	50	2	8	5.52	1.24933	50	1	9	3.26	2.11708	50	1	8	4.44	1.48681	50	1	9	5.48	2.21535	50	1	6	2.32	1.36187	50	1	6	1.64	1.20814	50	1	9	8.02	1.68414	50	3	15	7.5	3.0051	25	3	8
1088	jarzmo	yoke	52	213	N	6	48	1	6	4.04167	1.12908	48	1	8	4.3125	2.34436	49	1	8	3.69388	1.85072	46	1	9	5.56522	1.86967	49	1	8	3.71429	2.02073	44	1	9	4.29545	2.19492	49	1	9	3.7551	2.14603	49	4	18	12.4694	3.63491	23	1	5
1089	jaskinia	cave	549	624	N	8	50	1	8	5.48	1.4032	50	1	8	3.42	1.67929	49	1	7	4.12245	1.40879	50	1	9	5.46	2.20584	50	1	9	2.72	1.95918	50	1	9	2.42	2.27757	50	1	9	7.98	1.50496	50	3	18	8.1	3.78099	25	1	8
1090	jaskrawy	stark	27	398	A	8	50	1	8	5.08	1.2911	49	1	9	4.55102	2.30092	50	2	8	5.48	1.34377	50	1	9	5.02	2.21765	50	1	7	3.22	1.87671	50	1	8	4.38	1.97835	50	1	9	7.12	2.01667	50	4	16	9.4	3.2388	25	1	6
1091	jasny	bright	1469	2644	A	5	50	3	9	6.2	1.21218	50	1	8	3.36	2.18305	50	2	9	5.74	1.41147	50	1	9	5.16	1.9098	50	1	8	4.02	2.31667	50	1	9	5	2.12852	50	1	9	7	2.11891	50	3	15	6.96	3.06368	25	3	9
1092	jastrząb	hawk	220	422	N	8	50	2	8	5.6	1.2454	50	1	9	3.72	2.43311	50	2	9	6.42	1.51307	50	1	9	5.56	2.0816	50	1	7	2.7	1.82108	50	1	9	1.8	1.88442	50	1	9	7.96	1.51132	50	3	17	8.24	3.14649	25	2	8
1093	jaszczurka	lizard	203	325	N	10	50	1	8	4.98	1.50496	50	1	8	3.72	2.09995	50	3	9	4.84	1.26749	50	1	9	5.9	1.76416	50	1	6	2.4	1.5253	50	1	7	1.84	1.63333	50	1	9	7.82	1.74602	50	3	15	7.56	2.8867	25	1	8
1094	jaśmin	jasmine	52	44	N	6	50	4	9	6.28	1.22957	50	1	9	2.6	1.81827	50	2	7	5.04	1.02936	50	1	9	5.18	1.74602	50	1	9	3.24	2.66925	50	1	6	1.76	1.28667	50	2	9	6.76	2.23662	50	3	16	10.6	3.63655	25	4	9
1095	jazda	ride	5958	2101	N	5	50	3	9	5.82	1.13731	50	1	8	4.2	2.20389	50	2	8	5.72	1.08872	50	1	9	6.06	1.99397	50	1	7	3.62	1.98864	50	1	9	3.44	2.13962	50	1	9	6.44	2.13962	50	4	13	7.9	2.65922	25	3	9
1096	jazgot	clamor	29	229	N	6	50	1	6	3.44	1.12776	49	1	9	5.20408	2.49148	50	1	9	4.3	1.86537	50	1	9	4.82	2.41331	50	1	7	2.76	1.99551	50	1	9	4.44	2.43411	49	1	9	5.42857	2.23607	50	3	18	10.6	3.80655	25	1	5
1097	jazzowy	jazz	62	28	A	7	50	2	9	5.94	1.54405	50	1	9	3.3	2.26103	50	4	8	5.7	1.14731	50	1	9	5.82	1.99683	50	1	6	3.04	1.68983	50	1	9	5.1	2.35822	50	2	9	5.98	2.0946	50	4	17	11.5	3.38213	25	2	9
1098	jaźń	self	70	241	N	4	48	2	9	5.33333	1.20872	48	1	8	3.45833	1.99956	50	2	9	5.68	1.5576	48	1	9	5.47917	2.10359	50	1	9	4.08	2.58599	49	1	9	7.20408	2.20775	48	1	9	3.89583	2.48604	50	5	17	12.78	3.47757	24	2	9
1099	jądro	testicle	326	420	N	5	50	1	7	4.98	1.03982	50	1	9	4.28	2.53176	50	1	9	5.54	1.78669	50	1	9	5.76	1.97495	50	1	8	3.26	1.77062	50	1	9	2.7	2.18763	50	1	9	7.42	2.03129	50	4	16	10.9	3.27794	25	1	7
1100	jednostka	unit	1894	919	N	9	50	2	9	5.02	1.15157	50	1	9	3	2.22234	50	1	9	5.66	1.74508	50	1	9	6.6	1.85164	50	1	9	4.6	2.47436	50	1	9	4.08	2.48949	50	1	9	4.58	2.57214	50	4	17	9.94	3.37705	25	2	7
1101	jedwab	silk	359	522	N	6	50	4	9	6.48	1.29741	50	1	8	2.74	1.94632	50	2	9	5.66	1.58578	50	1	9	5.28	2.12891	50	1	9	2.84	2.2439	50	1	8	1.94	1.49024	50	1	9	6.92	2.13656	50	3	16	10.44	3.17619	25	4	9
1102	jedzenie	food	9736	4108	N	8	50	3	9	6.98	1.40683	50	1	9	4.1	2.20621	50	3	9	5.78	1.40393	50	1	9	5.24	2.05595	50	1	9	5.22	2.51761	50	1	8	2.5	1.96136	50	1	9	7.46	1.94002	50	3	13	6	2.72554	25	5	9
1103	jeep	jeep	323	231	N	4	50	4	9	6.22	1.41839	50	1	9	4.06	2.21691	50	2	9	6.04	1.48407	50	1	9	5.6	1.96915	50	1	7	2.82	1.91333	50	1	9	1.86	1.74975	49	1	9	7.85714	1.55456	50	3	17	9	3.32584	25	4	9
1104	jeleń	deer	291	496	N	5	50	4	7	5.54	0.838122	50	1	9	3.36	1.99755	50	1	9	4.68	1.49065	50	1	9	5.56	1.8753	50	1	8	2.62	1.91546	50	1	7	1.56	1.23156	50	1	9	7.94	1.60878	50	4	15	8.16	3.26615	25	4	7
1105	jelita	intestines	503	187	N	6	50	1	7	4.16	1.43371	50	1	8	3.8	2.08003	50	1	7	4.34	1.1537	50	1	9	5.76	1.82455	50	1	9	3.62	2.415	50	1	8	1.82	1.48035	50	1	9	7.22	2.06319	50	3	16	10.18	2.78985	25	1	6
1106	jelito	intestine	155	57	N	6	50	1	8	3.98	1.4497	50	1	8	4	2.19461	50	1	7	4.62	1.2599	50	1	9	5.76	2.05595	50	1	8	3.24	2.19981	50	1	9	2.22	2.15037	50	1	9	7.7	1.71726	50	3	17	10.38	3.71368	25	1	6
1107	jełczeć	decompose	0	0	V	7	48	1	6	3.52083	1.07168	48	1	8	4.47917	2.06274	47	1	8	3.42553	1.49992	46	1	9	5.3913	1.9146	47	1	8	2.82979	2.10918	47	1	9	4.06383	2.26892	40	1	9	5.2	2.57403	49	4	18	12.4898	3.2985	25	1	6
1108	jeniec	captive	104	558	N	6	50	1	7	3.1	1.28174	50	1	9	4.84	2.29783	50	1	6	2.48	1.48791	50	1	9	5.98	2.06516	50	1	8	3.02	1.67198	49	1	9	2.81633	2.09835	50	1	9	6.6	2.12852	50	4	17	11.36	3.31822	25	1	6
1109	jesień	autumn	418	1266	N	6	50	3	9	5.54	1.4875	50	1	7	2.76	1.61068	50	1	8	4.22	1.5687	50	1	9	5.22	2.07305	50	1	8	3.48	2.03279	50	1	9	3.86	2.48267	50	1	9	7.54	1.68074	50	3	16	7.28	3.46434	25	3	8
1110	jeść	eat	8097	5057	V	4	50	4	9	6.96	1.31857	50	1	9	4.12	2.12538	50	3	9	5.69	1.55278	50	1	9	5.23	1.99593	50	1	9	4.4	2.4616	50	1	8	3.4	1.82025	50	1	9	7.66	1.84168	50	3	13	5.32	2.67431	25	5	9
1111	jezioro	lake	1296	2742	N	7	50	4	9	6.78	1.26636	50	1	7	2.8	1.67819	50	1	9	5.18	1.39518	50	1	9	5.58	1.84158	50	1	9	3.94	2.39395	50	1	9	1.88	1.56022	50	1	9	8.2	1.59079	50	3	12	6.64	2.42234	25	4	9
1112	jeździć	to ride	2530	1420	V	7	50	3	9	5.96	1.17734	50	1	9	4.18	1.99683	50	2	8	5.82	1.32002	50	1	9	5.52	2.04281	50	1	8	4.5	2.00255	50	1	8	3.8	1.90595	50	1	9	7.22	1.99274	50	3	16	7.06	3.41909	25	3	9
1113	jeż	hedgehog	54	314	N	3	50	2	9	5.82	1.43839	50	1	9	3.38	2.00906	50	1	9	5.04	1.41364	50	1	9	5.52	2.14989	50	1	9	3.02	2.12363	50	1	8	1.8	1.78429	50	1	9	8.18	1.49407	50	3	15	6.84	3.29725	25	2	8
1114	jeżdżenie	riding	91	33	V	9	50	3	9	6.06	1.30008	50	1	8	4	1.88442	49	2	9	5.71429	1.47196	50	2	9	6.04	1.97907	50	1	8	3.9	2.14047	50	1	9	3.72	2.19499	50	1	9	6.8	1.90595	50	3	15	7.16	3.32805	25	3	9
1115	jęczeć	to groan	280	311	V	6	50	1	7	3.68	1.3468	50	1	9	5.22	2.3149	50	1	9	3.66	1.63645	50	1	9	4.06	2.06437	50	1	8	3.46	2.14961	50	1	9	3.98	2.07502	50	1	9	7.22	1.8438	50	3	14	8.68	2.79533	25	1	6
1116	jęczmień	barley	54	75	N	8	50	1	9	4.96	1.33951	50	1	8	3.12	2.35294	50	2	8	4.84	1.29929	50	1	9	5.92	1.95709	50	1	7	2.7	1.84336	50	1	7	1.68	1.31615	50	1	9	6.68	2.33378	50	3	16	9.58	3.27694	25	1	7
1117	jęknąć	to whine	6	59	V	6	50	1	7	3.8	1.2454	50	1	9	4.94	2.2261	50	1	7	3.4	1.51186	50	1	9	4.08	2.08826	50	1	6	3.24	1.79068	50	1	9	4.34	2.1439	50	1	9	6.8	1.90595	50	5	15	8.74	2.80532	25	1	6
1118	język	language	4635	8441	N	5	50	4	7	5.54	0.761577	50	1	8	3.28	2.14799	50	4	9	5.86	1.52543	50	1	9	5.78	2.10238	50	1	9	3.82	2.33597	50	1	9	2.84	2.38499	50	1	9	7.76	1.76774	50	3	12	6.12	2.46312	25	5	7
1119	jodła	fir	10	127	N	5	50	3	9	5.68	1.28476	50	1	8	2.82	1.75767	50	1	9	5.1	1.16496	50	1	9	5.84	1.77695	50	1	8	2.72	2.13847	50	1	8	1.9	1.66905	50	1	9	7.38	1.89403	50	4	14	9.04	2.72524	25	3	9
1120	joga	yoga	157	53	N	4	50	1	9	5.7	1.52864	50	1	9	2.64	1.95626	50	2	9	5.4	1.60357	50	1	9	5.22	2.39293	50	1	6	2.76	1.70904	50	1	9	3.62	2.53055	49	1	9	7.38776	1.83503	50	4	17	10.46	3.13772	25	1	9
1121	jogurt	yogurt	365	58	N	6	50	4	9	6.24	1.20475	50	1	8	2.8	1.76126	50	1	9	5.16	1.21823	50	1	9	5.6	2.08003	50	1	9	3.52	2.26094	50	1	8	1.8	1.56492	50	1	9	8.1	1.54193	50	3	15	6.82	3.06854	25	5	9
1122	jutro	tomorrow	40348	16681	adv	5	50	1	9	5.84	1.43371	50	1	9	3.62	2.02928	50	2	8	5.28	1.42914	50	1	9	5.84	2.12238	50	1	9	4.7	2.71992	50	1	9	5.64	2.44749	50	1	9	4.54	2.69701	50	3	10	5.7	1.90863	25	1	9
1123	kabel	cable	687	765	N	5	49	3	7	4.83673	0.85017	50	1	8	3.26	2.00825	50	2	8	5.14	1.27791	50	1	9	6.56	2.10112	50	1	8	3.52	2.36678	50	1	8	1.88	1.67381	50	1	9	7.9	1.79853	50	4	13	7.58	2.34816	24	3	6
1124	kabina	cabin	250	530	N	6	50	4	8	5.24	0.846602	50	1	9	3.48	2.21535	50	1	9	4.98	1.43555	50	1	9	6.08	2.08826	50	1	9	2.98	2.10432	50	1	9	1.96	1.71381	50	1	9	7.26	1.82734	50	3	14	7.78	2.99857	25	4	7
1125	kabura	holster	25	72	N	6	47	2	8	4.95745	1.16016	46	1	9	4	2.319	42	2	9	5.69048	1.31572	41	1	9	5.68293	1.95498	46	1	7	2.5	1.96356	45	1	9	2.42222	2.3692	42	1	9	6.5	2.44201	47	6	18	12.234	3.52761	23	2	8
1126	kac	hangover	130	341	N	3	50	1	6	2.72	1.21286	50	1	9	4.92	2.52207	49	1	9	3.32653	1.76054	50	1	9	4.68	2.1987	49	1	8	3.12245	2.06794	50	1	9	3.86	2.41602	50	1	9	7.26	1.88236	50	4	17	12.16	3.3707	25	1	6
1127	kaczka	duck	697	286	N	6	50	3	7	5.32	0.890769	50	1	9	3.16	1.96251	50	2	6	4.5	0.974156	50	1	9	5.62	1.67685	50	1	9	2.98	1.94296	50	1	9	2.08	2.20241	50	1	9	8.1	1.80984	50	3	15	7.1	3.41814	25	4	7
1128	kaftan bezpieczeństwa	straitjacket	3092	3383.5	N	21	50	1	7	3	1.35526	50	1	9	4.84	2.30669	50	1	9	3.74	2.38028	50	1	9	4.92	2.70932	50	1	9	3.16	2.1605	50	1	7	2	1.61624	50	1	9	7.54	1.71678	50	4	17	11.66	3.14682	25	1	7
1129	kajak	kayak	112	91	N	5	50	1	9	5.92	1.46858	50	1	8	3.52	2.00245	50	1	8	5.22	1.55563	50	1	9	5.36	2.07768	50	1	7	2.7	1.8979	50	1	9	1.8	1.81827	50	1	9	8.06	1.80034	50	3	15	8.82	3.04182	25	1	9
1130	kakao	cocoa	407	295	N	5	50	1	9	6.46	1.61889	50	1	9	3.16	2.08356	50	2	8	5.16	1.13137	50	1	9	5.18	2.16361	50	1	7	2.98	2.06516	50	1	9	1.96	1.97907	50	1	9	8.1	1.43214	50	3	12	6.3	2.14047	25	1	9
1131	kałuża	puddle	123	303	N	6	50	2	9	4.82	1.08214	50	1	9	3.4	1.91663	50	1	6	4.1	1.11117	50	1	9	5.86	2.01028	50	1	8	2.66	1.77982	50	1	8	1.92	1.66403	50	1	9	7.86	1.52543	50	3	12	6.32	2.66833	25	2	9
1132	kamień	stone	3496	8338	N	6	50	2	8	5.14	1.04998	50	1	8	2.86	1.76138	50	3	8	5.26	1.42585	50	1	9	5.74	2.08796	50	1	7	3.14	2.08992	50	1	8	1.82	1.57389	50	1	9	7.94	1.75441	50	3	18	6.48	3.6379	25	2	8
1133	kamizelka	vest	265	154	N	9	50	4	8	5.3	0.788954	50	1	9	2.78	1.82153	50	1	8	5.42	1.26314	50	1	9	5.72	1.86307	50	1	7	2.82	1.97629	50	1	7	1.76	1.40785	50	1	9	7.9	1.68123	50	3	13	7.68	2.3512	25	4	7
1134	kanał	canal	1916	1412	N	5	50	1	7	4.36	1.33646	50	1	9	3.44	2.26923	50	1	8	4.5	1.58114	50	1	9	6.04	2.30315	50	1	7	3.04	2.04001	50	1	8	2.38	2.01919	50	1	9	6.82	2.15416	50	4	15	8.3	3.18959	25	1	6
1135	kanał ściekowy	sewer	975	715	N	14	50	1	7	3.38	1.3536	50	1	9	4.32	2.3074	50	1	7	3.56	1.41652	50	1	9	6.4	1.90595	50	1	8	2.58	2.08091	50	1	9	2.36	1.9458	50	1	9	6.96	1.89478	50	4	17	10.54	3.62649	25	1	6
1136	kanon	canon	39	76	N	5	50	4	8	5.34	0.823383	50	1	9	3.26	2.07817	50	1	8	5.28	1.78474	50	1	9	6.18	2.08679	50	1	7	3.36	2.02797	50	1	9	5.36	2.66313	50	1	9	4.3	2.61276	50	3	17	11.5	3.65474	25	4	7
1137	kapać	to drip	24	66	V	5	50	3	9	4.62	1.2436	50	1	9	3.92	2.20241	50	1	8	4.36	1.27391	50	1	9	5.7	1.77569	50	1	6	2.98	1.91119	50	1	9	3.52	2.20611	50	1	9	7.14	1.87366	50	3	13	7.2	2.79212	25	3	7
1138	kapelusz	hat	2780	4387	N	8	50	1	8	5.5	1.16496	50	1	8	2.82	1.75767	50	3	7	5.06	0.977502	50	1	9	6.06	1.70725	50	1	8	2.8	2.02031	50	1	6	1.64	1.25779	50	1	9	7.92	1.70042	50	3	16	6.86	3.14941	25	1	8
1139	kapitan	captain	9725	15851	N	7	50	3	9	5.96	1.293	50	1	9	3.88	2.17256	50	1	9	7.22	1.66953	50	1	9	6.78	2.03329	50	1	8	3.6	2.0702	50	1	7	2.5	1.60675	50	1	9	7.56	1.7975	50	3	12	7.72	2.39932	25	3	9
1140	kaplica	chapel	212	273	N	7	50	1	9	5.22	1.58166	50	1	8	3.4	1.93781	50	2	9	5.56	1.71619	50	1	9	5.18	2.43017	50	1	8	3.92	2.19312	50	1	9	2.54	2.21507	50	1	9	7.54	1.76369	49	3	13	8.89796	2.45157	25	2	9
1141	kaprys	fantasy	176	399	N	6	50	1	6	3.8	1.06904	50	1	9	4.7	2.30572	50	2	9	5.04	1.77235	50	1	9	4.76	2.24572	50	1	8	3.94	2.09382	50	1	9	6.36	2.24754	50	1	9	4.98	2.27219	50	4	16	8.82	2.80444	25	1	6
1142	kaptur	hood	198	979	N	6	50	3	8	5.58	1.16216	50	1	9	2.96	2.04999	50	1	8	4.84	1.84457	50	1	9	5.44	1.88615	50	1	8	3.32	2.1894	50	1	9	1.94	1.97339	50	1	9	7.88	1.75708	50	3	15	7.12	3.00095	25	3	8
1143	kapusta	cabbage	187	162	N	7	50	3	9	5.3	1.19949	50	1	9	2.76	1.84678	50	1	8	4.7	1.24949	50	1	9	5.94	1.73099	50	1	7	2.52	1.6932	50	1	8	1.88	1.85868	50	1	9	8.02	1.49134	50	3	10	6.52	1.95082	25	3	8
1144	kara	penalty/ punishment	2300	2214	A	4	50	1	6	2.92	0.986439	50	1	9	5.3	2.20621	50	1	9	4.46	2.3837	50	1	9	6.14	2.0001	50	1	9	4.52	2.28786	50	1	9	5.08	2.60956	50	1	9	5.52	2.02273	50	3	11	6	2.09956	25	1	5
1145	kara śmierci	death penalty	11333.5	13997	N	12	50	1	6	1.96	1.293	50	1	9	6.02	2.56738	50	1	9	4.32	2.86741	50	1	9	5.9	2.70487	50	1	9	4.68	2.84598	50	1	9	3.72	2.27713	50	1	9	7.1	2.12132	50	4	16	10.64	3.36707	25	1	5
1146	karabin	rifle	1246	2600	N	7	50	1	9	4.06	1.78897	50	1	9	5.44	2.41728	50	1	9	6.22	2.4352	50	1	9	5.14	2.55559	49	1	7	3.16327	1.90774	50	1	5	1.52	1.11098	50	1	9	8	1.6413	50	4	15	8.36	2.93299	25	1	5
1147	karać	to punish	278	324	V	5	50	1	9	3.24	1.40785	50	1	9	4.98	2.52732	50	2	9	6.18	2.11593	50	1	9	5.78	2.06319	50	1	9	4.44	2.58851	50	1	9	5.08	2.08826	50	1	9	5.76	2.19052	50	3	17	7.34	3.20465	25	1	9
1148	karafka	carafe	14	92	N	7	49	3	8	5.53061	0.844148	49	1	9	3.69388	2.05349	49	1	8	5.28571	1.42887	49	1	9	5.85714	1.9685	49	1	8	3.04082	2.25425	49	1	9	2.38776	2.27135	46	1	9	6.91304	2.13777	50	4	18	11.22	3.79737	25	1	5
1149	karaluch	cockroach	228	116	N	8	50	1	6	2.56	1.56701	50	1	9	4.76	2.22747	49	1	9	3.63265	1.77593	50	1	9	5.84	1.99346	50	1	6	2.36	1.5748	50	1	6	1.54	1.12866	50	1	9	7.64	1.82678	50	3	17	8.9	3.70466	24	3	8
1150	karetka	chaise	660	336	N	7	50	1	9	3.92	1.65172	49	1	9	5.44898	2.31895	50	2	9	5.28	1.95918	50	1	9	5.54	2.40925	50	1	9	4.34	2.60776	50	1	8	1.86	1.73805	50	1	9	7.86	1.85175	50	3	12	7.04	2.20352	25	1	9
1151	karma	karma	591	61	N	5	50	2	9	5.16	1.11319	50	1	9	3.9	2.41804	50	1	9	5.18	1.73429	50	1	9	5.64	1.84899	50	1	9	3.5	2.48465	50	1	9	4.52	3.36998	50	1	9	6.86	2.23159	50	3	18	9.88	4.22162	25	3	8
1152	karmić	nourish	691	728	V	6	50	3	9	6.02	1.30133	50	1	9	3.58	2.06121	50	2	9	5.92	1.65172	50	2	9	5.82	2.05724	50	1	9	4.34	2.20028	50	1	9	3.82	2.25597	50	1	9	6.96	2.05992	50	3	13	6.38	2.82763	25	3	9
1153	karnawał	carnival	195	205	N	8	50	5	8	6.8	0.947607	50	1	9	5.16	2.49375	50	2	8	5.56	1.1808	50	1	9	3.94	2.12286	50	1	9	3.88	2.54462	50	1	9	3.8	2.42437	50	1	9	7.18	1.80351	50	3	16	9.7	3.1053	25	5	8
1154	karp	carp	128	171	N	4	50	1	8	4.98	1.31692	50	1	9	3.42	2.32194	50	1	8	4.58	1.44406	50	1	9	5.68	1.91066	50	1	7	2.54	1.78669	50	1	9	1.86	1.82958	50	1	9	7.92	1.61422	50	3	14	7.7	2.80851	25	1	8
1155	kartel	cartel	221	38	N	6	45	1	7	3.86667	1.19848	45	1	9	4.95556	2.19458	43	2	9	5.46512	1.81723	42	1	9	5.54762	2.03868	48	1	9	3.41667	2.28625	39	1	9	3.89744	2.50047	38	1	9	4.15789	2.33106	46	4	18	12.8696	4.1183	20	2	5
1156	karton	cardboard	238	284	N	6	50	2	8	5.12	0.961292	50	1	8	3	1.86263	50	1	6	4.22	1.14802	50	1	9	5.78	1.77615	50	1	8	2.4	1.86263	49	1	9	1.79592	1.83689	50	1	9	7.88	1.53384	50	3	17	8.16	3.4188	25	2	8
1157	karuzela	carousel	85	180	N	8	50	4	9	6.38	1.32311	50	1	8	4.54	2.24254	50	2	9	4.98	1.31692	50	1	9	4.8	2.36471	50	1	8	3.08	2.10771	50	1	7	1.86	1.62895	50	1	9	8.14	1.48475	50	3	14	6.82	3.16028	25	5	9
1158	karykatura	pamphlet / caricature	29	131	N	10	50	2	8	5.56	1.50048	49	1	9	4.20408	2.21716	50	2	9	4.82	1.69862	49	1	9	5.69388	2.16221	50	1	5	2.5	1.38873	50	1	9	3.88	2.47139	50	1	9	7.54	1.69284	50	4	18	10.28	3.3627	25	2	8
1159	karzeł	dwarf	326	575	N	6	50	2	7	4.32	1.15069	50	1	7	3.56	1.76311	50	1	6	3.72	1.34073	50	1	9	5.6	1.82946	50	1	8	2.64	1.92471	50	1	8	2.16	1.64577	50	1	9	7.8	1.76126	50	3	17	9.76	3.54884	25	2	7
1160	kask	helmet	536	336	N	4	50	3	9	5.44	0.993037	50	1	7	3.34	1.81389	50	1	9	5.76	1.58514	50	1	9	6.5	2.12132	50	1	8	3.3	2.35822	50	1	9	1.8	1.92725	50	1	9	8.14	1.457	50	3	16	8.12	3.3905	25	3	9
1161	kasyno	casino	627	140	N	6	50	1	8	4.78	1.37455	50	1	9	4.32	2.51883	50	1	9	5.16	2.1605	50	1	9	5.18	2.49645	50	1	7	3.4	1.96915	50	1	9	2.3	2.08248	50	1	9	7.58	1.66709	50	4	16	10.86	3.23886	25	1	7
1162	kaszel	cough	508	679	N	6	50	1	6	3.44	1.03332	50	1	8	4.36	2.37985	50	1	7	4.02	1.31692	50	1	9	5.8	1.80702	50	1	7	3.18	1.85923	50	1	7	2.76	1.87964	50	1	9	7.78	1.7876	50	3	14	6.7	2.99148	25	1	6
1163	kat	executioner	1023	815	N	3	50	1	7	3.06	1.62141	50	1	9	5.94	2.21691	50	1	9	6.16	2.27999	50	1	9	5.58	2.39974	50	1	9	3.94	2.26247	50	1	7	2.62	1.65233	50	1	9	7.3	1.83225	50	4	16	10.6	3.05059	25	1	7
1164	katalogować	to fling	13	6	V	11	49	2	7	4.69388	0.983279	50	1	8	3.4	1.77281	50	3	8	5.7	1.3132	50	3	9	7.44	1.52744	50	1	8	3.56	2.04201	50	1	9	4.18	1.98659	50	1	9	5.46	2.22426	50	4	17	11.68	3.40132	24	2	6
1165	katastrofa	disaster	1692	910	N	10	50	1	6	2.1	1.11117	50	1	9	5.96	2.68754	50	1	9	3.72	2.32151	50	1	9	4.24	2.63849	50	1	9	5.18	2.51274	50	1	9	4.54	2.22426	50	1	9	6.92	2.00855	50	4	17	9.14	3.29508	25	1	6
1166	kawa	coffee	3252	963	N	4	50	2	9	6.34	1.54669	50	1	9	4.04	2.37298	50	2	9	5.36	1.71143	50	1	9	5.02	2.12363	50	1	9	3.3	2.19694	50	1	8	1.92	1.81648	50	1	9	8.12	1.53384	50	3	14	7.28	2.90699	25	2	9
1167	kawaler	single	384	849	N	7	50	1	8	5.66	1.30321	50	1	8	3.96	2.0698	50	1	8	5.16	1.55655	50	1	9	5.44	2.09138	50	1	9	4.08	2.43143	50	1	7	2.86	1.89532	50	1	9	6.2	2.03038	50	4	17	9.9	3.68256	25	3	8
1168	kawałek	chunk	6938	8697	N	7	50	3	7	5.16	0.765586	50	1	7	2.94	1.59604	50	1	7	4.56	1.14571	50	1	9	5.88	1.70999	50	1	9	3.52	2.43478	49	1	8	3.65306	2.10704	50	1	9	6.06	2.15151	50	3	13	6.92	2.96125	25	3	7
1169	kawiarnia	cafe	299	247	N	9	50	3	9	6.4	1.34012	50	1	9	3.32	1.95292	50	1	8	5.24	1.28667	50	1	9	5.42	1.99069	50	1	8	3.36	2.31023	50	1	9	2.18	1.96593	50	1	9	7.98	1.47759	50	3	16	8.64	3.26865	25	3	9
1170	Kazachstan	Kazakhstan	33	0	N	10	50	2	8	5.04	1.24474	50	1	9	3.72	2.20426	50	1	8	4.6	1.5253	50	1	9	5.56	2.0118	50	1	9	2.82	2.0473	50	1	9	2.64	2.29249	50	1	9	5.02	2.49481	50	4	18	11.92	3.14831	25	3	7
1171	kazanie	sermon	380	547	V	7	50	1	7	4.2	1.27775	50	1	8	3.7	2.09226	50	2	9	5.16	1.64577	50	1	9	5.56	2.20537	50	1	9	3.84	2.34181	50	1	9	4.84	2.57428	50	1	9	6.44	2.10112	50	3	14	8.3	2.72741	25	1	6
1172	kazirodztwo	incest	80	57	N	11	50	1	7	1.94	1.23569	50	1	9	6.46	2.13054	50	1	8	3.3	1.80984	50	1	9	4.52	2.60486	50	1	9	4.2	2.4908	50	1	9	5.02	2.16173	50	1	9	5.34	2.47938	50	5	18	12.8	3.2639	25	1	5
1173	kąpiel	bath	1673	927	N	6	50	4	9	7	1.19523	50	1	9	3.52	2.38396	50	1	9	5.36	1.63832	50	1	9	5.34	1.80261	50	1	8	3.56	2.13962	50	1	9	2.6	2.12852	50	1	9	7.98	1.53184	50	3	17	6.96	3.81169	25	4	9
1174	kąt	angle	757	2562	N	3	50	1	7	4.94	1.13227	50	1	9	3.52	2.22454	50	1	8	4.62	1.73664	50	1	9	6.3	1.8979	50	1	9	3.98	2.91015	50	1	9	2.66	2.00621	50	1	9	7.2	2.04041	50	3	15	7.74	2.6864	25	1	7
1175	kciuk	thumb	533	766	N	5	50	2	8	5.22	0.932191	50	1	9	3.16	2.02394	50	1	9	5.44	1.56701	50	1	9	5.46	2.19657	50	1	8	3.18	2.21027	50	1	9	1.92	2.03881	50	1	9	8.12	1.50699	50	3	15	7.26	3.16105	25	2	7
1176	kelner	waiter	1043	1555	N	6	50	4	8	5.5	0.863075	50	1	9	3.44	2.11081	50	1	9	4.84	1.50319	50	1	9	6.46	1.61889	50	1	7	2.9	1.86537	50	1	9	2.08	1.74777	50	1	9	7.9	1.52864	50	3	12	7.88	2.37022	25	4	8
1177	ketchup	ketchup	281	18	N	7	50	3	9	5.86	1.44293	50	1	9	3.18	1.97629	50	2	9	4.96	1.19455	50	1	9	5.7	1.83225	50	1	8	3.04	2.29427	50	1	7	1.44	1.0721	50	1	9	8.1	1.52864	50	3	12	6.68	2.33378	25	3	9
1178	kędzior	curl	18	126	N	7	48	3	7	5.375	0.981206	49	1	9	3.81633	2.36003	50	1	8	4.46	1.47372	50	1	9	5.42	1.91759	49	1	8	2.77551	2.08432	46	1	9	2.08696	1.51769	49	1	9	6.65306	2.06711	49	4	16	10.1224	3.09995	24	3	7
1179	kępa	cluster	6	197	N	4	50	2	7	4.9	0.788954	50	1	9	3.34	1.97546	48	1	7	4.52083	1.16673	50	1	9	6	1.74964	50	1	7	2.54	1.86493	49	1	7	2.18367	1.4094	50	1	9	6.58	2.29543	50	4	15	9.7	3.28416	25	2	6
1180	kępka	tuft	16	53	N	5	50	2	8	5.16	1.0174	50	1	9	3.2	2	50	1	7	4.42	1.14446	50	1	9	5.68	1.84546	50	1	8	3.14	2.24981	50	1	9	2.26	2.13628	49	1	9	6.4898	2.00128	50	4	16	9.78	3.14474	25	2	6
1181	kęs	chunk	157	699	N	3	50	4	9	5.62	1.22708	50	1	8	3.46	1.87584	50	2	8	5.02	1.33233	50	1	9	5.96	1.57739	50	1	8	3.68	2.33378	50	1	9	3	2.29463	50	1	9	6.86	2.05049	50	3	16	8.12	3.49717	25	4	9
1182	khaki	khaki	77	451	N	5	47	2	9	5.53191	1.21317	47	1	9	3.55319	2.06217	49	1	9	4.81633	1.50932	46	1	9	5.76087	1.68898	49	1	7	2.32653	1.61229	47	1	9	3.21277	2.36768	44	2	9	7.56818	1.68988	46	4	18	12.0652	3.55529	24	2	9
1183	kibel	loo	334	75	N	5	50	1	7	3.92	1.32234	50	1	7	3.98	2.05526	50	1	6	3.74	1.2586	50	1	9	5.92	2.00855	50	1	8	2.66	1.72153	50	1	9	1.78	1.60725	50	1	9	8.06	1.59604	50	3	17	8.26	3.2752	25	1	7
1184	kichać	to sneeze	47	77	V	6	50	2	9	4.88	1.39445	50	1	8	4.1	2.18763	50	1	9	3.92	1.61422	50	1	9	5.12	2.20981	50	1	8	3.5	2.09226	50	1	8	3.36	1.89263	50	1	9	7.64	1.65073	50	3	13	6.84	2.77275	25	2	9
1185	kicz	Kitsch	75	86	N	4	50	1	8	3.54	1.32803	50	1	9	4.26	2.00825	50	1	6	3.72	1.38564	50	1	9	5.4	2.09956	49	1	8	3.20408	2.01018	50	1	9	5.76	2.29071	50	1	9	5.78	1.99274	50	5	18	10.76	3.32928	25	1	5
1186	kielich	chalice	307	1206	N	7	50	4	8	5.56	0.993037	50	1	9	4.06	2.10354	50	2	8	5.6	1.3248	50	1	9	5.9	2.10199	50	1	8	3.36	2.22013	50	1	9	2.22	2.24327	50	1	9	7.7	1.84336	50	3	16	8.26	2.96104	25	4	8
1187	kiełbasa	sausage	225	153	N	8	50	2	9	5.76	1.49229	50	1	9	3.42	2.21396	50	2	7	4.94	1.05772	50	1	9	5.7	1.83225	50	1	8	3.14	2.20399	50	1	7	1.66	1.40857	50	1	9	8.32	1.49065	50	3	13	6.76	2.79621	25	2	9
1188	kiełek	sprout	13	30	N	6	50	3	8	5.4	0.880631	50	1	9	3.02	1.86799	50	1	9	5	1.61624	50	1	9	5.62	1.65233	50	1	6	2.38	1.57649	50	1	8	2.12	1.86963	50	2	9	7.1	1.76416	50	4	17	10.12	3.15995	25	3	8
1189	kiełkować	to germ	14	101	V	9	50	4	8	5.86	0.947822	50	1	9	3.44	2.11081	50	1	9	5.5	1.68123	50	2	9	5.4	1.6413	50	1	9	4.32	2.2537	50	1	9	3.96	2.28536	50	1	9	6.82	1.826	50	3	15	9.78	2.68244	25	5	8
1190	kiełkowanie	germination	5	10	V	11	50	4	9	5.84	1.0947	50	1	7	3.28	1.91706	50	2	9	5.5	1.52864	50	1	9	5.48	1.97164	50	1	8	3.04	1.74917	50	1	8	3.48	2.08238	50	1	9	7.06	1.97339	50	3	16	10.44	3.15685	25	4	9
1191	kiepski	poor	1916	514	A	7	50	1	8	3.3	1.23305	50	1	8	4.24	2.29071	50	1	8	3.5	1.55511	50	1	9	5.28	1.80747	50	1	8	3.68	2.39421	50	1	9	5.66	1.95469	50	1	9	4.62	2.14657	50	3	13	8.02	2.88904	25	1	5
1192	kierować	to head	1038	1582	V	8	50	3	8	5.68	1.07741	50	1	9	3.76	1.8357	50	2	9	6.38	2.02928	50	2	9	6.6	1.84059	50	1	9	4.28	2.19499	50	1	9	4.72	1.87399	50	1	9	6.82	1.98659	50	3	18	8.2	3.63093	25	3	8
1193	kierować się	to aim	1.13323e+06	1597336	V	12	50	3	8	5.52	0.862838	50	1	8	3.66	1.95469	50	1	9	5.76	1.61068	50	3	9	6.9	1.6194	50	1	9	4.86	1.94842	50	2	9	4.82	1.80351	50	1	9	5.16	2.1605	50	3	15	9.34	3.18549	25	3	8
1194	kierownica	steering wheel	131	80	N	10	50	4	9	5.76	1.28667	50	1	8	3.66	1.99602	50	3	9	6.08	1.52315	50	1	9	6.06	2.06437	50	1	8	3.34	2.0762	50	1	9	1.72	1.49884	49	1	9	8.18367	1.4241	50	3	16	7.68	3.61087	25	4	8
1195	kieszonkowe	pocket money	278	143	A	11	50	4	9	6.28	1.14357	50	1	9	4.44	2.09138	50	2	9	5.36	1.58771	50	1	9	5.86	2.0001	50	1	8	3.98	2.02525	50	1	8	3.14	2.0703	50	1	9	6.66	2.09577	50	3	13	8.4	2.29463	25	5	8
1196	kij	stick	1501	1422	N	3	50	2	7	4.6	1.06904	50	1	8	3.58	2.20473	50	2	9	5.44	1.4591	50	1	9	5.92	1.90424	50	1	9	2.98	1.99479	50	1	8	1.62	1.427	50	1	9	7.82	1.69862	50	3	16	7.04	3.28236	25	2	7
1197	kil	keel	15	102	N	3	29	1	7	4.96552	1.08505	36	1	9	3.77778	2.48551	27	3	8	5.25926	1.02254	32	1	9	6.21875	1.89625	41	1	9	3.09756	2.38542	27	1	9	2.88889	2.47034	17	1	9	5.29412	2.82322	32	4	18	11.9688	4.58247	13	1	7
1198	kilogram	kilo	231	122	N	8	50	1	7	4.74	1.24228	50	1	8	3.52	2.02273	47	2	9	5	1.12288	50	1	9	6.28	1.84103	48	1	9	3.39583	2.22882	49	1	9	3.77551	2.74063	49	1	9	5.85714	2.38921	49	3	17	8.12245	3.49185	25	1	7
1199	kiła	syphilis	49	5	N	4	50	1	8	2.28	1.30993	49	1	9	5.77551	2.22921	50	1	9	3.38	1.66464	50	1	9	5.2	2.2315	50	1	9	3.28	2.14799	49	1	9	3.06122	2.3665	49	1	9	4.71429	2.85774	50	4	18	12.24	4.21155	25	1	3
1200	kiosk	kiosk	76	196	N	5	50	3	8	5.36	0.89807	50	1	6	2.9	1.63195	50	2	8	4.82	1.11922	50	1	9	6.4	1.84059	50	1	8	3.06	2.07423	50	1	8	1.76	1.42227	50	1	9	8.08	1.53649	50	3	17	7.86	3.2199	25	5	7
1201	kitel	frock	41	194	N	5	43	1	7	4.65116	1.25136	49	1	9	3.46939	2.28311	49	2	8	5.40816	1.32159	48	1	9	6.375	1.97457	48	1	7	2.39583	1.52622	44	1	7	1.81818	1.38552	46	1	9	7.26087	2.07026	49	4	18	12.2041	3.8187	23	1	7
1202	kiwi	kiwi	100	40	V	4	50	3	9	6.04	1.49775	50	1	7	2.66	1.73335	50	1	7	4.82	0.98333	50	1	9	5.62	1.79444	50	1	8	2.56	1.83125	49	1	8	1.85714	1.85966	50	1	9	8.06	1.73099	49	3	17	7.69388	3.46533	25	3	9
1203	kiwnąć	to nod	39	108	V	6	50	4	8	5.2	0.755929	50	1	7	3.34	1.82511	50	1	8	5.22	1.34453	50	1	9	5.64	2.02797	50	1	8	3.4	2.08982	50	1	7	3.64	1.53543	50	1	9	6.68	2.17068	50	3	17	8.5	3.4832	25	4	6
1204	klacz	mare	194	1270	N	5	50	1	9	5.38	1.33844	50	1	9	3.48	2.22454	50	2	9	5.12	1.42342	50	1	9	5.6	2.05039	50	1	5	2.18	1.30447	50	1	9	1.76	1.73276	50	1	9	7.42	1.7623	50	4	16	9.72	3.0775	25	1	9
1205	klamka	doorhandle	141	347	N	6	50	2	8	5.12	0.91785	50	1	8	3.16	2.04401	50	1	8	5.28	1.29426	50	1	9	6.26	1.74742	50	1	6	2.68	1.62179	50	1	9	2	1.88442	50	1	9	7.98	1.75534	50	3	15	7.12	3.02803	25	2	7
1206	klamra	buckle	58	81	N	6	50	3	8	5.3	0.909137	50	1	9	3.26	1.82734	50	1	9	5.3	1.43214	50	1	9	6.1	1.90863	50	1	8	3.14	1.91674	50	1	9	1.76	1.55917	50	3	9	7.12	1.84767	50	4	14	9.34	2.70004	25	3	8
1207	klan	clan	605	539	N	4	50	1	8	5.26	1.24228	50	1	9	3.24	1.90123	50	3	9	5.74	1.57545	50	1	9	5.58	1.84158	50	1	7	2.7	1.80984	50	1	9	3.6	2.42437	50	1	9	5.64	2.26563	50	4	16	10.04	3.39243	25	3	7
1208	klapa	flap	224	472	N	5	50	1	8	3.72	1.48516	50	1	8	3.54	1.94002	49	1	8	3.89796	1.69859	50	1	9	5.14	2.15719	50	1	7	3.06	1.85615	50	1	8	2.86	2.19471	50	1	9	6.74	2.22976	50	4	15	8.84	2.83102	25	1	5
1209	klapnąć	to plop	6	10	V	7	50	2	8	5.04	1.15987	50	1	9	4.18	2.14467	50	1	7	4.46	1.23239	50	1	9	5.34	2.06635	50	1	8	3.3	2.05287	50	1	9	3.92	2.04879	50	1	9	6.26	2.17415	50	4	16	9.44	3.60929	25	2	7
1210	klaps	slap	156	35	N	5	50	1	8	4.08	1.17526	50	1	9	4.62	2.20287	49	1	8	4.57143	1.83712	50	1	9	4.8	2.11891	50	1	8	3.72	2.09995	50	1	9	3.08	2.43143	50	1	9	7.42	1.64242	50	3	15	6.76	3.2107	25	1	6
1211	klasa	class	2099	1059	N	5	50	2	9	5.4	1.2289	50	1	9	3.62	2.23049	50	2	9	5.82	1.39518	50	1	9	6.2	1.82946	50	1	7	3.68	1.89995	50	1	9	3.46	2.3405	50	1	9	6.92	1.96749	50	3	16	6.88	2.78216	25	2	9
1212	klaskać	to clap	88	185	V	7	50	4	9	6.12	1.06215	50	1	9	4.3	2.11168	50	1	8	5.18	1.54774	50	1	9	5.06	2.142	50	1	8	3.14	2.13819	50	1	8	3.24	1.89047	50	1	9	7.5	1.79853	50	3	10	5.98	1.84601	25	4	8
1213	klasztor	monastery	328	945	N	8	50	1	8	4.8	1.37024	50	1	9	3.02	2.18987	50	1	8	4.7	1.87628	50	1	9	5.52	1.99223	50	1	8	3.22	2.188	50	1	8	2.64	2.24754	50	1	9	7.62	1.68898	50	4	14	8.76	2.33483	25	2	7
1214	klatka	birdcage	647	833	N	6	50	1	6	4.28	1.1073	50	1	8	3.74	2.22059	50	1	9	3.78	2.14086	50	1	9	6.14	2.01028	50	1	7	3.02	1.75534	50	1	8	2.22	1.7876	50	1	9	8.04	1.6532	50	3	13	7.6	2.53144	25	1	6
1215	kleić	to stick	25	65	V	5	50	1	8	4.66	1.11776	50	1	9	3.6	1.98977	50	3	9	5.42	1.31071	50	3	9	6.22	1.69381	50	1	7	3.04	1.89478	50	1	8	3.56	1.7975	49	1	9	7.12245	1.71553	50	3	15	6.96	2.84253	25	1	7
1216	klej	glue	418	199	N	4	50	2	7	5.16	0.738448	50	1	9	3.02	2.0453	50	2	9	5.42	1.27919	50	1	9	6.38	1.82824	50	1	6	2.74	1.61384	50	1	9	1.64	1.3962	50	1	9	7.8	1.56492	50	3	17	6.9	3.12495	25	2	7
1217	klejnot	jewel	479	1327	N	7	50	4	9	6.36	1.22491	50	1	9	4.22	2.44357	50	2	9	6.6	1.66599	50	1	9	5.52	2.33203	50	1	9	4.26	2.52182	50	1	9	2.02	1.72011	50	1	9	7.52	1.71714	50	3	17	9.02	2.59898	25	4	9
1218	klęczeć	to kneel	72	51	V	7	50	1	8	4.08	1.48241	50	1	7	3.96	1.82902	50	1	9	3.34	1.88019	50	1	9	5.74	1.71202	50	1	9	3.78	2.53377	50	1	8	3.48	1.95082	50	1	9	7.42	1.86362	50	3	12	6.78	2.3412	25	1	7
1219	klęska	defeat	220	710	N	6	50	1	6	2.17	1.1657	50	1	9	5.51	2.48184	50	1	8	2.42	1.37063	50	1	9	4.32	2.07688	50	1	9	4.42	2.5637	50	1	9	6.04	1.99929	50	1	9	5.97	2.17345	50	3	15	9.65	2.94728	25	1	4
1220	klient	customer	3168	1131	N	6	50	3	9	5.28	1.01096	50	1	9	3.58	2.02121	50	1	8	5.3	1.80984	50	1	9	6.44	1.7975	50	1	8	3.94	2.07423	50	1	8	2.8	1.92725	50	1	9	6.54	2.01231	50	3	15	8.94	3.17779	25	3	9
1221	klika	clique	156	81	N	5	49	2	7	4.61224	1.16934	50	1	8	3.54	2.04251	49	1	8	5.28571	1.51383	50	1	9	5.76	1.8357	50	1	6	3.14	1.7144	47	1	9	4.04255	2.45797	47	1	9	5.29787	2.27381	50	3	18	9.5	4.39039	25	2	7
1222	kliknięcie	click	42	55	V	10	50	3	8	5.22	0.953832	50	1	9	3.48	1.98196	49	2	8	5.16327	1.26404	50	1	9	5.96	2.37298	50	1	8	3.5	2.11168	49	1	8	3.22449	2.02346	50	1	9	7.18	1.89187	50	3	16	7.62	3.09634	25	3	8
1223	klimat	climate	581	824	N	6	50	4	9	6.06	1.13227	50	1	9	3.86	2.29471	50	1	8	5.28	1.37083	50	1	9	5.86	1.81839	50	1	9	3.9	2.34085	50	1	9	3.9	2.01271	50	1	9	5.16	2.38499	50	4	15	10.06	3.09318	25	4	9
1224	klin	wedge	78	290	N	4	50	2	9	4.98	1.16916	50	1	9	3.68	2.31622	50	2	9	5.24	1.36367	50	1	9	5.6	1.84059	50	1	8	2.94	2.09382	50	1	9	2.7	2.29685	50	1	9	6.14	2.24072	50	5	17	10.94	3.53646	25	2	9
1225	klips	clip	18	25	N	5	50	3	7	5.18	0.800255	50	1	9	3.32	2.05476	50	1	8	5.12	1.34983	50	1	9	6.24	2.26382	50	1	6	2.14	1.47094	50	1	9	2.14	2.10936	50	1	9	6.98	2.28116	50	4	16	10.08	3.37965	25	4	7
1226	klocowaty	log	0	4	A	9	49	1	6	3.7551	1.19949	50	1	9	3.78	2.00296	50	1	8	4.22	1.54246	49	1	9	5.85714	1.83712	49	1	7	2.71429	2.07163	49	1	9	4.83673	2.32152	47	1	9	5.46809	2.16545	50	4	17	10.78	3.20898	24	1	5
1227	klop	loo	12	1	N	4	47	1	9	4.04255	1.42886	49	1	9	4.28571	1.87083	50	1	7	3.68	1.42055	47	1	9	5.48936	1.95462	49	1	9	2.91837	2.4735	50	1	8	2.2	1.78429	47	1	9	6.93617	2.02596	50	3	15	9.5	2.97781	23	1	9
1228	klub	club	3209	870	N	4	50	2	9	5.8	1.2454	50	1	9	4.16	2.51006	50	1	8	5.22	1.34453	50	1	9	5.04	2.33832	50	1	7	3.26	1.95678	50	1	8	2.86	2.0703	50	1	9	7.16	2.13197	50	3	16	9.46	3.16363	25	4	9
1229	klucz	key	7038	6416	N	5	50	4	9	5.52	1.05444	50	1	9	3.48	2.26094	50	3	9	6.34	1.52007	50	1	9	6.44	2.04201	50	1	8	4.06	2.07423	50	1	8	1.88	1.61169	50	1	9	8.14	1.62895	50	3	13	7.24	2.81077	25	4	9
1230	kłamać	lie	2387	1012	V	6	50	1	8	2.84	1.4194	50	2	9	6.18	1.80351	50	1	9	4.26	2.18352	50	1	9	4.34	2.10548	50	1	9	5	2.26779	50	1	9	5.48	2.26995	50	1	9	5.26	2.38883	50	3	14	6.3	2.52538	25	1	8
1231	kłamca	liar	1263	253	N	6	50	1	6	2.82	1.25666	50	2	9	5.72	1.9799	50	1	8	4.16	1.93106	50	1	9	5.46	2.22426	50	1	9	4.4	2.35606	50	1	9	4.64	2.41391	50	1	9	5.22	2.51761	50	3	16	8.1	3.52976	25	1	6
1232	kłamliwość	mendacity	0	7	N	10	50	1	8	2.64	1.19112	50	1	9	5.62	2.23962	50	1	8	3.98	1.64739	50	1	9	4.5	2.34955	50	1	7	3.74	2.13628	50	2	9	6.68	1.58359	50	1	9	4.34	2.3089	50	3	17	9.96	3.52229	25	1	4
1233	kłamstwo	lie	3412	2132	N	8	50	1	6	2.68	1.13281	50	1	9	6.24	1.97495	50	1	9	4.2	2.11891	50	1	9	4.74	2.31067	50	1	9	5.38	2.67177	50	2	9	6.2	2.06032	50	1	9	5.16	2.39353	50	3	14	7.42	2.82908	25	1	4
1234	kłaść	to lay	337	485	V	5	49	3	7	5.06122	0.719032	50	1	8	3.38	1.98864	50	2	8	4.94	1.3311	50	1	9	5.2	1.82946	50	1	8	3.68	2.09411	50	1	9	4.02	2.0946	50	1	9	6.2	2.12852	50	3	11	6.22	2.21581	25	3	7
1235	kłębek	clew	132	1093	N	6	50	2	8	5.4	1.2289	50	1	8	3.58	2.04131	50	1	7	4.34	1.34938	50	1	9	5.72	1.88485	50	1	7	2.46	1.58062	50	1	9	2.68	2.23552	50	1	9	7.38	1.75999	50	3	14	7.9	2.44323	25	2	8
1236	kłopot	trouble	2766	2289	N	6	50	1	8	3.3	1.32865	50	1	8	4.54	2.26968	50	1	9	3.66	1.43726	50	1	9	5.48	2.20611	50	1	9	4.9	2.40111	50	1	9	5.44	2.54077	50	1	9	5.04	2.36436	50	3	12	7.46	2.04251	25	1	7
1237	kłócić się	quarrel	1.13337e+06	1596885	V	10	50	1	6	2.8	1.30931	50	1	9	5.84	2.14152	50	1	9	4.88	2.0468	50	1	8	3.58	1.86362	50	1	9	5.32	2.18006	50	1	8	4.54	1.87584	50	1	9	7.08	1.90424	50	3	12	6.44	1.8753	25	1	6
1238	kłótliwość	puissance	3	4	N	10	50	1	6	3.02	1.16916	50	1	9	5.52	2.59702	50	1	8	4.66	2.08601	50	1	9	3.5	2.05287	50	1	9	4.8	2.49898	50	1	9	6.4	1.90595	50	1	9	5.42	2.07108	50	4	18	10.68	3.13922	25	1	6
1239	kłótliwy	cantankerous	32	59	A	8	50	1	6	3.02	1.07836	50	1	9	5.82	2.21027	50	1	9	4.5	2.03289	50	1	9	3.94	2.12286	50	1	9	4.26	1.98782	50	1	9	5.56	2.05198	50	1	9	5.54	2.16851	50	4	16	9.22	3.18984	25	1	5
1240	kłótnia	quarrel	499	439	N	7	50	1	4	2.86	0.969115	50	1	9	5.84	2.35918	50	1	9	4.72	2.07059	50	1	9	3.38	2.18427	50	1	9	4.88	2.32677	50	1	9	4.94	2.41094	50	1	9	6.92	1.93612	50	3	13	7.2	2.39046	25	1	4
1241	kłuć	to prick	64	104	V	4	50	1	5	3.16	1.16689	50	1	9	4.94	2.2261	50	1	9	4.86	1.73805	50	1	9	5.24	2.02595	50	1	7	3.54	1.9082	50	1	9	3.48	1.84324	50	1	9	7.04	1.95834	50	3	15	7	3.24509	25	1	5
1242	kłus	trot	15	102	N	4	49	1	8	5.28571	1.19024	50	1	9	4.44	2.41728	47	3	9	5.44681	1.28213	47	1	9	4.46809	2.31114	50	1	6	2.14	1.47094	47	1	9	3.2766	2.24288	47	1	9	6.44681	1.98701	50	5	18	11	3.51092	24	1	8
1243	kłusować	to snare	13	19	V	8	50	1	8	3.92	1.56283	50	1	9	5.02	2.10432	50	1	9	5.6	1.79569	50	2	9	5.68	1.77787	50	1	6	2.68	1.64677	50	1	9	4.16	2.13197	48	2	9	6.29167	1.91254	50	4	17	10.78	3.19624	25	1	8
1244	knot	wick	68	267	N	4	50	2	8	5.1	1.0351	50	1	8	3.18	1.83715	49	1	9	4.77551	1.4472	50	1	9	5.5	1.95093	50	1	7	2.76	1.96458	50	1	8	1.84	1.65813	49	1	9	7.59184	1.85874	50	4	16	9.94	3.17779	25	3	8
1245	kobierzec	carpet/robe	7	160	N	9	43	4	9	5.46512	0.959882	42	1	9	3.66667	2.24876	42	2	7	5.14286	1.09481	45	1	9	5.35556	1.93244	45	1	9	3.35556	2.56865	44	1	9	3.27273	2.49989	39	1	9	4.76923	2.4864	44	4	18	12.6591	4.17603	21	4	9
1246	kobieta	woman	19933	28502	N	7	50	4	9	6.7	1.32865	50	1	9	4.16	2.41897	50	2	9	5.82	1.61232	50	1	9	4.3	2.12132	50	1	9	5.8	2.1571	50	1	9	2.6	2.08982	50	1	9	7.7	1.60675	49	3	15	6.73469	2.92814	25	5	9
1247	kobra	cobra	132	293	N	5	50	1	8	3.9	1.69332	50	1	9	4.68	2.4112	50	1	8	5.82	1.64986	50	1	9	5.86	2.17603	50	1	5	2.38	1.51037	50	1	7	1.74	1.482	50	1	9	7.66	1.73335	50	3	15	9.22	3.05253	25	1	8
1248	koc	blanket	785	1411	N	3	50	4	9	6.4	1.38505	50	1	9	2.96	1.98936	50	1	7	5.08	1.2911	50	1	9	5.68	2.05476	50	1	8	3.12	1.96542	50	1	8	1.62	1.45532	50	1	9	7.98	1.50496	50	3	14	6.9	2.95027	25	5	9
1249	kochać się	to have sex	1.13563e+06	1598399	V	10	50	4	9	8.14	1.24556	50	1	9	6.44	2.58062	50	3	9	6.44	1.48681	50	1	8	2.3	1.92989	50	1	9	6.64	2.67078	50	1	9	5.18	2.56101	50	1	9	7.28	2.05078	50	3	16	9.24	3.43784	25	4	9
1250	kochanek	lover	649	873	N	8	50	1	9	6.22	1.95135	50	1	9	6.08	2.34599	50	1	9	5.24	2.02595	50	1	9	3.52	2.41796	50	1	8	4.62	2.39804	50	1	9	3.78	2.60525	50	1	9	6.62	1.94716	50	3	18	12.1	3.54706	25	3	9
1251	kochanie	sweetheart	45849	5219	N	8	50	3	9	7.64	1.43939	50	1	9	5.7	2.46816	50	2	9	6.08	1.73605	50	1	9	3.18	2.25597	50	1	9	5.86	2.51534	50	1	9	5.72	2.43311	50	3	9	6.52	2.06269	50	3	17	8.7	3.94994	25	3	9
1252	kociak	kitten	189	151	N	6	50	4	9	6.5	1.28174	50	1	9	4.02	2.56738	50	2	9	4.78	1.88755	50	1	9	4.02	1.96386	50	1	8	3.18	2.0473	50	1	9	2.18	1.89187	50	1	9	7.76	1.80204	50	4	12	6.78	2.41838	25	4	9
1253	kod	code	4344	960	N	3	50	4	8	5.28	0.990568	50	1	8	3.32	1.91066	50	2	8	5.66	1.54669	50	1	9	6.7	1.74087	50	1	8	3.88	2.38738	50	1	9	3.54	2.40077	50	1	9	6.62	2.19359	50	3	15	8.54	3.16363	25	4	8
1254	kogut	cock	301	400	N	5	50	2	7	5	1.03016	50	1	9	3.4	1.93781	50	4	8	5.56	1.23156	50	1	9	5.9	2.12132	50	1	5	2.38	1.41263	50	1	9	2	2.04041	50	1	9	8.22	1.40393	50	3	12	6.68	2.62204	25	2	7
1255	koić	soothe	8	61	V	4	49	4	9	6.55102	1.13764	50	1	8	2.58	1.78531	50	2	9	5.88	1.49339	50	1	9	4.76	2.11467	50	1	9	4.7	2.63609	49	1	9	5.36735	2.09855	50	1	9	5.02	2.18053	50	4	18	9.94	3.54222	25	4	9
1256	kokon	cocoon	115	221	N	5	50	2	8	4.78	1.0554	50	1	8	3.58	2.14847	50	1	6	4.08	1.45462	50	1	9	6.12	1.72189	50	1	7	2.46	1.69284	50	1	8	1.98	1.64739	49	1	9	7.14286	2.05142	50	4	18	10.58	3.7476	25	2	6
1257	koks	coke	82	39	N	4	50	1	9	4.72	1.32542	50	1	9	4.6	2.17594	50	1	8	4.98	1.68414	50	1	9	5.86	1.92735	50	1	6	2.86	1.7144	49	1	8	2.08163	1.78928	50	1	9	6.78	2.03329	50	4	17	11.44	3.1954	25	3	7
1258	koktajl	cocktail	687	257	N	7	50	4	9	6.28	1.16128	50	1	9	3.86	2.30359	50	1	8	5.26	1.42585	50	1	9	5.36	2.21092	50	1	8	3.24	2.20907	50	1	8	1.94	1.70725	50	1	9	7.42	1.67929	50	3	17	9.4	3.21984	25	4	9
1259	kolaborant	confident/ collaborator	16	9	N	10	47	1	6	3.55319	1.24775	46	1	8	4.52174	2.30689	48	1	8	4.77083	1.78933	49	1	9	5.93878	2.14484	50	1	8	3.48	2.08238	50	1	9	4.32	2.40272	48	1	9	4.16667	2.2909	50	5	18	13.06	3.55947	23	1	6
1260	kolacja	supper / dinner	2639	843	N	7	50	4	9	6.62	1.32311	50	1	9	3.16	1.97288	50	1	8	5.24	1.37855	50	1	9	5.58	2.00092	50	1	8	3.42	2.13895	50	1	8	2.3	1.91929	50	1	9	7.7	1.70533	50	3	18	6.52	3.5065	25	4	9
1261	kolano	knee	985	1807	N	6	50	2	6	4.9	0.707107	50	1	8	3.16	1.84457	50	2	8	4.86	1.06924	50	1	9	5.58	1.9282	50	1	9	3.06	2.31596	50	1	8	1.78	1.77615	50	1	9	7.98	1.7082	50	3	14	5.94	2.32476	25	2	6
1262	kolba	flask	47	150	N	5	50	4	9	5.18	0.918961	50	1	9	3.24	2.19052	50	2	9	5.18	1.18992	50	1	9	5.64	1.95626	50	1	8	2.76	1.96458	50	1	9	2.06	1.81164	50	2	9	7.06	1.92099	50	3	16	9.42	3.38116	25	4	9
1263	kolej	turn	6028	2687	N	5	50	3	9	5.34	1.09935	50	1	9	3.48	2.28786	50	3	9	5.56	1.35767	50	1	9	6.3	1.79853	50	1	9	3.08	2.23917	50	1	9	2.5	2.35822	50	1	9	7.84	1.54339	50	3	15	7.46	3.08525	25	3	7
1264	kolejka górska	rollercoast	507	370	I	14	50	1	9	6.2	1.39971	50	1	9	4.56	2.40883	50	3	9	5.38	1.3981	50	1	9	5.24	2.36091	50	1	8	3	1.95876	50	1	8	1.92	1.65172	50	1	9	7.7	1.71726	50	4	17	9.34	3.29879	25	1	8
1265	kolejny	subsequent	8609	7418	A	7	50	2	8	5.22	1.0554	50	1	8	2.96	1.81783	50	2	8	4.88	1.25584	50	1	9	6.1	2.20621	50	1	8	3.56	1.7975	50	1	9	5.08	2.06862	50	1	9	4.58	2.3043	50	3	17	7.32	3.1908	25	2	7
1266	kolidować	to clash	23	8	V	9	50	2	8	3.84	1.03726	50	1	8	4.16	1.87747	50	1	8	4.52	1.60662	50	1	9	5.84	2.11274	50	1	9	3.96	2.09917	50	1	8	4.9	1.74087	50	1	9	4.74	2.33701	50	5	18	12.62	3.36179	25	2	6
1267	kolor	color	3927	3616	N	5	50	2	9	6.04	1.41364	50	1	9	3.4	1.98977	50	2	9	5.6	1.35526	50	1	9	5.18	2.00703	50	1	9	3.7	2.57341	50	1	9	4.88	2.63911	50	1	9	6.42	2.48333	50	3	16	5.8	3.12332	25	2	9
1268	kolorować	to color	21	6	V	9	50	5	9	6.42	1.12649	50	1	8	3.38	1.81704	50	1	8	5.38	1.46928	50	1	9	5.18	1.95553	50	1	8	3.44	1.96042	50	1	9	3.98	2.28116	50	1	9	7.22	1.77615	50	3	12	5.86	2.6955	25	5	9
1269	kolorowy	colorful	278	494	A	8	50	4	9	6.84	1.33034	50	1	9	4.38	2.44857	50	3	8	5.76	1.20475	50	1	9	4.84	1.99346	50	1	8	3.82	2.34469	50	1	9	4.7	2.32335	50	1	9	7.68	1.65911	50	3	12	6.04	2.70268	25	5	9
1270	kolos	colossus	79	221	N	5	50	1	8	4.32	1.54444	50	1	8	4.72	2.34773	50	2	9	6.46	1.78669	50	1	9	6.26	2.06832	50	1	8	4.04	2.3208	49	1	8	2.53061	1.81547	50	1	9	7.02	1.98453	50	4	18	11.84	3.95567	25	1	5
1271	kolumna	column	245	909	N	7	50	3	8	5.34	0.93917	50	1	9	2.82	1.95553	50	4	9	6.02	1.2204	50	1	9	6.2	1.84059	50	1	8	2.74	2.08796	50	1	8	2.52	2.03279	50	1	9	7.58	1.75068	50	4	16	9.48	3.30886	25	3	8
1272	kołek	pin	327	413	N	5	50	2	8	4.66	1.0224	50	1	9	3.12	2.09606	50	1	8	4.62	1.41263	50	1	9	5.72	1.80747	50	1	7	2.9	1.88712	50	1	9	2.3	2.2429	50	1	9	7.1	2.09226	50	3	13	8.78	2.40145	25	2	6
1273	kołnierz	collar	216	1452	N	8	50	3	8	5.14	0.782722	50	1	8	3.2	1.84059	50	1	8	5.06	1.40567	50	1	9	5.72	1.89564	50	1	7	3.2	2.02031	50	1	5	1.6	1.06904	50	1	9	7.64	1.61321	50	3	14	7.82	2.76043	25	3	6
1274	koło	wheel	7106	15179	qub	4	50	2	9	5.38	0.987473	50	1	8	2.8	1.88442	50	3	8	5.3	1.14731	50	1	9	6.3	2.01271	50	1	9	2.88	1.98607	50	1	8	2.48	2.14989	50	1	9	8.12	1.57325	50	3	12	6.14	2.7628	25	5	9
1275	kołowanie	taxiing	13	18	N	9	50	2	7	4.8	1.10657	50	1	8	3.44	1.97081	49	2	9	5.02041	1.39179	50	1	9	5.4	1.93781	50	1	7	2.88	1.92343	49	1	9	4.10204	2.00255	49	1	9	6.02041	2.17457	50	3	16	10	3.81725	25	2	7
1276	kołysać	to rock	67	429	V	7	50	4	9	6	1.37024	50	1	9	2.8	1.77281	50	2	9	4.9	1.38873	50	1	9	5.36	1.95626	50	1	9	3.96	2.27641	50	1	9	3.84	1.99346	50	1	9	7.08	2.03881	50	3	15	6.98	3.00673	25	4	9
1277	kołyska	cradle	67	59	N	7	50	4	9	6.14	1.16075	50	1	9	2.72	2.02071	50	1	9	4.64	1.56179	50	1	9	4.64	1.91407	50	1	9	3.74	2.60932	50	1	9	2.04	2.14723	50	1	9	7.78	1.77615	50	3	13	6.92	2.93355	25	5	9
1278	komar	mosquito	123	133	N	5	50	1	5	2.54	1.18166	50	1	8	4.3	2.36686	50	1	8	4.04	1.5644	50	1	9	5.4	2.37332	50	1	9	3.3	2.29685	50	1	8	1.48	1.21622	49	1	9	8.12245	1.64104	50	3	16	7.26	3.34304	25	1	5
1279	komedia	comedy	388	452	N	7	50	4	9	6.88	1.25584	50	1	9	4.7	2.36686	50	1	8	5.2	1.4983	50	1	9	4.42	1.88539	50	1	7	3.9	1.82108	50	1	9	4.42	2.58796	50	1	9	6.82	1.95553	50	3	14	8.5	2.74234	25	4	9
1280	komenda	command	128	286	N	7	50	1	8	4.4	1.21218	50	1	9	4.3	2.26103	50	2	9	6.06	2.00418	50	1	9	6.5	2.10199	50	1	9	4.34	2.62336	50	1	8	3.36	2.30137	50	1	9	6.18	2.56101	50	4	17	10.02	3.19751	25	1	7
1281	komfort	comfort	183	187	N	7	50	5	9	7.1	1.21638	50	1	8	2.68	2.02474	50	3	9	6.08	1.48241	50	1	9	5.06	2.24436	50	1	9	4.46	2.43453	50	1	9	5.98	2.19916	50	1	9	5.52	2.22454	50	3	17	10.18	3.46227	25	5	9
1282	komik	comic	168	56	N	5	50	2	9	6.16	1.48956	50	1	9	4.44	2.20537	50	3	8	5.76	1.28667	50	1	9	4.48	2.18753	50	1	6	2.5	1.40335	50	1	9	2.8	1.96915	49	1	9	7.06122	1.87537	50	4	16	9.7	3.17033	25	2	9
1283	komin	chimney	273	540	N	5	50	4	7	5.16	0.738448	50	1	8	3.24	2.02595	50	1	7	4.84	1.4619	50	1	9	6.46	2.15908	50	1	8	2.96	2.16616	50	1	8	1.58	1.32619	50	1	9	7.82	1.71059	50	3	14	6.86	2.77018	25	4	7
1284	kominek	fireplace	268	452	N	7	50	5	8	6.34	1.11776	50	1	9	2.96	2.15672	50	2	9	5.68	1.36187	50	1	9	5.5	2.16889	50	1	7	3	1.88442	50	1	9	1.94	2.05446	50	1	9	8.08	1.42628	50	3	18	8.18	3.50329	25	5	8
1285	komórka	cell	1063	322	N	7	50	4	9	5.8	1.14286	50	1	9	3.22	2.11206	50	1	9	5.34	1.70964	50	1	9	6.42	2.02121	50	1	9	4.44	2.34877	50	1	8	1.84	1.68256	50	1	9	7.82	1.76924	50	3	15	8	3.52252	25	4	9
1286	komórka jajowa	egg-cell	536.5	165	N	14	50	2	9	4.96	1.35466	50	1	9	3.58	2.07108	50	1	9	5.08	1.84988	50	1	9	6.52	2.03279	50	1	9	3.64	2.12622	50	1	6	2.22	1.66953	50	1	9	6.56	2.30492	50	5	16	11.36	3.16718	25	2	9
1287	kompas	compass	587	312	N	6	50	4	9	5.82	1.10083	50	1	9	3.22	2.23415	50	2	9	6.16	1.39035	50	1	9	6.76	2.07571	50	1	9	3.28	2.05078	50	1	9	1.96	2.02998	50	1	9	7.96	1.5513	50	3	15	9.06	2.8024	25	5	9
1288	kompensować	to compensate	21	17	V	11	48	2	8	5.64583	1.0617	47	1	9	4.23404	2.24783	49	2	8	5.44898	1.27576	49	1	9	6.20408	1.77927	50	1	8	3.9	2.45157	49	2	9	5.42857	1.85966	49	1	9	4.22449	2.62413	50	4	18	12.04	3.57976	24	2	8
1289	kompetentny	competent	99	146	A	11	50	3	9	6.64	1.15635	50	1	8	3.48	2.11158	49	3	9	6.89796	1.34234	50	1	9	7.06	2.09382	49	1	9	5.02041	2.24063	50	1	9	6.52	1.80972	50	1	9	4.36	2.29249	50	5	17	11.28	3.44069	25	4	9
1290	kompromitacja	discredit	24	87	N	13	50	1	7	2.66	1.25536	50	1	9	6.02	1.97422	50	1	8	3.22	1.72957	50	1	9	4.22	2.2972	50	1	9	4.74	2.53796	50	3	9	6.7	1.82108	50	1	9	4.92	2.30208	50	4	16	11.24	3.29848	25	1	4
1291	komputer	computer	4144	3042	N	8	50	3	9	6.28	1.41479	50	1	8	3.56	2.10112	50	1	9	6.08	1.92555	50	1	9	7	2.33867	50	1	9	4.42	2.28652	50	1	8	2.14	2.08013	50	1	9	8.22	1.74133	50	3	13	6.28	2.57175	25	5	9
1292	koncentrat	concentrate	32	40	N	10	50	4	9	5.42	1.07076	50	1	9	3.12	2.0765	50	2	9	5.28	1.44335	50	1	9	5.94	2.08405	50	1	6	2.8	1.82946	50	1	9	2.12	2.06664	50	1	9	7.18	1.89187	50	4	17	9.9	3.23407	25	4	9
1293	koncentrować	concentrate	88	178	V	12	50	4	9	5.82	0.962353	50	1	9	3.18	1.84822	50	4	9	6.42	1.45812	50	2	9	7.1	1.8979	50	1	8	4.42	2.04131	50	1	9	5.34	2.12478	50	1	9	5.6	2.24972	50	4	16	9.68	3.10654	25	4	7
1294	konfetti	confetti	89	66	N	8	50	3	9	6.3	1.46036	49	1	8	4.12245	2.24195	50	1	9	5.18	1.45251	49	1	9	4.69388	2.04332	50	1	8	3	1.96915	48	1	8	2.08333	1.91115	49	1	9	7.63265	1.72836	50	4	18	10.6	3.28882	25	4	9
1295	konfident	confident	16	42	N	9	50	1	7	2.98	1.13371	50	1	9	5.52	2.04281	50	1	9	3.9	1.83225	50	1	9	5.7	2.42647	49	1	9	3.22449	1.95006	49	1	9	4.69388	2.46816	49	1	9	4.65306	2.47951	50	4	18	12.58	3.94394	25	1	7
1296	konflikt	conflict	825	942	N	8	50	1	6	3.14	1.1954	50	1	9	5.44	2.33133	50	1	9	5.24	2.27282	50	1	9	5.16	2.12238	50	1	8	4.94	2.43621	50	1	9	5.72	2.08042	50	1	9	5.66	2.13436	50	4	16	9.76	2.94549	25	1	6
1297	konformista	conformist	4	7	N	11	47	2	8	4.31915	1.23546	48	1	9	3.75	2.12883	45	1	8	3.64444	1.95583	47	1	9	5.08511	2.34826	50	1	9	3.84	2.41052	48	1	9	6.625	2.44623	46	1	9	4.41304	2.39978	48	4	18	12.4167	4.06769	23	2	6
1298	koniczyna	clover	26	40	N	9	50	2	9	6.38	1.38343	50	1	7	3.22	1.91972	50	1	9	5.18	1.64986	50	1	9	5.48	2.02273	49	1	8	2.93878	2.22119	50	1	8	2.06	2.0345	50	1	9	8	1.71429	50	3	17	7.66	3.16621	25	5	9
1299	koniec	end	33690	22353	N	6	50	1	9	4.04	1.72568	50	1	8	3.68	2.31622	50	1	9	4.64	2.1358	50	1	9	6.34	2.0465	50	1	9	5.16	2.59009	50	1	9	5.42	2.80007	50	1	9	5.1	2.58133	50	3	15	6.58	3.35085	25	1	9
1300	konik polny	grasshopper	162	203	N	11	50	3	9	5.44	1.1808	50	1	9	3.32	2.4112	50	1	7	4.54	1.32803	50	1	9	5.2	2.11891	50	1	6	2.14	1.47094	50	1	8	1.88	1.84767	50	2	9	7.94	1.51738	50	3	18	7.82	3.11474	25	3	9
1301	konkurencyjny	competitive	51	21	A	13	50	4	8	5.26	1.13946	50	1	8	4.42	2.10044	50	3	9	6.14	1.41436	50	1	9	6.54	1.84291	50	1	8	4.44	2.02192	50	1	9	5.94	1.96303	50	1	9	4.52	2.17818	50	4	18	11.12	3.47962	25	4	8
1302	konsekwencja	consequence	57	96	N	12	50	2	9	4.84	1.58256	50	1	9	3.74	2.27506	50	2	9	5.8	1.76126	50	1	9	6.58	1.9597	50	1	9	5.62	2.05923	50	1	9	5.94	2.33352	50	1	9	4.48	2.49277	50	3	16	10.12	3.05487	25	2	9
1303	konserwatorium	conservatory	106	324	N	14	50	1	8	4.84	1.37559	50	1	9	3.58	2.11978	48	1	8	5.25	1.56423	50	1	9	6.5	2.03289	49	1	7	3.12245	1.82155	49	1	9	3.26531	2.34321	49	1	9	4.7551	2.51272	49	4	18	12.3469	4.49792	25	1	8
1304	konserwatywny	conservative	96	92	A	13	50	2	9	4.48	1.32849	50	1	9	3.96	2.36436	50	1	9	5.08	2.01869	49	1	9	6.57143	2.03101	50	1	9	4.24	2.36953	50	1	9	6.22	2.14086	50	1	9	4.4	2.08982	50	4	18	12.3	3.45968	25	2	9
1305	konstatować	to find	0	8	V	11	36	4	9	5.25	0.906327	35	1	8	3.28571	1.75853	36	3	8	5.5	1.08233	41	1	9	6.58537	2.21332	38	1	7	3.52632	1.68838	34	2	9	5.97059	1.80043	28	1	9	3.46429	2.60316	44	4	18	12.7955	4.61333	15	4	6
1306	konstruktywny	constructive	21	29	A	13	50	3	8	6	1.14286	50	1	9	4.48	2.28786	49	2	9	6.32653	1.63793	50	1	9	6.6	2.08982	49	1	9	5.10204	2.48533	49	1	9	6.42857	2.13112	50	1	9	4.02	2.08483	49	4	18	11.898	4.07352	25	4	8
1307	konsul	consul	125	1009	N	6	50	4	9	5.38	0.987473	49	1	9	3	2.04124	50	2	9	6.58	1.45812	49	1	9	6.91837	1.92394	50	1	8	2.88	1.91279	49	1	9	2.71429	2.27303	49	1	9	5.02041	2.18413	50	4	18	11.76	3.56605	25	4	7
1308	kontakt	contact	5428	5033	N	7	50	2	8	5.56	1.09096	50	1	9	3.68	2.01464	50	2	8	5.82	1.20695	50	1	9	6.3	1.94044	50	1	8	4.72	2.37367	50	1	9	4.46	2.50884	50	1	9	5.76	2.3867	50	3	16	8.54	3.27146	25	4	8
1309	kontekst	context	121	89	N	8	50	2	8	5	0.903508	50	1	9	3.56	2.13962	50	3	9	5.64	1.38151	50	1	9	6.74	1.70006	50	1	9	4.06	1.9526	50	1	9	5.92	2.84167	50	1	9	3.62	2.42344	50	4	18	11.92	3.43951	25	2	7
1310	kontrola	control	1780	672	N	8	50	1	9	4.56	1.38741	50	1	8	3.92	2.24826	50	1	9	6.24	2.69209	50	1	9	6.56	1.99141	50	1	9	4.38	2.415	49	1	9	4.91837	2.24385	50	1	9	5.4	2.20389	50	3	15	9.1	2.99148	25	1	9
1311	kontrolowania	controlling	206	166	N	13	50	1	8	4.38	1.14089	50	1	9	3.72	2.09995	50	1	9	6.3	2.09226	50	1	9	6.82	1.95553	50	1	7	4.26	1.82734	50	2	9	5.46	1.94002	50	1	9	3.94	2.17039	50	4	16	10.16	3.19668	25	1	8
1312	kontrolowanie	controlling	125	75	N	13	50	1	8	4.44	1.68014	50	1	9	4.08	2.43143	50	2	9	7.04	1.97907	50	3	9	6.84	1.67039	50	1	8	4.38	2.21212	50	1	9	5.46	1.86493	50	1	8	4.82	2.06714	50	4	18	10.58	3.52883	25	1	6
1313	kontynuować	to continue	3526	1313	V	11	50	4	9	5.8	0.968904	50	1	9	3.56	1.96042	50	3	9	5.76	1.15281	50	1	9	6.54	1.85395	50	1	8	4.32	2.12315	50	1	9	5.5	2.08248	50	1	9	4.48	2.31446	50	3	17	8.98	3.6168	25	5	9
1314	konwencjonalny	conventional	54	94	A	14	50	2	8	5.14	1.21235	50	1	8	3.72	2.1193	50	1	8	5.28	1.55235	49	1	9	7.04082	1.73156	50	1	9	4.1	2.47642	50	3	9	6.78	1.69381	50	1	9	4.08	2.23004	50	5	18	12.4	3.20713	25	2	8
1315	koń	horse	2758	6716	N	3	50	4	9	5.9	0.994885	50	1	9	3.9	2.20621	50	2	9	5.46	1.60624	50	1	9	5.68	1.86744	50	1	6	2.82	1.74602	50	1	8	1.7	1.55511	50	1	9	8.12	1.82544	50	3	16	6.84	3.6217	25	5	9
1316	kopać	kick	1174	867	V	5	50	1	7	4.4	1.14286	50	1	9	4.84	2.12238	50	1	8	5.4	1.79569	50	2	9	5.78	1.77615	50	1	7	3.3	1.76416	50	1	9	3.78	2.21581	50	1	9	7.4	1.91663	50	3	17	6.54	3.45354	25	1	6
1317	kopalnia	mine	375	323	N	8	50	4	9	5.08	0.853325	50	1	9	4.02	2.37753	50	1	9	5.18	1.64986	50	1	9	6.52	2.00245	50	1	9	2.92	2.02877	50	1	9	2	1.84059	50	1	9	7.52	1.82097	50	3	15	8.54	3.2021	25	4	9
1318	koper	fennel	24	25	N	5	50	4	9	5.58	1.12649	50	1	9	3.26	2.22976	50	1	9	5.06	1.34635	50	1	9	5.76	1.97495	50	1	6	2.24	1.42227	49	1	8	1.67347	1.6506	50	1	9	7.76	1.63582	50	3	14	8.44	2.58062	25	4	9
1319	kopia	copy	823	455	N	5	50	3	8	5.06	0.890081	50	1	8	3	1.85164	50	1	8	4.3	1.48805	50	1	9	6.7	1.98206	50	1	8	3.38	2.01919	50	1	9	3.12	2.31799	50	1	9	6.18	2.2378	50	3	16	9.48	3.43594	25	3	8
1320	kopiować	to forge	92	50	V	8	50	2	6	4.54	0.952119	50	1	9	3.74	2.05843	50	1	8	4.4	1.4708	50	2	9	6.54	1.75208	50	1	9	4.14	2.7628	50	1	9	4.26	2.13628	50	1	9	6.24	2.105	50	3	16	9.9	3.22775	25	2	6
1321	kopnąć	to kick	334	312	V	6	50	1	7	3.98	1.07836	50	1	9	4.64	2.1166	50	2	9	5.54	1.71678	50	1	9	5.04	2.08943	50	1	9	3.3	1.88712	50	1	9	3.7	2.12132	50	1	9	7.4	1.92725	50	3	14	6.76	3.08095	25	1	5
1322	kopnięcie	kick	286	172	N	9	50	2	7	3.98	1.2204	50	1	9	5.1	2.26103	50	2	8	5.14	1.66611	50	1	9	4.82	2.19173	50	1	8	3.52	1.96126	50	1	9	3.36	1.75848	50	1	9	7.24	1.8357	49	4	10	6.77551	1.97131	25	2	7
1323	kopuła	dome	84	443	N	6	50	4	8	5.2	0.782461	50	1	8	3.48	1.95082	50	2	8	5.6	1.42857	50	1	9	6.54	1.7404	50	1	7	2.9	2.05287	50	1	8	2.12	1.82544	50	1	9	7.32	2.00448	50	4	16	9.96	3.45797	25	4	7
1324	kopyto	hoof	67	226	N	6	50	3	9	4.96	1.10583	50	1	9	3.54	2.20584	50	2	9	5.06	1.28428	50	1	9	5.56	1.88615	50	1	9	2.7	2.00255	50	1	8	1.88	1.61169	50	1	9	7.78	1.6199	50	3	15	8.04	3.30096	25	3	9
1325	kora	bark	179	332	N	4	50	3	9	5.32	1.07741	50	1	9	2.68	1.82321	50	3	9	5.44	1.1808	50	1	9	5.7	1.96136	50	1	6	2.26	1.5361	50	1	7	1.92	1.60153	50	1	9	7.64	1.84899	50	4	15	8.44	2.68906	25	3	9
1326	koralik	bead	7	26	N	7	50	4	8	5.7	0.931315	50	1	8	3.02	1.86799	50	1	8	4.66	1.39401	50	1	9	5.14	1.7144	50	1	9	2.64	1.90338	50	1	8	1.66	1.36442	50	1	9	7.72	1.7384	50	3	11	6.36	2.15482	25	4	8
1327	Koran	Koran	193	0	N	5	50	1	8	4.42	1.5265	50	1	8	3.52	2.10189	50	1	9	5.38	2.07895	50	1	9	5.2	2.47436	50	1	8	3.06	2.08405	50	1	9	3.66	2.83283	50	1	9	6.46	2.19657	50	4	18	12.14	3.63661	25	1	8
1328	korek	cork	542	582	N	5	50	1	7	4.4	1.48461	50	1	8	3.44	2.17744	50	2	9	4.92	1.70042	50	1	9	5.8	1.85164	50	1	6	3.06	1.75441	50	1	8	1.96	1.6777	50	1	9	7.66	1.85835	50	3	16	7.62	3.07651	25	1	7
1329	korona	crown	354	690	N	6	49	4	9	6.12245	1.20126	50	1	9	4.22	2.24327	50	3	9	7.1	1.75255	50	1	9	6.5	2.14999	50	1	7	2.98	1.81254	50	1	9	2.18	1.92396	50	1	9	8.08	1.52315	50	3	17	7.32	3.64462	24	4	9
1330	koronka	lace	62	65	N	7	50	4	9	6.04	1.39913	50	1	8	3.34	2.16286	50	1	9	5.1	1.60675	50	1	9	5.16	2.07374	50	1	8	3.74	2.30182	50	1	6	1.84	1.43371	50	1	9	7.44	1.65566	50	4	16	9.74	2.77606	25	4	9
1331	korygować	to correct	15	49	V	9	50	4	7	5.34	0.847806	50	1	8	4.08	1.91493	50	2	9	6.16	1.37559	50	1	9	7.06	1.83403	50	1	9	4.02	2.35164	50	1	8	4.52	1.87617	50	1	9	5.58	1.99069	50	4	18	11.56	3.70416	25	4	7
1332	korytarz	corridor	1022	5721	N	8	50	2	7	5.04	0.698687	50	1	9	3.38	1.97835	50	1	8	5.08	1.12195	50	1	9	6.22	2.02323	50	1	7	2.8	1.76126	50	1	9	2.12	1.93401	50	1	9	7.86	1.42871	50	3	15	7.4	2.98294	25	2	6
1333	koryto	trough	59	461	N	6	50	1	7	4.24	1.25454	50	1	9	3.54	2.25162	50	1	8	4.58	1.41551	50	1	9	5.7	1.90863	50	1	6	2.52	1.46022	50	1	7	1.78	1.50224	50	1	9	7.42	1.93876	50	3	15	9.18	3.08842	25	1	7
1334	korzeń	root	226	519	N	6	50	4	8	5.36	0.802038	50	1	9	3.08	2.09801	50	2	9	5.36	1.46747	50	1	9	6.18	1.76924	50	1	8	3.14	2.31243	50	1	8	1.84	1.55655	50	1	9	7.76	1.70904	50	3	15	8.4	2.77746	25	4	8
1335	korzystać	to benefit	1238	1828	V	9	50	4	9	5.96	1.08722	50	1	9	4.1	2.21544	50	3	8	6.16	1.18425	50	1	9	6.08	1.91493	50	1	9	4.14	2.43285	50	1	9	4.94	1.87801	50	1	9	4.74	2.32826	50	3	18	8.18	3.47991	25	4	9
1336	korzystny	beneficial	72	248	A	9	50	4	9	6.78	1.1119	50	1	8	3.9	1.92989	50	5	9	6.66	1.00224	50	1	9	6.46	2.13054	50	1	8	4.92	2.42302	50	1	9	6.2	2.0702	50	1	9	4.56	2.26021	50	4	16	9.5	3.54706	25	5	9
1337	korzyść	benefit	1052	1917	N	7	50	5	9	6.62	1.22708	50	1	9	4.42	2.11013	50	2	9	6.48	1.50156	50	1	9	5.9	2.14047	50	1	9	5.44	2.15861	50	2	9	6.36	1.9458	50	1	9	4.5	2.31455	50	4	15	9.48	2.9224	25	5	9
1338	kos	blackbird	69	389	N	3	47	3	8	5.42553	0.994434	49	1	8	3.06122	1.89746	49	3	9	5.2449	1.19949	48	1	9	5.95833	1.76199	50	1	8	2.26	1.87148	47	1	7	1.7234	1.42497	46	2	9	6.73913	1.70535	47	3	18	10.4894	3.59875	24	3	8
1339	kosa	scythe	71	256	A	4	50	1	7	4.28	1.32542	50	1	9	4.22	2.36721	50	2	9	5.52	1.38858	50	1	9	5.9	2.13092	50	1	6	2.8	1.48461	50	1	7	1.88	1.62431	50	1	9	7.56	1.94999	50	3	15	8.46	2.88706	25	1	7
1340	kostium	costume	1758	926	N	7	50	2	9	5.62	1.17612	50	1	8	3.24	2.02595	50	1	9	5.44	1.40204	50	1	9	5.56	1.83125	50	1	8	3.08	2.00855	50	1	8	2.28	1.85208	50	1	9	7.34	1.83626	50	3	14	7.02	2.64567	25	3	9
1341	kostka	ankle	498	593	N	6	50	2	8	5.02	0.979171	50	1	7	2.76	1.73276	50	1	8	4.74	1.4401	50	1	9	5.6	1.85164	50	1	6	2.78	1.68171	50	1	7	1.74	1.38225	50	1	9	7.38	1.88322	50	3	13	6.52	2.80844	25	2	7
1342	kostnica	morgue	166	56	N	8	50	1	7	2.2	1.48461	50	1	9	5.38	2.48169	50	1	9	3.4	2.02031	50	1	9	6.24	1.82455	50	1	9	3.9	2.46816	50	1	9	2.42	2.27757	50	1	9	7	1.87355	50	4	17	11.16	3.00584	25	1	7
1343	kostnina	callus	0	0	N	8	32	1	6	3.5625	1.45774	38	1	8	3.84211	2.35414	31	1	8	4.25806	1.73143	40	2	9	6.375	1.74954	42	1	5	2.28571	1.46979	32	1	9	2.875	2.40631	26	1	9	5.11538	2.53499	34	5	17	11.6765	3.54812	15	1	6
1344	kosz	container	655	890	N	4	50	1	7	4.54	1.07305	50	1	9	3.28	1.88485	50	1	6	4.18	1.24031	50	1	9	5.94	1.88885	50	1	8	3.28	2.3127	50	1	7	1.66	1.39401	50	1	9	7.92	1.65172	50	3	16	6.78	3.32148	25	1	7
1345	kosz na śmieci	trash can	504766	718897	N	14	50	1	8	4.24	1.27071	50	1	8	3.6	1.91663	50	1	6	3.82	1.43839	50	1	9	6	1.96915	50	1	8	2.98	2.114	50	1	7	1.6	1.16058	50	1	9	7.74	2.07817	50	3	14	6.48	2.82294	25	1	5
1346	koszary	barracks	86	384	N	7	50	1	9	4.44	1.6056	50	1	9	4.72	2.3908	50	1	9	5.02	2.07502	50	1	9	6.38	1.87236	50	1	8	2.82	2.01717	50	1	8	2.96	2.30315	50	1	9	6.7	2.04291	50	3	18	10.38	3.42792	25	1	5
1347	koszmar	nightmare	2798	1355	N	7	50	1	5	2.62	1.15864	50	1	9	5.88	2.45482	50	1	9	3.64	2.09723	50	1	9	4.96	2.28536	50	1	8	4.64	2.048	50	1	9	5.3	2.7793	50	1	9	6.64	2.18305	50	3	15	7.6	3.49343	25	2	9
1348	kosztować	to cost	1405	893	V	9	50	2	7	4.7	1.12938	50	1	9	4.14	2.12862	50	1	8	4.96	1.6532	50	2	9	6.22	1.72957	50	1	9	4.66	2.36134	50	1	9	4.6	2.22234	50	1	9	5.42	2.24145	50	3	12	7.56	2.63539	25	2	7
1349	kosztowny	costly	140	306	A	9	50	1	8	4.02	1.31692	50	1	8	4.34	2.24618	50	2	9	5.92	1.44052	50	1	9	6.2	1.77281	50	1	8	3.92	1.93612	50	1	8	5	1.80702	50	1	9	5.66	2.18165	50	4	14	9.34	3.08128	25	2	8
1350	koszty	costs	1210	1134	N	6	50	1	6	3.78	1.16567	50	1	8	4.08	2.07846	50	2	9	4.76	1.5194	50	1	9	6.4	2.09956	50	1	8	3.76	2.09528	50	1	9	3.88	2.37882	50	1	9	4.74	2.37169	50	4	17	9.78	3.46581	25	1	5
1351	koszula	shirt	1031	1082	N	7	50	3	8	5.7	1.12938	50	1	7	2.94	1.68317	50	2	9	5.44	1.14571	50	1	9	6	1.92725	50	1	8	3.54	2.11129	50	1	8	2.02	1.98453	50	1	9	8.08	1.56283	50	3	15	7.78	3.07252	25	5	8
1352	koszyk	basket	372	761	N	6	50	4	7	5.4	0.638877	50	1	8	2.9	1.90863	50	1	8	4.96	1.26103	50	1	9	5.98	2.23598	50	1	5	2.46	1.47372	50	1	9	1.78	1.70581	50	1	9	7.9	1.65677	50	3	11	6.2	2.11891	25	5	7
1353	koszykówka	basketball	200	14	N	10	50	2	9	5.74	1.42585	50	1	9	4.16	2.35918	50	3	9	5.6	1.2289	50	1	9	5.2	1.78429	50	1	8	2.96	2.0698	50	1	9	2.94	2.31596	50	1	9	7.98	1.58423	50	3	13	7.8	2.26779	25	2	9
1354	kościół	church	2797	3652	N	7	50	1	9	5.24	1.89047	50	1	8	3.54	2.14961	50	1	9	5.46	1.87584	50	1	9	4.46	2.24254	50	1	9	4.42	2.42512	50	1	9	3.78	2.94362	50	1	9	8.06	1.55721	50	3	15	7.32	3.16512	25	1	9
1355	kość	bone	1666	1854	N	4	50	2	8	4.8	1.04978	50	1	8	3.62	2.39804	50	2	9	5.14	1.42871	50	1	9	6.1	1.90863	50	1	7	3.3	1.79853	50	1	9	1.88	1.86963	50	1	9	8.02	1.55826	50	3	12	6.42	2.25053	25	3	8
1356	kość ogonowa	tail bone	844.5	935	N	12	50	2	6	4.36	1.00529	50	1	9	3.68	2.23552	50	1	7	4.5	1.26572	50	1	9	6.2	1.82946	50	1	8	3.02	2.21765	50	1	9	2.34	2.12478	50	1	9	7.34	1.97546	50	4	18	11.46	3.36373	25	2	6
1357	kość słoniowa	ivory	859.5	965	N	13	50	1	8	4.88	1.43769	50	1	9	3	1.97949	50	1	9	5.84	1.98319	50	1	9	5.96	1.87312	50	1	7	2.44	1.55393	50	1	8	2.12	1.76866	50	2	9	7.08	1.80521	50	4	17	10.38	3.47522	25	1	7
1358	kot	cat	3264	4224	N	3	50	1	9	5.8	1.66599	50	1	9	3.36	2.41391	50	2	9	5.98	1.5713	50	1	9	4.62	1.82824	50	1	8	3.34	2.28223	50	1	9	1.66	1.6612	50	1	9	8.4	1.35526	50	3	15	5.76	3.29848	25	1	9
1359	kotwica	anchor	108	160	N	7	50	4	9	5.46	0.973317	50	1	8	3.22	2.00296	50	1	9	5.54	1.58062	50	1	9	5.92	1.77097	50	1	8	3.4	2.28571	50	1	8	1.66	1.40857	50	1	9	7.78	1.87671	50	3	15	8.48	2.72734	25	4	9
1360	kowal	smith	128	1043	N	5	50	2	9	5.5	1.16496	50	1	9	3.64	2.07768	50	3	9	6.2	1.4708	50	1	9	6.62	1.77154	50	1	8	2.74	1.84954	50	1	7	2.04	1.5644	50	1	9	7.42	2.05128	50	4	16	8.94	3.22243	25	2	9
1361	koza	goat	305	421	N	4	50	4	8	5.4	1.06904	50	1	8	3.46	2.15908	50	1	7	4.5	1.29756	50	1	9	5.84	2.00367	50	1	8	2.62	1.80577	50	1	6	1.9	1.59399	50	1	9	8.18	1.61232	50	3	14	6.82	2.96021	25	4	8
1362	kozioł ofiarny	scapegoat	133.5	300.5	N	14	50	1	4	2.58	1.03194	50	1	8	4.52	2.32326	50	1	6	2.3	1.35902	50	1	9	4.96	2.16616	50	1	7	3.72	2.05078	50	1	9	5.06	2.59048	50	1	9	5.32	2.43646	50	4	17	10.58	3.29558	25	1	4
1363	kpiny	ridicule	138	371	N	5	50	1	5	3.2	1.06904	50	1	9	4.72	2.33902	50	1	7	3.5	1.5017	50	1	9	4.76	2.1243	50	1	8	4.24	2.16239	50	1	9	5.82	2.16361	50	1	9	4.98	2.27219	49	3	17	10.3061	3.09033	25	1	5
1364	krab	crab	193	329	N	4	50	1	9	4.96	1.19455	50	1	9	3.56	2.13006	50	1	8	4.6	1.14286	50	1	9	5.86	1.95886	50	1	6	2.24	1.61068	50	1	8	1.82	1.67442	50	1	9	7.86	1.64143	50	3	18	9.12	3.92605	25	1	9
1365	kradzież	theft	2349	968	N	8	50	1	7	2.3	1.09265	49	1	9	5.65306	2.26891	50	1	8	4.46	1.78669	50	1	9	5.4	2.1571	50	1	9	4.3	2.53345	50	1	8	3.9	2.08248	50	1	9	6.58	1.84158	50	3	15	8.48	3.30886	25	1	4
1366	kraj	country	6857	5652	N	4	50	4	8	5.86	1.12504	50	1	9	3.32	1.91066	50	2	8	5.82	1.49407	50	1	9	6.16	2.23479	50	1	9	5.18	2.21027	49	1	9	3.77551	2.67134	50	1	9	5.8	2.39898	50	3	15	7.56	2.85829	25	4	8
1367	kran	tap	157	228	N	4	50	4	8	5.26	0.750782	50	1	8	2.78	1.72957	50	1	8	5.28	1.27839	50	1	9	5.58	1.94925	50	1	8	3	2.03038	50	1	9	1.94	1.89962	50	1	9	7.84	1.77695	50	3	15	7.1	3.17677	25	4	8
1368	krata	grating	62	357	N	5	50	1	8	3.98	1.4497	50	1	9	3.6	2.1571	50	1	9	4.88	1.96542	50	1	9	6.16	1.98319	50	1	8	3.02	2.01515	50	1	7	1.74	1.46817	50	1	9	7.66	1.82511	50	3	17	8.42	3.38116	25	1	7
1369	krater	crater	185	310	N	6	49	1	9	5	1.52753	50	1	8	4.2	2.09956	50	1	9	4.94	1.69525	50	1	9	5.42	2.07108	50	1	9	3.1	2.50917	50	1	7	2	1.65369	49	1	9	7.40816	1.74306	50	4	18	10.58	3.43505	25	1	9
1370	krawat	tie	1459	1394	N	6	50	2	8	5.62	1.29189	50	1	8	3.26	1.99806	50	1	9	5.54	1.71678	50	1	9	6.32	2.0348	50	1	8	3.18	2.07699	50	1	9	1.78	1.66953	50	1	9	8.32	1.3468	50	3	14	8.1	2.90144	25	4	7
1371	krawędź	edge	313	1989	N	7	50	2	8	4.38	1.04764	50	1	9	4.28	2.50746	50	1	7	4.6	1.42857	50	1	9	5.78	2.08287	50	1	7	3.02	1.69621	50	1	9	2.86	2.37341	50	1	9	6.86	1.85175	50	3	15	8.56	3.03826	25	2	5
1372	krąg	circle	1087	3262	N	4	50	3	9	5.26	1.15723	50	1	8	3.3	1.94044	49	2	9	5.22449	1.32705	50	1	9	5.78	2.09265	50	1	7	2.96	1.72568	50	1	9	3.5	2.45988	50	1	9	7.02	1.86799	50	3	15	8.76	3.24232	25	3	9
1373	kreda	chalk	91	195	N	5	50	2	8	5.24	1.00122	50	1	8	2.9	1.96136	50	1	8	4.72	1.34073	50	1	9	5.74	1.90392	50	1	6	2.82	1.79216	50	1	7	1.58	1.26314	50	1	9	8.02	1.58423	50	3	14	7	2.35606	25	2	8
1374	krem	cream	736	218	N	4	50	3	8	5.76	1.17038	50	1	8	2.78	1.79898	50	2	8	5.18	1.20695	50	1	9	5.7	2.13092	50	1	9	3.5	2.62056	50	1	9	1.72	1.56544	50	1	9	7.8	1.56492	50	3	12	7.02	2.59898	25	3	8
1375	kreskówka	cartoon	102	2	N	9	50	4	9	6.82	1.38048	50	1	8	3.96	2.29427	50	2	8	4.9	1.3132	50	1	9	5.14	2.01028	50	1	9	3.76	2.48719	50	1	9	3.04	2.39012	50	1	9	7.84	1.43371	50	3	12	6.2	2.57143	25	4	9
1376	kret	mole	200	180	N	4	50	1	7	4.54	1.0919	50	1	8	2.98	2.06516	50	1	8	4.14	1.44293	50	1	9	5.64	1.93528	50	1	5	2.26	1.39694	50	1	8	1.76	1.53277	50	1	9	7.96	1.52476	50	4	14	7.36	2.65545	25	1	6
1377	krew	blood	13761	15294	N	4	50	1	7	4.04	1.6777	50	1	9	5.12	2.56061	50	2	8	5.1	1.7291	50	1	9	5.32	2.27174	50	1	9	4.54	2.40925	50	1	9	2.2	1.97949	50	1	9	8.22	1.50224	50	3	13	6.52	2.69724	25	1	7
1378	krewetka	shrimp	117	18	N	8	50	1	9	5.4	1.6413	50	1	9	3.78	2.1313	50	1	9	4.86	1.457	50	1	9	5.58	1.80803	50	1	7	2.6	1.71429	50	1	8	1.84	1.69465	50	3	9	7.94	1.34635	50	3	18	10.24	3.44378	25	1	9
1379	krewki	irascible	17	42	A	6	46	1	7	5.15217	1.19196	46	1	9	4.21739	2.32774	47	3	9	6.04255	1.23284	43	1	9	4.81395	2.54723	48	1	6	2.875	1.74582	43	1	9	4.81395	2.22813	46	1	9	4.97826	2.16527	44	5	18	12.4318	3.72545	24	1	7
1380	kręcić	to curl	1484	1148	V	6	50	2	8	4.74	1.13946	50	1	9	3.9	2.28795	50	3	7	5.08	1.10361	50	1	9	5.38	1.90477	50	1	8	3.5	1.94044	49	1	9	3.91837	1.92394	50	1	9	6.52	2.28786	49	3	15	7.04082	2.92944	25	2	8
1381	kręcić się	to spin	1.13345e+06	1597119	V	10	50	2	8	4.86	1.03036	50	1	8	4.18	2.2378	50	1	8	4.72	1.37083	50	2	9	5.08	1.95709	50	1	8	3.06	1.92099	50	1	8	3.84	1.95208	50	1	9	6.94	1.82287	50	3	15	7.58	3.22674	25	2	8
1382	kręg	vertebra	31	15	N	4	49	3	9	5	0.912871	50	1	8	3.16	1.86657	50	1	8	4.84	1.40495	50	1	9	6.4	1.76126	50	1	8	3.46	2.45955	49	1	9	3.04082	2.26347	50	1	9	6.56	2.10112	50	4	15	9.64	3.02884	25	3	9
1383	krnąbrność	intractability	3	27	N	10	49	1	8	3.67347	1.34455	50	1	9	5.14	2.37341	50	1	9	5.32	1.67137	49	1	9	4.93878	2.01461	50	1	8	3.5	2.10199	50	1	9	6.26	1.82734	49	1	9	4.12245	2.25123	50	5	17	11.72	3.1496	25	1	5
1384	krnąbrny	unmanageable	17	60	A	8	50	1	6	3.5	1.09265	50	1	9	5.12	2.35294	49	2	9	5.10204	1.88464	47	1	9	4.19149	2.09179	49	1	8	3.93878	2.1155	49	1	9	5.93878	1.91929	50	1	8	4.36	2.10694	50	4	17	11.56	3.56949	25	1	6
1385	kroczyć	to step	196	200	V	7	50	2	7	5.34	0.93917	50	1	9	3.32	1.98402	49	4	9	5.93878	1.16204	50	3	9	6.08	1.73605	50	1	7	3.78	1.75301	50	1	9	4.16	2.15103	50	2	9	6.56	1.8534	50	4	17	9.54	3.6934	25	2	7
1386	krogulec	sparrow-hawk	57	15	N	8	48	3	8	4.70833	1.09074	45	1	9	3.88889	2.0251	44	2	9	4.95455	1.53947	47	3	9	5.68085	1.81906	49	1	8	2.7551	2.09693	42	1	9	2.45238	2.37058	44	1	9	5.90909	2.26005	44	6	18	12.2273	3.38851	24	3	8
1387	krok	step	5835	12259	N	4	50	4	8	5.68	1.13281	50	1	7	2.96	1.6655	49	3	9	5.89796	1.17695	50	1	9	5.9	1.87628	50	1	8	4.3	2.15946	49	1	9	3.14286	2.36291	50	1	9	7.34	1.92311	49	3	16	6.93878	3.60213	25	4	8
1388	krokus	crocus	6	50	N	6	50	3	9	6.12	1.23949	50	1	8	3.04	1.95834	50	2	9	5.2	1.21218	50	1	9	5.32	2.10384	50	1	7	2.62	1.82824	50	1	9	2.14	2.26788	49	1	9	7.5102	1.78095	50	4	18	8.94	3.3406	25	5	9
1389	kromka	hunk	18	46	N	6	50	4	9	5.68	1.019	50	1	8	2.92	1.89349	50	2	8	4.72	1.03095	50	1	9	5.66	2.0365	50	1	7	3.1	2.03289	50	1	7	1.72	1.42914	50	1	9	7.86	1.55196	50	3	12	6.66	2.53635	25	4	8
1390	kropka	dot	977	613	N	6	50	2	9	5.32	1.07741	50	1	9	2.68	2.01464	50	1	9	5.38	1.4831	50	1	9	6	1.78429	50	1	7	3.08	1.92555	50	1	9	2.76	2.5198	50	1	9	7.74	1.79353	50	3	14	6.78	2.5257	25	2	9
1391	kroplówka	drip	130	38	N	9	50	1	9	3.44	1.55393	50	1	9	4.5	2.38405	50	1	8	3.92	1.75941	50	1	9	6.02	2.07502	50	1	9	4.22	2.41838	50	1	5	1.6	1.04978	50	1	9	7.88	1.67381	50	3	17	9.2	3.16228	25	1	9
1392	krowa	cow	1122	792	N	5	50	2	7	5.08	0.899887	50	1	9	2.94	1.671	50	2	7	4.46	1.0919	50	1	9	5.44	1.89694	50	1	7	2.66	1.85835	50	1	8	1.76	1.72094	50	1	9	8.26	1.4401	50	3	16	6.26	3.1675	25	2	6
1393	król	king	6321	14282	N	4	50	3	9	5.9	1.14731	50	1	8	4.62	2.05923	50	2	9	7.56	1.91833	50	1	9	6.86	1.7958	50	1	9	4.14	2.72562	50	1	9	3	2.19461	50	1	9	7.92	1.87181	50	3	16	6.88	3.13401	25	5	9
1394	królik	bunny / rabbit	1084	528	N	6	50	3	8	5.72	0.990568	50	1	7	2.98	1.68414	50	2	9	4.58	1.70342	50	1	9	5.9	1.95093	50	1	7	2.7	1.83225	50	1	6	1.44	0.951047	50	1	9	8.22	1.37455	50	3	12	5.88	2.35294	25	3	7
1395	królowa	queen	3012	4446	N	7	50	1	9	6.08	1.53649	50	1	9	4.22	2.25235	50	2	9	7.28	1.76172	50	1	9	6.34	2.1534	50	1	9	3.72	2.1193	50	1	9	3.02	2.35164	50	1	9	7.92	1.63931	50	3	14	6.66	2.8472	25	1	9
1396	królować	to throne	11	31	V	8	50	3	9	6.08	1.35285	50	1	9	4.66	2.29115	50	5	9	7.84	1.21823	50	1	9	6.4	2.18529	50	1	8	4.16	2.35918	50	1	9	5.76	2.14343	50	1	9	5.96	2.27641	50	4	16	9.34	3.31114	25	3	9
1397	krótki	short	1304	4207	A	6	50	2	7	4.7	0.839096	50	1	9	3.68	2.3074	50	1	9	4.22	1.79898	50	1	9	5.76	1.89047	50	1	8	3.72	1.91706	50	1	9	4.6	2.26779	50	1	9	6.18	2.02726	50	3	15	7.02	3.47874	25	2	6
1398	kruchy	fragile	92	293	A	6	50	2	7	4.22	1.07457	50	1	9	3.9	2.10199	50	1	7	3.34	1.50658	50	1	9	5.12	1.93401	50	1	8	3.72	2.18567	50	1	8	4.1	2.01271	50	1	9	6.54	2.06239	50	3	16	8.22	2.77224	25	2	7
1399	krucjata	crusade	76	137	N	8	49	1	6	3.61224	1.22162	50	1	9	5.28	2.74077	50	1	9	5.36	2.31904	50	1	9	5.48	2.25189	50	1	9	3.26	2.22976	49	1	9	5.02041	2.40217	49	1	9	6.08163	2.42244	50	3	18	11.72	3.93332	24	1	6
1400	krucyfiks	crucifix	91	239	N	9	47	1	9	4.68085	1.92361	48	1	9	4.35417	2.30161	50	1	8	5.54	1.87584	48	1	9	5.02083	2.03678	49	1	9	3.69388	2.42559	49	1	9	3.2449	2.55384	49	1	9	7.22449	2.06423	50	4	18	12.24	4.34041	24	1	9
1401	kruk	raven	257	1210	N	4	50	2	9	5.2	1.12486	50	1	8	3.36	2.02797	49	2	9	5.42857	1.47196	50	1	9	5.66	2.10548	50	1	7	2.44	1.77465	50	1	9	1.96	2.11853	50	1	9	7.9	1.71726	50	3	16	7.82	3.06188	25	4	9
1402	krwawić	to bleed	401	239	V	7	50	1	5	2.92	1.17526	50	1	9	5.84	2.21645	50	1	9	4.08	1.87181	50	1	9	4.46	1.78669	50	1	9	3.98	2.29898	50	1	9	3.36	2.09723	50	1	9	7.58	1.67929	50	3	15	7.6	2.88557	25	1	5
1403	krwawy	bloody	320	668	A	6	50	1	7	3.26	1.4542	50	2	9	6.22	1.7876	50	1	9	4.92	2.1838	50	1	9	4.76	2.13389	50	1	8	4.06	2.18912	50	1	8	4.18	1.95553	50	1	9	7.12	1.80295	50	3	15	8.7	3.45968	25	1	6
1404	krwisty	sanguineous	108	55	A	7	50	1	6	4.14	1.37039	50	1	9	5.14	2.27686	50	2	8	5.36	1.50861	50	1	9	4.98	2.10432	50	1	9	3.6	2.3819	50	1	9	4.18	2.56101	50	3	9	7.3	1.56818	50	4	17	9.98	3.18472	25	1	6
1405	krykiet	cricket	113	16	N	7	50	3	7	5.06	0.86685	49	1	8	3.02041	2.03603	50	1	8	5.32	1.23619	49	1	9	5.85714	1.95789	50	1	8	2.46	1.95051	50	1	9	2.6	2.18529	49	2	9	6.5102	1.8157	50	4	17	11.38	3.30053	25	3	7
1406	kryminał	thriller / jail	68	111	N	8	50	1	9	4.88	1.94454	50	1	9	5.06	2.17039	50	1	8	5.44	1.55393	50	1	9	5.64	2.31023	50	1	7	3.28	1.6418	50	1	8	3.54	2.1016	50	1	9	6.32	2.00448	50	4	15	10.06	2.8024	25	1	9
1407	kryształ	crystal	649	1009	N	8	50	3	9	6.38	1.32311	50	1	9	4.18	2.40484	50	1	9	5.94	1.78897	50	1	9	5.46	2.29649	50	1	8	3.08	1.92555	50	1	9	2.64	2.41391	50	1	9	7.8	1.65369	50	3	17	9.42	3.23306	25	3	9
1408	krytyczny	critical	384	330	A	9	50	1	8	3.3	1.60675	50	1	9	5.08	2.46477	50	1	9	5.64	2.01788	50	1	9	5.74	2.28402	50	1	9	4.68	2.59072	50	1	9	5.96	1.96874	50	1	9	4.86	2.15719	50	4	16	10.48	3.4121	25	1	7
1409	krytyczny (stan)	severe	384	330	A	16	50	1	6	1.98	1.18649	50	1	9	6.48	2.41796	50	1	9	3.3	2.34955	50	1	9	4.92	2.40611	50	1	9	5.2	2.57143	50	1	9	4.96	2.6105	50	1	9	6.3	2.23379	50	4	17	10.76	2.63074	25	1	5
1410	kryzys	crisis	1635	1023	N	6	50	1	7	3	1.61624	50	1	8	5.2	2.39046	50	1	8	3.52	1.92979	50	1	9	4.94	2.59048	50	1	9	5.36	1.99755	50	1	9	5.92	2.45648	50	1	9	4.8	2.41593	50	3	17	9.92	3.88004	25	1	6
1411	krzak	bush	167	450	N	5	50	3	8	5.26	0.964894	50	1	7	2.96	1.68983	50	1	8	4.72	1.16128	50	1	9	5.66	1.83626	50	1	6	2.24	1.49229	50	1	8	1.7	1.41782	50	1	9	8.02	1.55826	50	3	16	7.66	3.54913	25	3	8
1412	krzepki	burly	56	364	A	7	50	2	8	5.82	1.20695	50	1	9	4.5	2.34085	50	4	8	6.28	1.19591	50	1	9	5.44	1.91833	50	1	9	4.18	2.29187	50	1	8	4.7	1.94044	50	1	9	5.82	1.96593	50	4	17	9.84	4.16183	25	2	8
1413	krzepnąć	to set	19	13	V	8	50	1	6	4.88	0.982292	50	1	8	4.1	2.03289	50	2	8	5.14	1.49843	50	2	9	5.88	1.69802	50	1	9	3.28	1.96956	50	1	9	4.34	2.31772	50	1	9	6.08	2.23917	50	4	16	11.18	3.02162	25	1	6
1414	krzesło	chair / seat	1870	4699	N	7	50	4	8	5.36	0.776176	50	1	7	2.88	1.90209	50	2	9	4.92	1.33768	50	1	9	6.06	2.142	50	1	8	3.32	2.21719	50	1	9	1.92	1.91493	50	1	9	8.12	1.53384	50	3	13	5.68	2.54302	25	4	7
1415	krzew	shrub	73	202	N	5	50	4	8	5.34	0.871546	50	1	8	3.32	2.23552	50	2	8	4.98	1.33233	50	1	9	5.78	1.90905	50	1	8	2.3	1.66905	50	1	8	1.82	1.826	50	1	9	7.8	1.57791	50	3	15	7.84	3.21578	25	4	8
1416	krzyczeć	scream	2313	2855	V	8	50	1	8	3.4	1.34012	50	2	9	6.02	1.92184	50	1	9	5.56	1.96042	50	1	9	3.94	2.17978	50	1	9	4.44	2.0619	50	1	9	4.16	2.19796	50	1	9	7.22	1.85483	50	3	17	7.44	3.93394	25	1	5
1417	krzyk	cry	1097	6707	N	5	50	1	6	3.38	1.12286	50	1	9	5.7	2.39259	50	1	8	4.94	1.91034	50	1	9	4.24	2.1718	50	1	9	4.32	2.20796	50	1	9	4.12	2.37882	50	1	9	6.96	2.14723	50	3	15	7.04	3.1361	25	1	6
1418	krzywa	curve	84	178	A	6	50	2	7	4.66	0.871546	50	1	9	4	2.39898	50	2	7	4.34	1.13587	50	1	9	6.04	1.95834	50	1	9	3.26	2.22059	50	1	9	4.12	2.25551	50	1	9	7.02	1.91119	50	3	17	8.98	3.54844	25	2	7
1419	krzywdzenie	harming	49	10	N	11	50	1	7	2.4	1.2454	50	1	9	5.7	1.83225	50	1	9	4.4	2.24972	50	1	9	4.6	2.10926	50	1	9	4.66	2.21875	50	1	9	5.7	2.23379	50	1	9	5.38	2.07895	50	4	14	9.3	2.53345	25	1	7
1420	krzywić się	frown	1132716	1596573	N	11	50	1	5	3.62	0.85452	50	1	9	4.72	2.25008	50	2	8	4.48	1.432	50	1	9	4.98	1.81254	50	1	8	3.74	2.25705	50	1	8	4.22	1.64491	50	3	9	7.06	1.75441	50	3	15	8.14	3.05066	25	1	5
1421	krzywy	crooked	131	334	A	6	50	1	9	4.22	1.1119	50	1	9	3.98	2.114	50	1	7	4.02	1.30133	50	1	9	5.8	1.70234	50	1	7	3.16	1.79977	50	1	9	4.42	2.02121	50	1	9	6.6	2.14761	50	3	12	6.9	2.27901	25	1	9
1422	krzyż	cross	1141	2593	N	5	50	1	9	4.66	1.97546	50	1	9	4.4	2.44114	50	1	9	4.94	1.70725	50	1	9	4.52	2.39251	50	1	9	4.32	2.69875	50	1	9	2.92	2.67139	50	1	9	7.98	1.63495	50	4	12	6.88	1.98607	25	1	8
1423	ksiądz	priest	2710	8188	N	6	50	1	8	4.62	1.57649	50	1	9	3.46	2.18725	50	1	9	5.66	1.76832	50	1	9	5.6	1.97949	50	1	9	3.94	2.4529	50	1	9	2.7	2.28795	50	1	9	8.1	1.35902	50	3	14	6.78	2.62865	25	1	8
1424	książę	duke	3238	14717	N	6	50	2	9	6	1.53862	50	1	7	3.86	1.89532	50	4	9	7.38	1.41263	50	1	9	5.28	2.4247	50	1	8	3.36	2.12622	50	1	9	3.14	2.18539	50	1	9	7.56	1.6056	50	3	13	6.88	2.65453	25	2	9
1425	książka	book	3731	3379	N	7	50	4	9	7.24	1.3334	50	1	9	3.36	2.2566	50	1	9	6.06	1.65874	50	1	9	6.02	2.29898	50	1	9	4.76	2.58378	50	1	9	2.16	2.21645	50	1	9	8.16	1.55655	50	3	11	5.88	2.0765	25	4	9
1426	księżyc	moon	3156	5732	N	7	50	2	9	6.5	1.44632	50	1	9	3.44	1.98114	50	2	8	5.78	1.37455	50	1	9	5.14	1.98987	50	1	9	3.9	2.46816	50	1	7	2.14	1.82958	49	1	9	8.18367	1.56356	50	3	16	6.78	3.50096	25	2	9
1427	kształtować	to form	83	218	V	11	50	4	9	5.98	1.16916	50	1	7	3.6	1.89521	50	2	9	6.72	1.5124	50	3	9	6.96	1.71381	50	1	9	4.28	2.48292	50	1	9	5.02	1.90048	50	1	9	5.52	1.95082	50	3	15	9.18	3.24314	25	5	9
1428	kubek	mug	946	2308	N	5	50	3	9	5.76	1.18769	50	1	9	2.98	2.0353	50	1	8	5.04	1.14214	50	1	9	5.44	2.00163	50	1	9	3.28	2.25008	50	1	9	1.98	1.96386	50	1	9	8.16	1.53011	50	3	15	6.28	3.63677	25	3	9
1429	kuchenka	stove	131	124	N	8	50	4	9	5.6	1.04978	50	1	9	3.58	2.11013	50	3	8	4.96	0.879703	50	1	9	5.48	2.04281	50	1	8	3.6	2.08003	50	1	9	2.04	1.98936	50	1	9	7.62	1.74835	50	3	12	6.92	2.49767	25	5	9
1430	kuchnia	cuisine	1323	984	N	7	50	3	9	6.22	1.35962	50	1	9	3.4	2.0702	50	2	8	5.6	1.3248	50	1	9	5.44	2.26923	50	1	9	3.6	2.14761	50	1	7	2.12	1.54708	50	1	9	7.88	1.58616	49	3	13	6.14286	2.60608	25	3	9
1431	kucnąć	to crouch	13	21	V	6	50	3	7	4.84	0.680936	49	1	9	3.53061	2.11248	50	1	8	4.56	1.54074	50	1	9	5.64	1.65073	50	1	8	2.84	1.93106	50	1	8	3.3	1.90863	49	1	9	7.28571	1.8143	50	3	16	6.94	3.40114	25	3	6
1432	kuksaniec	blow	13	13	N	9	47	2	8	4.53191	1.3163	50	1	9	4.1	2.00255	50	2	8	4.7	1.51523	47	1	9	4.55319	1.76695	47	1	7	2.85106	1.89941	47	1	9	3.02128	1.92793	49	1	9	6.4898	2.30147	50	4	18	10.38	3.62469	23	2	8
1433	kukułka	cuckoo	43	108	N	7	50	3	8	5.68	1.019	50	1	8	3.48	2.14038	50	1	9	4.88	1.49339	50	1	9	5.36	1.78154	50	1	8	2.72	2.12891	49	1	8	1.87755	1.81007	50	1	9	7.34	1.91247	49	3	15	8.73469	3.30262	25	3	8
1434	kukurydza	corn	294	126	N	9	50	3	9	5.86	1.30946	50	1	9	3.02	1.94296	50	2	9	5.02	1.16916	50	1	9	5.96	2.04001	50	1	7	2.84	1.69465	50	1	8	1.62	1.4968	50	1	9	8.1	1.59399	50	4	15	7.34	2.85436	25	3	9
1435	kula	bullet / sphere	2768	3709	N	4	50	2	8	5.02	1.15157	50	1	9	3.24	2.18118	50	1	9	5	1.78429	50	1	9	5.58	2.03129	50	1	7	2.94	1.97339	50	1	8	2.06	1.87801	50	1	9	7.92	1.53649	50	3	13	7.04	2.82091	25	2	8
1436	kulawy	lame	96	327	A	6	50	1	6	3.6	1.01015	50	1	8	3.92	2.05873	50	1	6	3.4	1.3248	50	1	9	5.6	1.93781	50	1	6	2.72	1.5913	50	1	8	3.38	2.01919	50	1	9	6.94	2.08405	50	4	16	8.92	3.0091	25	1	6
1437	kule	crutch	2401	2325	N	4	50	1	8	4.36	1.42514	50	1	9	4.04	2.19424	50	1	8	4.44	1.69224	50	1	9	5.64	2.01788	50	1	8	3.38	2.14657	50	1	7	1.74	1.2586	50	1	9	7.6	1.79569	50	3	15	7.14	2.99666	25	1	8
1438	kumpel	pal	3172	526	N	6	50	4	9	7.08	1.12195	50	1	9	4.14	2.46618	50	3	8	5.76	1.23817	50	1	9	3.96	2.04999	50	1	9	5.22	2.25235	50	1	9	3.72	2.71082	50	1	9	6.64	1.90338	50	3	16	8.38	3.04316	25	5	9
1439	kuna	marten	109	103	N	4	49	3	7	5.08163	0.953868	50	1	7	3.44	1.94999	49	2	9	4.85714	1.09924	50	1	9	5.48	2.01261	50	1	9	3.1	2.40111	50	1	9	1.76	1.70904	49	1	9	7.08163	1.96677	50	3	16	10.08	3.45135	25	3	7
1440	kupić	to buy	10556	4900	V	5	50	4	9	6.08	1.10361	50	1	8	3.78	1.96178	50	3	8	5.96	1.17734	50	1	9	6.18	1.92396	50	1	9	4.5	2.37547	50	1	9	3.86	2.21323	50	1	9	6.68	1.9319	50	3	14	6.56	2.77864	25	5	9
1441	kupon	voucher	382	35	N	5	50	5	9	6.02	1.02	50	1	8	3.56	1.91833	50	3	8	5.38	1.3536	50	1	9	5.62	2.20287	50	1	7	3.06	2.01434	50	1	8	2.18	1.91333	50	1	9	7.02	1.95344	50	3	15	7.74	2.57785	25	5	9
1442	kupować	buy	1180	741	V	7	50	1	9	6.1	1.40335	50	1	8	3.7	2.06279	50	1	9	5.82	1.56087	50	1	9	6.1	2.12132	50	1	9	4.12	2.30031	50	1	7	3.78	1.72957	50	1	9	7.12	1.92343	50	3	12	6.92	2.71684	25	4	9
1443	kura	hen	303	488	N	4	50	3	8	5.44	1.10951	50	1	9	3.16	2.13197	50	1	7	4.2	1.41421	50	1	9	5.5	1.82108	50	1	8	2.58	2.05128	50	1	7	1.66	1.25536	50	1	9	8.12	1.47966	50	3	14	6.1	2.64382	25	3	8
1444	kurcz	cramp	35	73	N	5	50	1	6	3.62	1.14089	49	1	9	4.36735	2.38654	48	1	7	3.77083	1.43274	49	1	9	5.46939	1.99062	49	1	8	2.87755	1.65369	45	1	9	3.11111	2.04742	45	1	9	6.02222	2.23087	49	5	17	10.8367	3.42386	25	1	5
1445	kurczak	chicken	1644	187	N	7	50	4	9	6.18	1.18992	50	1	7	3.56	1.96042	49	2	8	4.63265	1.45336	50	1	9	5.78	1.8658	50	1	9	3.06	2.06437	49	1	8	1.91837	1.88012	50	1	9	8	1.51186	50	3	15	6.8	3.25764	25	4	9
1446	kurczyć się	to shrink	1132743	1.59663e+06	V	11	50	1	9	4.16	1.20136	50	1	8	4.12	2.05675	50	1	6	3.52	1.19932	50	2	9	5.34	1.92311	50	1	7	3.14	1.91674	50	1	9	3.8	1.95876	50	1	9	6.26	2.1553	50	4	15	8.92	3.21882	25	1	6
1447	kurować	to nurse	11	29	V	7	50	3	8	5.14	1.14304	50	1	9	3.5	1.85439	50	2	8	5	1.29363	49	1	9	5.97959	1.81991	50	1	8	4	2.24063	49	1	9	4.59184	1.95702	50	1	9	5.58	2.15795	50	4	16	9.88	3.10128	25	3	7
1448	kurs	course	3815	2801	N	4	50	4	9	5.48	0.908913	50	1	8	3.48	2.13082	50	3	7	5.34	1.0224	50	1	9	6.66	1.95469	50	1	9	3.56	2.29605	50	1	9	3.82	2.6162	50	1	9	5.66	2.42108	50	3	17	9.2	3.97954	25	4	9
1449	kurtka	jacket	701	386	N	6	50	5	9	5.52	0.908913	50	1	7	3.1	1.86537	50	1	9	5.28	1.41479	49	1	9	6.16327	1.89678	50	1	7	2.66	1.89101	50	1	9	1.98	1.95344	50	1	9	7.96	1.62832	50	3	15	6.82	3.21152	25	5	9
1450	kurtyna	curtain	271	503	N	7	50	4	8	5.5	0.952976	50	1	9	3.38	2.07895	50	2	8	5.28	1.41479	50	1	9	5.92	1.82768	50	1	9	3.54	2.26067	50	1	8	2.16	1.81108	50	1	9	7.9	1.5017	50	4	15	8.78	2.86634	25	4	8
1451	kurwa	whore	39564	1731	N	5	50	1	7	2.86	1.77293	50	1	9	6.62	2.42344	50	1	9	4.04	2.20352	50	1	9	4.58	2.29543	50	1	9	3.6	2.34738	49	1	9	4.22449	2.61618	50	1	9	6.06	2.75836	50	3	16	10.3	3.41814	25	1	7
1452	kuśtykający	lame	0	7	A	11	50	1	7	3.68	1.09619	50	1	8	4.1	2.23379	50	1	8	3.14	1.30946	50	1	9	5.46	2.00214	50	1	8	3.56	2.15861	50	1	9	4.14	2.17603	50	1	9	7.02	1.87888	50	4	17	10.62	3.19368	25	1	7
1453	kutas	dick	1632	137	N	5	50	1	7	3.26	1.57545	50	2	9	6.2	1.98977	50	1	9	4.74	2.14581	50	1	9	4.9	2.38405	50	1	8	3.22	2.07305	50	1	8	2.56	1.96042	50	1	9	7.34	2.16286	50	3	16	10.9	3.1053	25	1	7
1454	kuternoga	weakling	12	37	A	9	47	2	5	3.76596	0.960361	45	1	9	4.13333	2.17004	46	1	7	3.80435	1.34362	44	1	9	5.06818	2.19299	47	1	8	3.14894	2.16673	48	1	9	2.95833	2.24042	44	1	9	6.06818	2.46272	48	4	18	11.5417	3.70714	22	2	5
1455	kuzyn	nephew	2150	1557	N	5	50	4	9	6.1	1.24949	50	1	8	3.18	2.02726	49	2	8	4.95918	1.30638	50	1	9	4.9	2.05287	50	1	8	3.48	2.13082	50	1	9	2.56	1.92894	50	1	9	5.98	2.20843	50	3	15	7.98	3.41957	25	4	9
1456	kwakać	to quack	5	3	V	6	49	2	8	4.71429	1.29099	49	1	9	4.30612	2.20987	50	2	7	4.4	1.10657	50	1	9	5.34	1.89101	50	1	5	2.08	1.2911	50	1	8	3.86	1.92735	48	1	9	6.47917	2.36993	50	3	16	7.7	3.41814	25	2	8
1457	kwarta	quart	81	14	N	6	50	4	8	5.42	0.758355	49	1	7	3.08163	1.86901	48	3	7	4.9375	0.860634	49	1	9	6.10204	1.93912	49	1	6	3	1.80278	47	1	9	4.06383	2.38112	48	1	9	4.8125	2.50664	49	4	18	12.4694	3.38564	25	4	8
1458	kwartał	quarter	104	184	N	7	50	3	7	5.12	0.718275	50	1	9	3.14	2.11901	50	3	9	5.12	1.023	50	1	9	5.96	2.04001	50	1	8	3.46	2.05247	50	1	9	4.56	2.61206	50	1	9	4.96	2.47403	50	4	17	10.48	3.32731	25	4	7
1459	kwas	acid	633	407	N	4	50	1	9	4.06	1.74274	50	1	8	4.48	2.02273	50	1	8	5.04	1.79523	50	1	9	5.86	2.22243	50	1	7	3.24	1.90123	50	1	8	2.54	2.02243	50	1	9	6.5	2.16889	50	4	15	9.88	3.27414	25	1	9
1460	kwaśny	sour	95	390	A	6	50	2	8	4.6	1.4708	50	1	7	4.12	1.97577	50	1	9	4.58	1.67929	50	1	9	5.16	1.92046	50	1	8	3.06	2.01434	50	1	9	4.12	2.22821	50	1	9	6.42	2.32194	50	3	13	6.88	3.10128	25	2	8
1461	kwiat	blossom/ flower	1244	1868	N	5	50	4	9	6.6	1.34012	50	1	7	2.8	1.74964	50	2	9	5.44	1.40204	50	1	9	4.84	2.034	50	1	9	3.22	2.33247	50	1	9	1.98	1.77844	50	1	9	7.98	1.4497	50	3	15	6.54	3.22117	25	5	9
1462	kwiaty	flowers	5068	4663	N	6	50	3	9	6.82	1.50767	50	1	9	3.3	2.16889	50	3	8	5.38	1.276	50	1	9	4.98	2.00499	50	1	8	3.78	2.08287	50	1	9	2.2	2.17594	50	1	9	8.08	1.38269	50	3	12	5.62	2.32019	25	3	9
1463	kwilić	to whine	0	37	V	6	48	1	7	3.91667	1.47076	47	1	7	3.97872	2.02688	49	1	8	3.34694	1.65266	47	1	8	4.25532	1.88204	49	1	9	3.65306	2.4027	46	1	8	3.84783	1.97729	43	1	9	5.62791	2.45942	49	4	18	11.0816	4.15751	25	1	7
1464	kwitnąć	blom	61	92	V	7	49	3	9	6.69388	1.26168	50	1	9	4.1	2.54149	49	2	9	5.63265	1.53696	49	1	9	4.57143	1.95789	50	1	8	4.18	2.19173	50	1	9	3.8	2.02031	49	1	9	7.14286	2.16987	50	3	15	7.58	2.93529	25	3	9
1465	labirynt	maze	330	1031	N	8	50	4	8	5.16	0.976458	50	1	8	4.52	2.33203	50	1	9	4.32	1.9319	50	1	9	6.8	2.24063	50	1	8	3.68	2.34251	50	1	9	3.2	2.33867	50	1	9	7.84	1.7304	50	3	13	7.62	2.6333	25	4	8
1466	laboratorium	lab	5836	3561	N	12	50	2	9	5.78	1.55563	50	1	9	3.52	2.23369	50	2	9	5.92	1.52315	50	1	9	7	2.32115	50	1	8	3.7	2.22463	50	1	8	2.26	1.79353	50	1	9	7.86	1.52543	50	4	17	11.08	3.21882	25	2	9
1467	lada	counter	1389	4280	N	4	50	4	7	5.18	0.690755	50	1	9	2.88	1.84767	50	2	7	5.02	0.820403	49	1	9	6.06122	1.91929	50	1	8	2.9	1.92989	50	1	8	1.94	1.87801	50	1	9	7.38	1.67685	50	3	18	9.84	4.03232	25	4	7
1468	laik	layman	27	52	N	4	49	2	7	4.42857	0.978945	49	1	8	3.2449	2.01588	49	1	7	3.95918	1.24095	49	1	9	5.38776	2.02912	50	1	8	3.5	2.2429	49	1	9	5.02041	2.602	49	1	9	4.81633	2.34231	50	3	18	11.92	3.88529	25	2	7
1469	lakier	lacquer	325	170	N	6	50	4	7	5.36	0.69282	50	1	8	3.16	1.92046	50	2	8	5.08	1.35285	50	1	9	5.5	2.01271	50	1	7	2.74	1.67588	50	1	9	1.96	1.8512	50	1	9	7.42	1.69139	50	3	15	8.32	2.88161	25	4	7
1470	lalka	doll	744	629	N	5	50	4	9	5.78	1.28238	50	1	8	3.32	1.75476	50	1	8	4.64	1.61321	50	1	9	4.82	1.97629	50	1	8	3.06	2.01434	50	1	7	1.74	1.39694	50	1	9	8	1.57791	50	3	13	5.64	2.80495	25	4	9
1471	lama	lama	174	195	N	4	50	1	9	5.5	1.41782	50	1	8	3.02	1.76693	50	2	7	4.76	1.25454	50	1	9	5.44	1.96042	50	1	7	2.36	1.61321	50	1	9	1.88	1.81423	50	1	9	7.84	1.62078	50	4	17	9.24	3.36585	25	2	9
1472	lampa	lamp	464	1141	N	5	50	4	8	5.52	0.762381	50	1	9	3.08	2.53014	50	2	9	5.26	1.22574	50	1	9	6.12	2.22821	50	1	8	3.4	2.18529	50	1	8	1.72	1.49884	50	1	9	8.1	1.43214	50	3	14	7.46	3.25896	25	5	8
1473	lampa błyskowa	flash	237	573	N	14	50	2	9	5.42	1.14446	49	1	8	3.59184	2.20717	50	2	8	5.54	1.38814	50	1	9	5.36	2.39694	50	1	7	3.28	1.92767	50	1	9	2.04	1.94789	50	1	9	7.62	1.73664	50	3	16	10.02	2.93807	25	2	9
1474	lampart	leopard	92	319	N	7	50	2	9	5.78	1.25014	50	1	9	4.3	2.66688	50	2	9	6.22	1.60725	50	1	9	5.22	2.09265	50	1	6	2.48	1.47413	50	1	9	1.82	1.72248	50	4	9	7.78	1.38932	50	3	16	8.62	3.34353	25	2	9
1475	lanca	lance	38	254	N	5	43	2	9	4.93023	1.18312	45	1	8	3.75556	2.20697	39	3	9	5.84615	1.44256	41	1	9	4.87805	2.088	44	1	8	2.93182	1.96951	40	1	8	2.25	2.03495	38	1	9	5.78947	2.55912	47	4	18	11.8723	4.25603	19	2	9
1476	lany	cast-iron	70	60	V	4	49	2	7	5.04082	1.27409	49	1	8	3.5102	2.1028	49	1	8	4.61224	1.52502	50	1	9	5.4	1.73793	50	1	7	3.16	2.02394	49	1	9	3.7551	1.76223	49	1	9	5.04082	2.24499	50	4	15	8.58	2.77812	24	2	7
1477	larwa	maggot	107	78	N	5	50	1	7	3.56	1.71619	50	1	7	4.4	2	50	1	9	3.6	1.74964	50	1	9	5.86	1.85175	50	1	7	2.18	1.42414	50	1	8	1.92	1.57584	50	1	9	7.66	1.55983	50	3	18	10.24	3.74471	25	1	6
1478	las	forest	3311	7991	N	3	50	4	9	6.82	1.49407	50	1	9	3.12	2.18193	50	1	9	5.28	1.45742	50	1	9	5.24	2.046	50	1	9	3.44	2.26021	50	1	8	1.94	1.51738	50	1	9	8.12	1.50699	50	3	13	5.76	2.47073	25	4	9
1479	laska	stick	2308	521	A	5	50	2	9	5.46	1.38814	50	1	9	3.72	2.23187	50	1	9	4.62	1.62744	50	1	9	5.22	1.8658	50	1	8	3.26	2.22059	50	1	6	2.08	1.52315	50	1	9	7.58	1.71536	50	3	15	8.56	3.20815	25	2	9
1480	lasso	lasso	95	234	N	5	49	1	9	5.28571	1.29099	50	1	7	3.82	2.25597	50	2	8	5.68	1.4769	50	1	9	5.56	1.8534	50	1	6	2.36	1.63832	50	1	9	1.98	1.92184	50	1	9	7.34	1.91247	50	3	18	9.34	3.64557	25	1	9
1481	latać	fly	2785	1058	V	5	50	1	9	6.52	1.63183	50	1	9	4.36	2.33658	50	2	9	6.32	1.62179	50	1	9	4.92	2.03881	50	1	8	3.74	2.19285	50	1	8	3.98	2.08483	50	1	9	7.3	1.84336	50	3	16	6.68	3.00639	25	1	9
1482	latarka	torch	248	343	N	7	50	3	8	5.6	1.04978	50	1	7	3.06	2.01434	50	4	9	5.84	1.13137	50	1	9	6.04	1.98936	50	1	6	2.8	1.60357	50	1	9	1.66	1.53344	50	1	9	8.12	1.57325	50	3	14	6.96	2.76243	25	3	8
1483	latarnia	lantern	300	482	N	8	50	4	9	5.78	1.03589	50	1	9	2.92	1.94663	50	4	9	6.02	1.40683	50	1	9	5.74	1.90392	50	1	9	3.38	2.46519	50	1	6	1.68	1.33156	50	1	9	8.14	1.457	50	3	16	8.26	3.04262	25	4	9
1484	latarnia morska	lighthouse	393.5	582	N	15	50	2	9	5.94	1.42012	50	1	8	3.36	2.05794	50	2	9	6.1	1.38873	50	1	9	5.9	1.7291	50	1	8	3.34	2.22793	50	1	8	1.84	1.60814	50	1	9	8.26	1.32187	50	3	17	9.44	3.2398	25	2	9
1485	lato	summer	2236	2500	N	4	50	3	9	7.44	1.48681	50	1	9	3.98	2.59112	50	2	9	6.02	1.53184	50	1	9	4.74	2.29294	50	1	8	4.34	2.19098	49	1	9	4.22449	2.68689	50	1	9	7.88	1.54708	50	3	14	6.22	2.99176	25	3	9
1486	laur	laurel	28	56	N	4	49	3	8	6.08163	1.1697	50	1	9	3.5	2.02283	50	4	9	6.64	1.25779	50	1	9	5.38	1.98864	50	1	7	3.3	1.84336	49	1	9	3.14286	2.32737	50	1	9	6.16	2.38499	50	4	18	11.02	3.72246	24	4	8
1487	lawa	lava	178	188	N	4	50	1	9	4.96	1.35466	50	1	9	4.64	2.40544	50	1	9	5.94	1.78897	50	1	9	5.42	2.20473	50	1	9	3.08	2.00855	50	1	9	2.38	2.38952	50	1	9	7.84	1.5954	50	3	17	9.04	3.20688	25	1	9
1488	lawina	avalanche	178	630	N	6	50	1	8	3.94	1.47648	50	1	9	5.06	2.79511	50	1	9	4.84	2.46907	50	1	9	4.86	2.18539	50	1	8	3.34	2.10548	50	1	9	2.72	2.17631	50	1	9	7.58	2.01109	50	3	15	8.24	2.83246	25	1	8
1489	lądować	to land	416	393	V	7	50	2	8	5.74	1.10306	50	1	8	3.94	1.91034	50	3	8	5.46	1.24884	50	2	9	6.4	1.70234	50	1	8	3.16	2.02394	50	1	9	3.64	1.93528	50	1	9	7.16	1.92046	50	3	15	8.04	3.21958	25	2	8
1490	leczyć	treat	1043	717	V	6	50	2	9	5.72	1.53915	50	1	8	3.68	1.87834	50	2	9	6.34	1.46538	50	2	9	6.22	2.00296	50	1	9	4.92	2.37194	50	1	7	3.88	1.89133	50	1	9	6.62	1.77154	50	3	15	7.46	2.85864	25	2	9
1491	legenda	legend	1539	1066	N	7	50	3	9	6.02	1.37752	50	1	9	3.2	1.94831	50	3	9	6.38	1.52382	50	1	9	5.74	2.31948	50	1	7	3.6	1.85164	50	1	9	5.7	2.54951	50	1	9	5.58	2.40823	50	3	16	8.4	3.8545	25	4	9
1492	lejek	funnel	45	118	N	5	50	2	8	5.08	0.944155	50	1	8	3.22	1.98247	50	2	8	5.12	1.20611	50	1	9	6.1	1.71726	50	1	5	2.3	1.29756	50	1	7	1.96	1.68983	50	1	9	7.6	1.79569	50	3	14	8.88	2.71534	25	2	7
1493	lek	drug	1681	492	N	3	50	1	9	4.92	1.93612	50	1	9	3.82	2.22866	50	1	9	5.66	1.72153	50	1	9	6.32	2.0448	50	1	9	4.68	2.29854	50	1	8	2.24	1.68499	50	1	9	7.44	1.80882	50	3	12	6.2	2.39898	25	1	9
1494	lekarstwo	cure	2271	1126	N	9	50	1	9	5.4	1.6413	50	1	8	3.52	2.10189	50	1	9	5.46	2.05247	50	1	9	6.82	1.87017	50	1	9	4.98	2.59112	50	1	8	2.88	2.00652	50	1	9	7.28	1.84103	50	3	13	6.76	2.86114	25	3	9
1495	lekarz	doctor	5651	6502	N	6	50	2	8	5.26	1.24228	50	1	9	3.84	2.25298	50	3	9	6.92	1.49612	50	1	9	6.82	2.33597	50	1	9	4.2	2.50713	50	1	9	2.54	2.34921	50	1	9	7.92	1.57584	50	3	13	6.4	2.35606	25	2	7
1496	lekceważenie	disregard	87	329	V	12	50	1	6	2.96	1.08722	50	1	9	5.04	1.99959	50	1	9	4.46	2.12094	50	1	9	4.76	2.1718	50	1	8	4.42	2.27757	50	2	9	6.44	1.90766	50	1	9	4.62	2.34643	50	4	17	10.56	3.1954	25	1	4
1497	lekceważyć	to bandy about	234	417	V	10	50	1	7	3.22	1.23371	50	1	9	5.12	2.16314	50	1	9	4.78	2.17865	50	1	9	4.62	2.02928	50	1	8	4.64	2.18305	50	2	9	6.14	1.67831	50	1	9	4.84	2.08356	50	4	17	10.08	3.35541	25	1	7
1498	lekcja	lesson	1234	575	N	6	50	3	7	4.98	0.979171	50	1	8	3.24	1.93317	50	2	9	5.32	1.43484	50	1	9	6.8	1.95876	50	1	9	4.7	2.00255	50	1	9	3.78	2.2704	50	1	9	7.3	1.69332	50	3	13	7.3	2.41804	25	3	7
1499	leki	drugs	3083	581	N	4	49	1	9	3.87755	1.43806	50	1	9	4.04	2.37298	50	1	8	4.8	1.86263	50	1	9	6.34	1.94422	50	1	8	4.34	2.35268	50	1	8	2.48	2.03279	50	1	9	7.5	1.75255	50	3	16	7.88	3.42643	24	2	9
1500	lekkomyślność	recklessness	42	238	N	13	50	1	6	3.7	1.26572	50	1	9	4.3	2.17828	50	2	8	3.88	1.42342	50	1	8	3.88	2.11544	50	1	9	4.42	2.16738	50	1	9	6.36	2.22013	50	1	9	4.86	2.33002	50	4	18	10.82	3.23684	25	1	6
1501	lekkomyślny	reckless	167	230	A	11	50	1	6	3.62	1.19335	50	1	8	4.42	2.14847	50	2	9	3.54	1.51469	50	1	8	3.94	2.31596	50	1	8	4.34	2.25524	50	1	9	6.42	1.97008	50	1	9	4.84	2.19796	50	4	16	10.22	2.85207	25	1	6
1502	len	flax	360	633	N	3	50	2	9	5.54	1.0919	50	1	8	2.94	2.08405	50	1	8	4.6	1.34012	50	1	9	5.44	2.02192	50	1	7	2.4	1.5253	50	1	9	2.06	1.75441	48	2	9	6.75	2.08847	50	4	17	10.66	3.07465	25	5	9
1503	leniwy	lazy	541	407	A	6	50	1	6	3.54	1.0919	50	1	9	3.32	2.18006	50	1	7	3.22	1.50224	50	1	9	4.94	2.37684	50	1	9	4.32	2.42807	50	1	9	5.78	2.15984	50	1	9	5.94	2.06437	50	3	14	8.06	3.00618	25	1	6
1504	lepiej	better	71097	39282	adv	6	50	3	9	6.5	1.05463	50	1	9	4.22	2.2704	50	1	9	5.96	1.4563	50	1	9	5.38	2.03931	50	1	9	5.26	2.11708	50	1	9	6.32	2.18006	50	1	9	3.4	1.98977	50	3	12	6.34	2.27327	25	3	9
1505	lepszy	superior	8079	3689	A	6	50	3	9	6.34	1.22241	50	1	8	3.86	2.24072	50	2	9	6.56	1.63083	50	1	9	5.8	2.06032	50	1	9	5.06	2.25343	49	1	9	6.34694	2.01609	50	1	9	4.18	2.30961	50	3	13	6.54	2.46783	25	3	9
1506	lesbijka	lesbian	242	26	N	8	50	1	9	4.76	1.70904	50	1	9	5.06	2.11322	50	1	8	4.9	1.75255	49	1	9	4.89796	2.15295	50	1	8	3.88	2.45482	50	1	9	3.96	2.75503	50	1	9	7	1.88442	50	4	17	11.02	3.37754	25	1	7
1507	lesbijski	lesbian	50	4	A	9	50	1	9	4.5	1.90863	50	1	9	5.36	2.2566	50	1	8	4.62	1.52382	50	1	9	5.02	2.32546	50	1	9	3.26	2.20213	50	1	9	5.46	2.28759	50	1	9	6.14	2.2858	50	4	17	11.64	3.59569	25	1	7
1508	letni	lukewarm	1356	898	A	5	50	4	9	6.74	1.29063	50	1	9	3.52	2.30563	50	1	9	5.64	1.52208	50	1	9	4.86	1.7144	49	1	9	3.61224	2.18724	50	1	9	4.74	2.36307	50	1	9	6.3	1.90863	50	3	18	8.36	4.10952	25	4	9
1509	lew	lion	1126	1747	N	3	50	2	9	5.9	1.28174	50	1	9	4.46	2.42613	50	3	9	7	1.57791	50	1	9	5.06	2.30713	50	1	9	2.96	1.7608	50	1	9	1.92	1.83881	50	1	9	8.36	1.46747	50	3	16	6.68	3.62778	25	2	9
1510	lewa	left	1733	1334	A	4	50	2	7	5	0.947607	50	1	9	3.12	2.25551	50	1	9	4.8	1.76126	49	1	9	6.04082	1.74355	50	1	7	2.98	1.99479	50	1	9	4.42	2.60369	50	1	9	5.9	2.62834	50	3	18	7.3	3.96541	25	3	7
1511	lęk	anxiety	695	4232	N	3	50	1	5	2.4	1.06904	50	1	9	6.04	2.20352	50	1	8	2.78	1.58166	50	1	9	3.54	2.04251	50	1	9	4.42	2.4419	50	1	9	6.22	2.66719	50	1	9	5.68	2.3074	50	3	16	9.04	3.42238	25	1	4
1512	lękać się	to fear	1.13275e+06	1596763	V	9	50	1	7	2.9	1.28174	50	1	9	5.52	2.35814	50	1	5	2.58	1.19676	50	1	8	3.54	1.82063	50	1	9	4.98	2.51112	50	1	9	5.9	2.43487	50	1	9	5.74	2.08796	50	4	18	10.18	3.82628	25	1	4
1513	liberalny	liberal	67	75	A	9	50	2	9	5.22	1.44688	50	1	9	4.12	2.20056	49	2	9	5.65306	1.69006	49	1	9	6.14286	2.42384	50	1	8	3.96	2.0199	50	4	9	6.94	1.69525	50	1	9	3.8	2.18529	50	3	18	11.44	4.05151	25	3	9
1514	licytować	to auction	86	34	V	9	50	1	7	5.06	1.15016	50	1	9	4.76	2.30846	50	3	8	6.1	1.19949	50	1	9	6.54	2.1016	50	1	7	3.3	2.04291	50	1	9	4.12	2.21903	50	1	9	6.86	1.97959	50	4	18	10.9	3.3579	25	1	7
1515	liczba	number	2119	2721	N	6	50	3	9	5.28	0.948468	50	1	8	3.3	2.01271	50	2	9	5.64	1.28983	50	1	9	6.28	1.96956	50	1	9	4.22	2.4685	50	1	9	4.5	2.97781	50	1	9	6.42	2.34816	50	3	16	6.84	3.35857	25	3	9
1516	liczyć	count	4159	6484	V	6	50	4	9	5.62	1.10454	50	1	8	3.64	1.84899	50	2	9	5.72	1.47136	50	1	9	7	1.90595	50	1	9	3.96	2.08943	50	1	9	4.44	2.29605	50	1	9	6.72	2.2135	50	3	13	6.86	2.56356	25	4	9
1517	lider	leader	449	90	N	5	50	4	9	6.22	1.21706	50	1	9	4.5	2.73488	50	1	9	7.58	1.60471	50	1	9	6.58	2.24145	50	1	9	4.68	2.05476	50	1	9	4.06	2.65276	50	1	9	6.58	2.02121	50	3	16	9.94	3.3406	25	4	9
1518	Liechtenstein	Liechtenstein	8	0	N	13	50	3	8	5.56	1.16339	50	1	9	3.18	2.22866	49	2	9	5.32653	1.63793	50	1	9	6.06	2.01434	50	1	9	2.8	2.44949	50	1	8	2.44	2.10112	49	1	9	4.93878	2.47831	50	4	18	12.14	3.47592	25	4	8
1519	likier	liqueur	148	94	N	6	50	3	9	5.92	1.30681	50	1	9	4.1	2.34085	50	2	8	5.28	1.55235	50	1	9	5.14	1.96925	50	1	9	3.2	2.06032	50	1	7	1.82	1.48035	50	1	9	7.46	1.76369	50	4	17	11.58	3.55189	25	3	9
1520	lilia	lily	104	167	N	5	50	4	9	6.32	1.33156	50	1	8	2.76	1.93317	49	1	9	5.12245	1.46675	50	1	9	4.84	1.75383	50	1	8	3.3	2.16889	50	1	8	1.82	1.58681	50	1	9	7.34	1.88019	50	4	17	10.02	3.3104	25	4	9
1521	liliowy	lilac	27	46	A	7	50	2	9	5.94	1.39108	50	1	8	2.88	1.84767	50	2	8	4.94	1.31568	50	1	9	5.14	2.06041	50	1	6	2.72	1.69079	50	1	9	4.18	2.30075	50	1	9	6.96	2.16616	50	3	18	10.58	3.28317	25	3	9
1522	lina	rope	902	1825	N	4	50	4	8	5.36	0.875051	50	1	8	3.2	1.90595	49	2	8	4.95918	1.3379	50	1	9	6.3	1.68123	50	1	7	3.18	1.91333	50	1	7	1.76	1.5194	50	1	9	7.78	1.68171	50	3	15	7.32	3.04014	25	4	7
1523	linia	line	2313	2092	N	5	50	1	8	5.1	0.952976	50	1	8	2.52	1.6932	50	1	9	5.3	1.32865	50	1	9	6.2	1.85164	50	1	8	3.46	2.23342	50	1	9	2.96	2.07964	50	1	9	7.62	1.65233	50	3	13	6.7	2.5575	25	1	8
1524	linia startu	starting line	1702	1465	N	12	50	3	8	5.32	0.935469	50	1	9	4.34	2.61557	50	1	8	5.44	1.59284	50	1	9	5.42	2.48333	50	1	9	3.94	2.35094	50	1	9	2.58	1.88539	50	1	9	7.5	1.86537	50	3	14	8.04	2.90643	25	3	8
1525	liryczny	lyrical	13	82	A	8	50	4	9	5.8	1.19523	50	1	8	3.1	1.98206	50	1	8	5.12	1.4658	50	1	9	4.72	2.18567	50	1	7	3.68	2.16125	50	1	9	6.5	2.03289	50	1	9	4.48	2.22454	50	5	18	12.28	2.94882	25	4	9
1526	lis	fox	649	937	N	3	50	3	9	5.2	1.19523	50	1	9	3.76	2.19052	50	1	8	5.24	1.42227	50	1	9	5.56	1.86438	50	1	9	2.78	1.93032	50	1	8	1.86	1.55196	50	1	9	8.14	1.65381	50	3	15	6.88	3.0947	25	3	9
1527	list	letter	8682	15970	N	4	50	3	9	6.04	1.27711	50	1	9	3.1	1.83225	50	3	7	5.42	0.859283	50	1	9	5.52	2.02273	50	1	9	4.22	2.14086	50	1	8	2.06	1.91034	50	1	9	8	1.61624	50	3	13	6.72	2.7704	25	3	9
1528	lista	list	2327	822	N	5	50	3	8	5.32	0.890769	50	1	9	3.56	2.0118	50	2	9	5.48	1.38858	50	1	9	6.66	2.02646	49	1	8	3.67347	2.08554	50	1	8	2.74	1.89317	50	1	9	7.52	1.6932	50	4	15	8.04	3.10339	25	3	7
1529	listwa	slat	6	21	N	6	50	3	8	5.02	0.714	50	1	9	3.02	1.93243	50	2	8	4.84	1.16689	50	1	9	5.94	1.80034	50	1	6	2.14	1.457	50	1	9	2.08	2.05873	50	2	9	7.56	1.69224	50	3	16	10.2	3.12984	25	3	8
1530	liść	leaf	289	1040	N	4	50	4	8	5.92	1.08496	50	1	9	2.72	1.7501	50	1	8	4.7	1.37396	50	1	9	5.82	1.99683	50	1	9	3.24	2.30846	50	1	8	1.54	1.34331	50	1	9	8.04	1.6532	50	3	12	6.3	2.70487	25	5	8
1531	litościwy	gracious	106	135	A	9	50	1	8	5.36	1.52208	50	1	7	3.74	1.93581	50	1	8	5	1.59079	50	1	9	4.18	2.0473	50	1	9	4.22	2.50135	50	1	9	6.22	2.11206	50	1	9	4.82	2.09655	50	4	17	11.34	3.08128	25	1	7
1532	litość	pity / mercy	3247	2863	N	6	50	1	7	4.28	1.45742	50	1	8	4.34	1.88019	50	1	9	4.68	2.07453	50	1	9	3.78	2.14086	50	1	9	4.72	2.59544	50	1	9	6.76	1.77925	50	1	9	4.92	2.15558	50	4	15	9.78	2.98493	25	1	7
1533	litr	liter	202	106	N	4	50	4	9	5.56	0.972269	50	1	9	3	2.04041	50	2	8	5.06	1.13227	50	1	9	5.96	2.18492	50	1	7	3	1.98977	50	1	9	3.64	2.59324	50	1	9	6.54	2.24254	50	3	16	8.34	2.6543	25	4	7
1534	Litwa	Lithuania	14	0	N	5	50	2	9	5.74	1.60115	50	1	9	3.28	2.4247	50	2	8	4.82	1.08214	50	1	9	5.64	2.07768	50	1	9	2.58	2.17678	50	1	8	2.42	2.07108	50	1	9	5.96	2.39864	50	4	17	10.58	2.90734	25	2	9
1535	lizać	lick	368	298	V	5	50	2	9	5.34	1.34938	50	1	9	4.16	2.18865	50	1	8	4.58	1.38638	50	1	9	5.08	1.90424	50	1	7	3.08	2.01869	50	1	8	3.58	2.05128	50	1	9	7.66	1.69766	50	3	15	6.84	2.97856	25	2	9
1536	lizus	toady	91	39	N	5	50	1	6	3.02	1.15157	50	1	9	5.02	2.32546	50	1	8	3.4	1.67819	50	1	9	5.28	2.37367	50	1	8	2.98	2.33422	50	1	9	4.82	2.5769	50	2	9	6.02	2.0453	50	3	15	8.86	2.67269	25	1	5
1537	loch	dungeon	195	371	N	4	50	1	7	3.68	1.37678	50	1	8	4.22	2.24327	50	1	8	3.54	1.9082	50	1	9	5.84	1.93106	50	1	7	2.42	1.45812	50	1	8	2.3	1.85439	50	1	9	7.42	1.88539	50	3	16	8.82	2.74561	25	1	7
1538	locha	sow	17	52	N	5	50	1	7	4.5	1.16496	50	1	9	4.18	2.19173	47	1	8	4.48936	1.51618	50	1	9	6.04	1.78383	50	1	9	2.9	2.25198	49	1	7	2	1.73205	48	1	9	6.64583	2.10864	48	4	16	10.7083	3.65512	25	1	7
1539	lodowiec	glacier	119	263	N	8	50	2	9	5.06	1.34635	50	1	8	3.52	2.1688	50	3	9	5.8	1.61624	50	1	9	5.66	1.9651	50	1	9	3.26	2.43955	50	1	9	2.28	2.08042	50	1	9	7.7	1.85439	50	3	16	9.78	3.27196	25	2	9
1540	lodówka	icebox	378	238	N	7	50	3	9	6.02	1.31692	50	1	8	3.52	1.80972	50	2	8	5.42	1.27919	50	1	9	5.8	1.97949	50	1	8	3.2	2.03038	50	1	7	1.76	1.45069	50	1	9	8.2	1.87355	50	3	16	6.36	3.10864	25	3	9
1541	lody	ice cream	2767	904	N	4	50	3	9	6.88	1.33463	50	1	8	3.28	2.08042	50	2	9	5.14	1.32496	50	1	9	4.84	2.22564	50	1	8	3.18	2.00703	50	1	7	1.64	1.42514	50	1	9	7.96	1.71381	50	3	16	7.28	4.16026	25	5	9
1542	logiczność	consistency	0	3	N	10	50	4	9	6.36	1.27391	50	1	9	3.14	2.08992	50	2	9	6.04	1.6655	50	1	9	7.66	1.9337	50	3	9	6.1	1.52864	50	1	9	5.98	2.29898	50	1	9	4.3	2.45988	50	4	18	11.16	3.9246	25	4	9
1543	logiczny	logical	169	412	A	8	50	4	9	6.44	0.972269	50	1	8	3.28	1.95918	50	4	9	6.78	1.29819	50	1	9	7.4	2.04041	50	1	9	5.14	2.40756	50	2	9	6.62	2.08875	50	1	9	4.46	2.40077	50	3	17	10.28	3.16254	25	5	9
1544	logowanie	login	16	2	V	9	50	3	9	5.18	0.896478	50	1	8	3.52	2.13082	50	2	9	5.5	1.51523	50	1	9	6.58	1.9597	50	1	8	3.36	2.17368	50	1	9	4.34	2.45457	50	1	9	6.9	2.18763	50	4	14	8.58	2.85064	25	4	6
1545	lojalność	loyalty	1167	711	N	9	50	5	9	7.2	1.12486	50	1	9	3.58	2.25053	50	1	9	6.28	1.94873	50	1	9	4.86	2.44123	50	1	9	5.34	2.45457	50	1	9	7.08	2.04879	50	1	9	4.72	2.19499	50	4	18	11.44	3.34518	25	5	9
1546	lokaj	butler	331	1126	N	5	50	3	9	5.34	1.09935	50	1	8	3.16	2.00367	50	1	8	4.14	1.80713	50	1	9	5.54	2.00214	50	1	9	3.32	2.69875	49	1	9	2.4898	2.05267	50	1	9	7.36	1.75848	50	3	17	10.58	3.3141	25	3	9
1547	LOL	lol	235	0	N	3	50	2	9	6.28	1.81872	50	1	9	5.04	2.67231	49	1	9	4.5102	1.72146	50	1	9	4.26	2.16475	50	1	9	3.32	2.62204	44	1	9	6.70455	2.46444	49	1	9	4.89796	2.85952	50	3	15	9.58	2.74858	25	3	9
1548	los	lot	8665	11175	N	3	50	4	8	5.62	1.0859	50	1	8	3.54	2.26968	50	1	9	4.44	2.05198	50	1	9	4.78	2.16927	50	1	9	4.34	2.56037	49	1	9	7.32653	1.9726	50	1	9	4.2	2.36471	50	3	14	8.76	3.10076	25	4	8
1549	lot	flight	3888	3014	N	3	50	3	9	6.2	1.57791	50	1	9	4.22	2.30607	50	1	9	5.94	1.50387	50	1	9	5.64	2.22013	50	1	8	3.68	2.07453	50	1	9	3.6	2.44949	50	1	9	7.5	1.76416	50	3	13	7.34	2.63113	25	3	9
1550	loteria	lottery	169	56	N	7	50	2	9	5.76	1.49229	50	1	8	4.1	2.32335	50	1	8	4.78	1.5687	50	1	9	4.7	2.29685	50	1	7	3.12	1.92343	50	1	9	3.46	2.49252	50	1	9	6.7	2.15946	50	3	14	8.12	2.90418	25	3	9
1551	lód	ice	2152	2165	N	3	50	1	9	5.3	1.60675	50	1	9	3.56	2.09138	49	1	8	4.73469	1.51073	50	1	9	5.74	1.7357	50	1	9	3.6	2.44114	50	1	8	1.78	1.54246	50	1	9	7.9	1.60675	50	3	14	6.48	2.74226	25	1	9
1552	lubić	to like	1535	717	V	5	50	2	9	7.12	1.45181	50	1	9	4.44	2.30492	50	2	9	5.86	1.32496	50	1	7	3.58	1.87453	50	1	9	5.4	2.55551	50	2	9	5.94	1.94212	50	1	9	5.42	2.33072	50	3	13	5.46	2.65122	25	4	9
1553	ludzie	people	72579	63197	N	6	50	2	9	5.7	1.37396	50	1	9	4.24	2.35225	50	3	9	5.76	1.31801	50	1	9	5.56	1.7975	50	1	9	5.16	2.51818	50	1	9	2.64	2.17368	50	1	9	7.38	2.00906	50	3	13	6.7	2.72741	25	2	7
1554	luka	gap	424	260	N	4	50	2	7	4.5	0.994885	50	1	7	3.12	1.74543	50	1	9	4.14	1.49843	50	1	9	5.68	2.1987	50	1	7	2.84	1.53011	50	1	9	3.62	2.21212	50	1	9	5.98	2.37753	50	4	15	9.42	3.05788	25	2	7
1555	lukrecja	licorice	92	22	N	8	48	1	8	5.02083	1.19377	47	1	9	3.31915	1.9683	50	1	8	5	1.48461	49	1	9	5.81633	2.02766	49	1	9	3.04082	2.37135	45	1	9	2.31111	1.9167	44	1	9	4.61364	2.50781	48	3	18	11.6458	4.28004	24	1	7
1556	Luksemburg	Luxembourg	23	0	N	10	50	3	9	5.78	1.18304	50	1	9	3.32	2.2537	49	1	9	5.69388	1.46065	50	1	9	6.06	1.84513	50	1	9	3.02	2.42007	50	1	8	2.42	2.08091	50	1	9	4.94	2.57468	50	4	18	11.7	3.24666	25	5	9
1557	luksus	luxury	272	465	N	6	50	5	9	7.04	1.17734	50	1	9	4.3	2.47642	50	1	9	6.76	1.73276	50	1	9	6.26	1.91461	50	1	9	4.58	2.38268	50	1	9	5.5	2.40959	50	1	9	6.46	2.02243	50	4	15	9.24	2.9936	25	5	9
1558	luksusowy	luxury	195	195	A	9	50	2	9	6.64	1.43939	50	1	9	4.28	2.29498	50	3	9	7.04	1.47025	50	1	9	5.96	2.38156	50	1	8	4.22	2.06319	50	1	9	6.2	1.94831	50	1	9	6.42	1.99069	50	4	15	9.36	2.8411	25	5	9
1559	lunch	lunch	6180	1797	N	5	50	2	9	6.16	1.40495	50	1	8	3.52	1.8978	50	2	9	5.52	1.56805	50	1	9	5.7	1.95093	50	1	8	3.6	2.17594	50	1	9	2.64	1.93528	50	1	9	7.18	1.64986	50	4	18	10.2	3.65893	25	2	9
1560	lupa	loupe	17	51	N	4	50	2	8	5.44	1.03332	50	1	9	3.06	1.78897	50	2	9	5.74	1.3524	50	1	9	6.44	2.11081	50	1	7	2.8	2.04041	50	1	9	1.78	1.81029	50	1	9	7.98	1.64739	50	3	15	8.04	3.10339	25	4	8
1561	lustro	mirror	1614	2292	N	6	50	1	8	5.52	1.14713	50	1	8	3.08	1.80521	50	2	9	5.72	1.37083	50	1	9	5.66	1.8693	50	1	8	3.8	2.48259	50	1	7	1.86	1.56505	50	1	9	8	1.81827	50	3	15	6.74	2.96104	25	1	8
1562	lutnia	lute	17	60	N	6	50	4	9	5.76	1.11685	50	1	6	2.72	1.61675	50	2	8	5.22	1.25014	50	1	9	5.38	2.1749	50	1	5	2.16	1.26749	49	1	7	2.02041	1.76174	49	1	9	6.42857	2.3184	50	4	18	11.44	3.73707	25	5	9
1563	luzak	easygoing	67	14	N	5	50	3	8	5.78	1.38932	50	1	8	3.48	2.11158	50	1	9	5.3	1.47427	50	1	9	4.98	2.26319	50	1	8	3.16	1.83348	50	1	9	4.96	2.4156	49	1	9	5.53061	2.07266	50	4	15	9.5	2.74977	25	4	8
1564	luźny	loose	125	276	A	5	50	3	8	5.72	1.17872	50	1	6	2.98	1.65973	50	1	8	4.94	1.50387	50	1	9	4.86	1.91674	50	1	8	3.6	2.35606	50	1	8	5	1.89521	50	1	9	6.44	1.90766	50	3	14	8.04	2.66466	25	3	8
1565	łabędź	swan	104	200	N	6	50	3	9	6.14	1.1954	50	1	9	2.88	2.00652	50	2	8	5.32	1.43484	50	1	9	5.2	1.90595	50	1	8	2.94	2.08405	50	1	8	1.82	1.67442	50	1	9	8.16	1.36067	50	3	13	6.78	2.3149	25	5	9
1566	łachmany	tatters	39	387	N	8	50	1	7	3.26	1.3524	50	1	8	4.3	2.01271	50	1	6	3.28	1.45742	50	1	9	4.98	2.05526	50	1	7	2.86	1.89532	50	1	9	3.04	2.04999	50	1	9	6.98	1.74368	50	4	16	9.74	3.34304	25	1	5
1567	ładny	cute / pretty	4585	1688	A	5	50	3	9	6.88	1.15423	50	1	9	4.16	2.09333	50	1	8	5.96	1.5644	50	1	8	4.24	1.75616	50	1	9	5.2	2.04041	50	1	9	6.06	2.2261	50	1	9	5.84	2.14152	50	3	15	6.56	3.42357	25	3	9
1568	łagodność	gentleness	55	312	N	9	50	5	9	6.72	1.06981	50	1	9	2.9	2.12132	50	1	9	4.8	1.69031	50	1	8	4.24	1.9437	50	1	9	4.86	2.43285	50	2	9	6.6	1.90595	50	1	9	5.36	2.23844	50	4	16	9.42	3.5862	25	5	9
1569	łagodny	gentle	588	1920	A	7	50	3	9	6.42	1.12649	50	1	9	2.8	2	50	1	8	4.6	1.44279	50	1	9	4.4	1.86263	50	1	8	4.78	1.99274	50	1	9	5.72	1.84103	50	1	9	5.16	2.16992	50	3	14	7.84	3.08624	25	3	9
1570	łajdak	bastard	613	595	N	6	50	1	7	2.68	1.25259	50	1	9	5.94	2.01434	50	1	8	4.2	1.97949	50	1	9	4.76	2.1718	50	1	9	4.14	2.25886	50	1	9	4.2	2.29463	50	1	9	5.62	2.06911	50	4	16	10.94	3.44881	25	1	7
1571	łańcuch	chain	973	2149	N	7	50	2	7	4.56	0.951047	50	1	8	3.28	1.94873	50	1	8	4.88	1.67381	50	1	9	5.52	2.09216	50	1	9	3.9	2.35822	50	1	9	2	2	50	1	9	7.9	1.55511	50	3	16	7.62	2.89186	25	2	7
1572	łapać	to catch	1167	478	V	5	50	2	8	5.28	1.03095	50	1	8	3.8	1.96915	50	2	8	5.86	1.29378	50	1	9	5.28	1.7501	50	1	8	3.74	2.11708	49	1	9	3.83673	1.76005	49	1	9	6.67347	1.9726	50	3	17	6.7	3.06561	25	2	7
1573	łasica	weasel	115	127	N	6	50	2	7	5.12	1.00285	50	1	7	3.32	1.96334	50	2	7	5.06	1.07684	50	1	9	5.42	1.87453	50	1	8	2	1.35526	50	1	8	1.76	1.80204	50	1	9	7.36	1.92471	50	3	17	9.48	3.25915	25	2	7
1574	łaskawy	gracious	318	712	A	7	50	3	8	5.88	1.28793	50	1	9	3.2	2.05039	50	2	9	5.76	1.5194	50	1	8	4.4	1.82946	50	1	9	4.32	2.45315	50	2	9	6.32	1.78931	50	1	9	5.04	2.29427	50	4	17	10.36	3.60702	25	3	8
1575	łasuch	guzzler	5	9	N	6	50	1	8	5.74	1.3524	50	1	9	4.4	2.2315	50	1	8	4.52	1.56805	50	1	9	4.72	2.02071	50	1	7	3.6	1.79569	50	1	9	4	2.4661	49	1	9	6.36735	1.92239	50	3	15	8.84	2.72823	25	1	8
1576	łatwowierność	credulity	10	56	N	13	50	1	6	3.3	1.11117	50	1	8	4.18	2.08679	50	1	7	2.9	1.46036	50	1	8	3.6	1.90595	50	1	8	4.26	2.05843	50	1	9	6.36	2.20167	50	1	9	4.56	2.29605	50	4	16	10.2	3.71429	25	1	5
1577	łatwowierny	credulous	59	85	A	11	50	1	6	3.58	1.2137	50	1	9	4.32	2.0348	50	1	7	3.04	1.35466	50	1	9	3.96	1.77235	50	1	9	4.44	2.36609	50	1	9	6.36	1.99755	50	1	9	4.92	2.21166	50	4	17	10.24	3.56605	25	1	6
1578	łatwy	easy	881	709	A	5	50	4	8	6.14	1.10675	50	1	7	3.3	1.76416	50	1	9	4.32	1.85648	50	1	9	5.44	1.84236	50	1	8	4.32	2.39421	50	1	9	5.82	2.07699	50	1	9	4.76	2.3867	50	3	12	6.44	2.45082	25	4	8
1579	ławka	bench	117	216	N	5	50	3	9	5.78	1.16567	50	1	9	2.88	1.91279	50	1	8	4.72	1.19591	50	1	9	5.66	2.05645	50	1	6	2.76	1.63582	50	1	8	1.7	1.71726	50	1	9	8.32	1.43484	50	3	15	7.18	2.8334	25	5	9
1580	łazienka	bathroom	1186	389	N	8	50	2	9	5.64	1.3962	50	1	7	2.98	1.93243	50	1	9	5.1	1.54193	50	1	9	5.52	2.07256	50	1	9	3.78	2.2972	50	1	7	1.76	1.39328	50	1	9	8	1.55183	50	3	14	6.5	3.0051	25	3	9
1581	łąka	meadow	59	340	N	4	50	5	9	6.98	1.28556	50	1	9	2.76	1.93317	50	1	8	5.16	1.18425	50	1	9	4.98	1.91119	50	1	9	3.32	2.1987	50	1	8	2.12	1.75708	50	1	9	8.1	1.47427	49	3	15	7.2449	2.74265	25	5	9
1582	łgarstwo	lie	27	116	N	8	50	1	7	2.62	1.14089	49	1	9	5.40816	2.28143	50	1	8	4.08	1.70042	49	1	9	5.30612	2.12332	50	1	9	4.52	2.13082	50	1	9	5.88	2.20056	50	1	8	4.5	2.10199	50	4	17	11.02	3.46699	25	1	4
1583	łodyga	stalk	32	82	N	6	50	4	8	5.46	0.952119	50	1	9	2.86	1.86274	50	2	8	4.9	1.28174	50	1	9	5.54	1.83181	50	1	9	3.14	2.24072	50	1	9	2.1	2.14047	50	1	9	7.5	1.82108	50	3	17	7.94	3.26647	25	4	8
1584	łokieć	elbow	244	1285	N	6	50	3	7	5.02	0.622372	50	1	9	3.14	2.11901	50	2	7	4.88	1.18907	50	1	9	6.04	2.00977	50	1	9	3.24	2.2996	50	1	9	2.08	1.98813	50	1	9	8.12	1.4658	50	3	10	6.38	1.71298	25	4	7
1585	łopata	shovel	83	136	N	6	50	2	7	4.86	0.782722	50	1	9	3.6	1.88442	50	2	8	4.98	1.2534	50	1	9	5.74	2.01838	50	1	7	2.82	1.63744	50	1	9	1.74	1.68801	50	1	9	8.1	1.77569	50	3	16	8.28	3.05754	25	2	7
1586	łopatka	blade	31	210	N	7	50	4	8	5.32	0.819158	50	1	9	2.94	1.69525	50	2	9	4.9	1.34392	50	1	9	5.7	2.09226	50	1	8	2.62	1.81704	50	1	7	1.76	1.34862	50	1	9	7.56	1.72804	50	3	13	6.22	2.65952	25	4	8
1587	łosoś	salmon	196	158	N	5	50	3	9	5.96	1.27711	50	1	9	3.38	2.1749	50	2	8	5.2	1.41421	50	1	9	5.46	1.7404	50	1	7	2.78	1.81029	50	1	8	1.68	1.40611	50	3	9	8.04	1.27711	50	3	15	8.72	3.00367	25	3	9
1588	łoś	moose	284	181	N	3	50	3	9	5.46	1.0919	50	1	8	3.12	2.11544	50	2	9	5.24	1.3334	50	1	9	5.36	2.07768	50	1	8	3.2	2.1571	49	1	9	1.77551	1.96071	50	1	9	8	1.66599	50	3	13	8	2.67261	25	3	9
1589	łotr	villain	190	506	N	4	50	1	7	3.04	1.5644	50	1	9	5.3	2.17828	50	2	9	5.2	1.98977	50	1	9	5.6	1.88442	50	1	9	4.02	2.29898	49	1	9	3.69388	2.25651	50	1	9	5.78	2.05327	50	3	16	9.36	3.67429	25	1	7
1590	Łotwa	Latvia	9	0	N	5	50	4	8	5.62	1.02798	50	1	7	3.24	1.86875	50	1	8	4.72	1.24605	50	1	9	6.06	1.96303	50	1	9	2.54	2.11129	50	1	9	2.74	2.2389	50	1	9	5.36	2.56952	50	4	18	11.44	2.92184	25	4	7
1591	łowić	to catch	360	351	V	5	50	3	9	5.52	1.07362	50	1	8	3.2	1.95876	50	1	8	5.34	1.39401	50	1	9	5.22	2.01312	50	1	6	3	1.72615	50	1	8	3.34	1.80261	50	1	9	7.44	2.10112	50	3	13	7.04	2.42403	25	3	9
1592	łowić ryby	to fish	2253.5	2135	V	10	50	2	9	5.62	1.41263	50	1	9	2.88	1.99632	50	2	8	5.54	1.0919	50	1	9	5.7	2.05287	50	1	8	2.48	1.60662	50	1	9	3.22	2.11206	50	1	9	7.72	1.69079	50	4	12	7.18	1.89187	25	2	9
1593	łowiectwo	hunting	4	7	N	9	50	1	9	4.88	1.45181	50	1	8	4.28	2.25008	50	1	9	5.76	1.66059	50	1	9	6.42	1.91759	50	1	9	3.24	2.30846	50	1	9	4.4	2.28571	50	1	9	6.1	2.14047	50	4	18	11.02	3.4963	25	1	9
1594	łowny	game	0	12	A	5	50	3	7	5.1	1.0351	50	1	9	4.26	2.30182	50	1	8	5	1.86263	50	1	9	5.38	2.21212	50	1	9	2.88	1.88051	50	1	8	4.28	2.09021	49	1	9	4.81633	2.25161	50	4	16	10.78	3.18984	25	3	7
1595	łoże śmierci	death bed	10293	13363	N	12	50	1	6	1.68	0.998775	50	1	9	5.26	2.84863	50	1	8	3.02	1.87888	50	1	9	5.06	2.35094	50	1	9	4.18	2.79716	50	1	9	5	2.63416	49	1	9	5.91837	2.24385	50	4	17	11.32	3.48431	25	1	4
1596	łódź	boat	4552	5015	N	4	50	2	9	5.6	1.10657	50	1	8	3.42	2.08091	50	1	9	5.5	1.54193	50	1	9	5.86	2.2858	50	1	8	2.78	2.20658	50	1	9	2.12	2.19126	50	1	9	8.02	1.55826	50	3	14	6.92	2.34599	25	2	9
1597	łóżko	bed	3428	4674	N	5	50	4	9	7.12	1.33463	50	1	9	3.38	2.19359	50	2	9	5.76	1.55917	50	1	9	4.8	2.37332	50	1	9	4.88	2.56061	50	1	9	1.82	1.72248	50	1	9	8.32	1.37678	50	3	12	5.5	2.35822	25	5	9
1598	łuk	arc	405	3078	N	3	50	2	9	5.6	1.34012	50	1	7	3.44	1.97081	50	3	9	5.8	1.29363	50	1	9	5.92	2.06862	50	1	7	2.7	1.79853	50	1	8	2.02	1.65973	50	1	9	7.94	1.55721	50	4	14	7.52	2.54141	25	4	9
1599	łup	booty	416	920	N	3	50	2	8	4.9	1.48805	50	1	9	4.6	2.16654	50	2	9	5.62	1.65233	50	2	9	5.56	1.98114	50	1	6	2.54	1.60624	50	1	9	2.96	2.04001	50	1	9	6.08	1.88268	50	4	17	9.6	3.77964	25	2	8
1600	łupek	slate	16	45	N	5	48	2	8	5.08333	0.918679	49	1	7	3	1.63299	47	1	9	4.78723	1.44367	48	1	9	5.66667	1.93878	50	1	6	2.62	1.61485	46	1	8	2.36957	2.09081	45	1	9	5.04444	2.27592	50	4	18	11.98	3.8518	23	2	7
1601	łupić	to prey	8	45	V	5	48	1	6	3.47917	1.22021	47	1	9	4.74468	2.30753	50	2	9	5.94	1.671	48	1	9	5.75	1.88499	50	1	8	3.54	2.04251	48	1	9	4.25	1.79242	47	1	9	5.78723	2.26443	49	4	16	10.8367	3.13812	23	2	5
1602	łydka	calf	13	32	N	5	50	2	7	5.2	0.968904	50	1	8	3.24	2.01586	50	3	9	4.94	0.934814	50	1	9	5.58	2.03129	50	1	8	2.42	1.77385	50	1	8	1.9	1.63195	50	1	9	7.98	1.64739	50	3	14	7.84	2.62142	25	2	7
1603	łyk	gulp	349	2596	N	3	50	4	8	5.58	0.859283	50	1	9	3.36	2.00774	50	1	8	4.96	1.428	50	1	9	5.76	1.91194	50	1	8	3.2	2.10926	50	1	9	3	2.03038	50	1	9	6.72	1.93823	50	3	13	6.56	2.67383	25	4	7
1604	łysy	bald	538	999	A	4	50	1	8	4.48	1.18218	50	1	9	3.62	2.07895	50	1	9	4.32	1.64677	50	1	9	5.86	1.96925	50	1	8	3.02	2.02525	50	1	9	2.82	1.99683	50	1	9	8	1.45686	50	3	15	6.98	3.17188	25	1	8
1605	łyżka	spoon	209	188	N	5	50	2	8	5.18	0.918961	50	1	9	2.86	1.73805	50	3	6	4.8	0.699854	50	1	9	5.42	2.11978	50	1	8	3.32	2.47798	50	1	5	1.44	0.860944	50	1	9	8.34	1.39401	50	3	18	6.52	3.59841	25	2	7
1606	łyżwa	skate	0	4	N	5	50	2	8	5.56	1.12776	50	1	9	3.46	2.08209	50	2	8	5.1	1.28174	50	1	9	6.1	1.88712	50	1	7	2.72	1.84103	50	1	9	1.88	1.91279	50	1	9	8.14	1.53875	50	3	13	8.02	2.72172	25	2	8
1607	łza	tear	287	660	N	3	50	1	8	3.66	1.53344	50	1	9	4.54	2.51696	50	1	7	3.58	1.59194	50	1	9	3.38	1.95761	50	1	9	4.6	2.54751	50	1	9	2.08	1.68838	50	1	9	8.26	1.38225	50	3	13	6.82	2.70819	25	1	7
1608	Macedonia	Macedonia	26	0	N	9	50	4	9	5.66	1.22241	50	1	9	3.24	2.20907	50	2	9	4.74	1.46817	50	1	9	5.86	1.96925	50	1	9	2.34	1.97546	50	1	9	2.66	2.37856	50	1	9	4.3	2.5575	50	4	18	11.9	3.57571	25	4	9
1609	machać	to wave	226	313	V	6	50	3	9	5.6	0.989743	50	1	9	3.74	1.98782	50	3	8	5.38	1.12286	50	1	9	5.22	1.87671	50	1	8	2.98	1.92184	50	1	9	3.6	1.86263	50	1	9	7.38	1.81704	50	3	15	7.3	3.66032	25	4	9
1610	macho	macho	390	0	N	5	50	2	8	4.44	1.43086	50	1	9	5.12	2.44649	50	2	9	5.9	1.92989	50	1	9	5.4	1.95876	50	1	8	3.54	2.40925	50	1	9	4.66	2.53635	50	2	9	7.16	1.81108	50	3	17	11.12	3.37844	25	2	7
1611	macierzyński	maternal	105	68	A	12	50	4	9	6.52	1.28158	50	1	9	4.04	2.31199	50	2	9	5.78	1.51577	50	1	9	3.66	2.13436	50	1	9	4.5	2.50917	50	1	9	5.28	2.3908	50	1	9	5.94	2.01434	50	4	17	10.84	3.50137	25	4	9
1612	mafia	mafia	611	249	N	5	50	1	8	3.14	1.7144	50	1	9	5.38	2.43185	50	1	9	6.76	2.23662	50	1	9	6.54	2.06239	50	1	9	3.74	2.29294	50	1	9	3.68	2.3512	50	1	9	6.96	1.79523	50	3	17	10.28	3.79064	25	1	7
1613	magazyn	magazine	1821	1067	N	7	50	2	8	5.14	0.880862	50	1	9	3.3	2.06279	50	1	9	5.34	1.53344	50	1	9	6.32	1.86744	50	1	9	3.92	2.54623	50	1	9	2.2	1.81827	50	1	9	7.5	1.86537	50	4	16	9.16	3.02614	25	2	8
1614	magazynowanie	storage	15	15	V	13	50	2	7	5.08	0.853325	50	1	8	3.58	2.17678	50	1	8	5.38	1.4968	50	1	9	6.28	2.00041	50	1	7	3.26	1.99806	50	1	9	4.02	2.06516	50	1	9	6.44	1.82007	50	5	17	10.24	3.08757	25	2	7
1615	magia	magic	1964	2005	N	5	50	2	9	6.5	1.69332	50	1	9	4.24	2.44582	50	1	9	5.58	1.73899	50	1	9	4.44	2.39182	50	1	9	3.68	2.10384	50	1	9	7.1	2.27901	50	1	9	6.48	2.14989	50	3	14	6.58	2.61151	25	2	9
1616	magiczny	magical	1003	947	A	8	50	3	9	6.72	1.47136	50	1	9	4.24	2.35225	50	1	8	5.58	1.67929	50	1	8	4.48	2.14038	50	1	9	4.02	2.52732	50	1	9	7.22	1.97215	50	1	9	6.08	2.08826	50	3	15	7.38	2.66412	25	3	9
1617	magiel	mangle	11	41	N	6	50	3	7	4.92	0.778276	48	1	9	3.60417	2.08071	49	1	8	4.63265	1.34929	50	1	9	5.6	2.20389	50	1	9	2.22	1.64491	49	1	8	2.20408	1.80254	49	1	9	6.08163	2.69905	50	3	18	11.5	4.31537	25	4	7
1618	maglować	mangle	14	17	V	8	50	2	6	4.28	0.858095	48	1	9	4.04167	2.15326	48	2	8	5.0625	1.47902	50	1	9	5.9	1.82108	50	1	8	3.42	2.16738	49	1	9	4.44898	2.28274	49	1	9	5.36735	2.15729	50	4	17	12.02	3.78229	25	2	5
1619	majątek	fortune	1187	2861	N	7	50	4	9	6.54	1.40277	50	1	9	5.04	2.4156	50	2	9	6.44	1.76311	50	1	9	6.9	1.92989	50	1	9	5.28	2.4247	50	1	9	4.02	2.3603	50	1	9	6.18	2.20102	50	4	17	10.18	3.30547	25	4	9
1620	majstrować	tamper	36	76	V	10	50	4	8	5.78	1.1119	50	1	9	4.22	2.05327	49	3	9	6.10204	1.32673	50	3	9	6.54	1.69284	50	1	8	3.48	2.18753	50	1	9	3.88	1.80295	50	1	9	6.68	1.88917	50	3	15	9.3	3.15743	25	4	8
1621	majtki	briefs	1424	515	N	6	50	2	8	5.32	1.36187	50	1	9	4	2.12852	50	1	8	4.56	1.24802	50	1	9	5.24	2.00571	50	1	8	3.22	2.225	50	1	9	1.96	1.87312	50	1	9	8.34	1.31878	50	3	12	6.04	2.43243	25	2	8
1622	makaron	pasta	912	184	N	7	50	2	9	6.08	1.2911	50	1	9	3.04	2.10887	50	2	9	5.22	1.21706	50	1	9	5.36	1.90338	50	1	8	3.18	2.34469	50	1	7	1.7	1.35902	50	1	9	8.02	1.62242	50	3	12	6.46	2.37513	25	5	9
1623	makrela	mackerel	20	47	N	7	50	2	9	5.58	1.40102	50	1	9	3.24	1.8357	50	3	7	4.7	1.01519	50	1	9	5.94	1.671	50	1	8	2.48	1.71714	50	1	7	1.68	1.449	50	2	9	7.6	1.77281	50	3	17	9.48	3.50067	25	3	9
1624	maksyma	maxim	38	327	N	7	50	3	8	5.48	0.862838	49	1	8	3.38776	2.02912	50	4	9	5.68	1.23619	50	1	9	6.04	2.00977	50	1	9	3.86	2.44957	50	1	9	6.3	2.64382	49	1	9	4.06122	2.25839	49	5	17	12.6939	2.92407	25	4	8
1625	malaria	malaria	110	59	N	7	50	1	8	2.64	1.52208	50	1	9	5.42	2.27757	49	1	8	4	2.06155	50	1	9	5.82	2.12555	50	1	9	3.6	2.72554	50	1	8	2.9	1.92989	50	1	9	5.52	2.32326	50	4	17	11	3.3503	25	1	5
1626	malarstwo	genre	157	321	N	9	50	4	9	6.12	1.34983	50	1	9	3.58	2.4751	50	2	8	5.3	1.37396	50	1	9	5.24	2.07571	50	1	7	3.5	1.83225	50	1	9	4.38	2.67177	50	1	9	6.78	1.99274	50	3	15	8.18	2.75303	25	5	9
1627	malarz	painter	354	1199	N	6	50	2	9	6.1	1.21638	50	1	9	3.38	2.05923	50	1	8	5.68	1.42055	50	1	9	5.04	2.0698	50	1	7	3.08	1.86088	50	1	8	2.42	2.00092	50	1	9	7.7	1.63195	50	3	15	7.7	3.03214	25	5	9
1628	malina	raspberry	119	60	N	6	50	4	9	6.46	1.31258	50	1	7	3.36	1.99755	50	2	8	5.14	1.10675	50	1	9	4.98	1.98453	50	1	9	3.06	2.26247	50	1	9	1.86	1.77293	49	1	9	8.12245	1.39393	50	3	16	6.78	3.08578	25	4	9
1629	malować	paint	755	663	V	7	50	4	9	6.42	1.2304	50	1	9	3.84	2.17931	50	4	9	5.98	1.11557	50	1	9	5.08	2.10771	50	1	8	3.42	2.05128	50	1	9	3.66	2.12478	50	1	9	7.64	1.5748	50	3	18	6.7	3.84522	25	4	9
1630	Malta	Malta	15	0	N	5	50	3	9	5.98	1.16916	49	1	9	3.28571	2.44949	50	1	8	4.94	1.26829	50	1	9	5.76	2.11467	50	1	9	2.56	1.94999	50	1	8	2.24	1.95417	50	1	9	5.4	2.61081	50	3	18	11.58	3.21406	25	5	9
1631	maluszek	maluszek	55	0	N	8	50	2	9	6.42	1.48585	50	1	8	3.28	2.05078	50	1	9	3.8	1.62882	50	1	9	4.24	2.20907	50	1	8	3.84	2.02394	50	1	8	2.8	2.16654	50	1	9	6.98	1.92184	50	3	13	6.76	2.88953	25	4	9
1632	malutki	tiny	1345	817	A	7	50	2	9	5.44	1.37262	50	1	8	3	1.88442	50	1	7	3.38	1.55038	50	1	9	4.5	1.97174	50	1	8	3.82	2.12555	50	1	9	4.26	2.20213	50	1	9	6.34	1.9337	50	3	13	6.38	2.8492	25	2	9
1633	małomówny	taciturn	63	303	A	9	50	1	7	4.34	1.25536	50	1	7	2.94	1.87801	50	1	8	3.46	1.4875	50	1	9	5.48	1.95082	50	1	8	3.46	2.15908	50	1	9	5.12	2.15369	50	1	9	5.76	2.1718	50	4	16	9.9	3.0051	25	1	7
1634	małostkowy	narrow-minded	52	50	A	10	49	1	5	3.71429	0.912871	50	1	9	3.94	1.84513	50	1	8	3.8	1.42857	50	1	9	4.52	1.94033	50	1	6	2.78	1.5687	50	2	9	6.2	2.08003	50	1	9	4	2.20389	50	3	18	11.22	4.19567	25	1	5
1635	małpa	monkey	1303	783	N	5	50	3	9	5.34	1.17125	50	1	9	3.88	2.29142	49	1	7	4.55102	1.35495	50	1	9	5.5	2.01271	50	1	8	2.86	2.09966	50	1	7	1.74	1.58835	49	1	9	8.12245	1.64104	50	4	18	7.44	3.96495	25	3	9
1636	mały	small	25889	18427	A	4	50	2	8	5	0.989743	50	1	8	3.14	1.7958	50	1	9	3.78	1.68171	50	1	9	4.68	1.9319	50	1	9	3.66	2.3089	50	1	9	4.84	2.1605	50	1	9	6.52	1.77557	50	3	11	6.06	2.69095	25	2	7
1637	małżonek	spouse	124	588	N	8	50	3	9	6.36	1.46747	50	1	9	4.36	2.43914	50	3	8	5.66	1.39401	50	1	9	3.86	2.30359	50	1	9	5.04	2.76981	50	1	9	2.9	2.34955	50	1	9	6.78	2.1313	50	4	17	9.2	3.57428	25	3	9
1638	małżonkowie	married couple	69	255	N	11	50	1	9	6.7	1.54193	50	1	8	4.24	2.36953	50	2	9	5.88	1.75708	50	1	9	3.86	1.96925	50	1	9	5.08	2.67902	50	1	9	3.12	2.52045	50	1	9	7.32	1.95292	50	3	17	8.9	3.53553	25	1	9
1639	mama	mama	31492	9936	N	4	50	4	9	7.94	1.26829	50	1	9	3.84	2.69815	50	3	9	6.56	1.52744	50	1	9	2.94	1.92099	50	1	9	7.02	2.25416	50	1	9	2.78	2.15037	50	1	9	8.16	1.5954	50	3	9	3.62	1.38343	25	5	9
1640	maminsynek	sissy	196	43	N	10	50	1	7	3.1	1.43214	50	1	9	4.12	2.22821	50	1	8	2.92	1.77097	50	1	9	4.38	2.11785	50	1	8	3.62	2.09849	50	1	9	5.04	2.54719	50	1	9	5.66	2.02646	50	4	15	9.14	3.11684	25	1	5
1641	manekin	dummy	127	159	N	7	50	3	7	4.86	0.782722	50	1	9	3.12	2.0765	50	1	8	3.72	1.76172	50	1	9	6.02	1.93243	50	1	8	2.94	2.00418	50	1	8	2.12	1.79159	50	1	9	7.68	1.69561	50	4	15	9.32	2.72883	25	3	6
1642	mango	mango	324	83	N	5	50	2	9	6.12	1.56022	50	1	9	3.5	2.08248	50	1	7	4.8	1.30931	50	1	9	5.44	2.07177	50	1	7	2.56	1.80882	50	1	9	1.7	1.56818	50	1	9	7.36	1.75848	50	4	18	9.84	3.78159	25	2	9
1643	maniak	maniac	431	212	N	6	50	1	7	4.3	1.21638	50	1	9	4.92	2.67139	50	1	9	4.82	2.16361	50	1	9	4.22	2.44357	50	1	9	4.34	2.20953	50	1	9	5.2	2.88557	50	1	9	5.58	2.35684	50	4	18	11.34	3.61747	25	1	7
1644	manipulacja	manipulation	126	53	N	11	50	1	7	3.38	1.45532	50	1	9	4.7	2.19694	50	1	9	4.68	2.66067	50	1	9	6.66	2.19098	50	1	9	4.88	2.05675	50	2	9	6.62	1.71298	50	1	9	4.64	2.29249	50	4	16	11.04	3.23224	25	1	7
1645	manipulowany	manipulable	28	30	V	12	50	1	5	2.82	1.04374	50	1	8	4.86	2.15719	50	1	9	2.98	1.99479	50	1	9	6.3	2.11168	50	1	9	5	2.36471	50	1	9	6.46	1.80939	50	1	9	4.48	2.37538	50	4	17	11	3.71978	25	1	5
1646	mapa	map	1342	808	N	4	50	4	9	6.14	1.27791	50	1	8	2.92	1.91493	50	2	9	5.9	1.69332	50	1	9	6.66	2.00621	50	1	9	4.4	2.28571	50	1	7	1.92	1.68838	50	1	9	7.96	1.61574	50	3	17	7.98	3.74433	25	4	9
1647	marazm	marasmus	6	43	N	6	46	1	6	3.5	1.22474	46	1	9	3.45652	2.41943	46	1	8	3.52174	1.77312	45	1	9	5.42222	2.41669	48	1	8	3.625	2.14004	44	1	9	6.36364	2.22136	41	1	9	4.65854	2.2317	48	4	18	13.1875	3.79056	23	1	5
1648	margerytka	marguerite	0	4	N	10	37	2	9	5.86486	1.31576	44	1	7	3	1.81723	34	2	9	4.58824	1.41673	41	1	9	5.07317	2.218	45	1	8	2.68889	2.09786	35	1	9	2.62857	2.46249	31	1	9	5.93548	2.37957	44	6	18	12.8409	3.43676	17	2	8
1649	marginalny	marginal	5	13	A	10	50	1	7	4.34	1.2056	48	1	8	3.70833	2.04168	48	1	6	3.35417	1.40651	46	1	9	6.30435	1.95357	49	1	8	3.34694	2.11691	49	2	9	6.10204	1.99212	47	1	9	4.12766	2.11225	50	4	18	12.32	3.93021	25	1	6
1650	margines	margin	104	265	N	8	50	3	7	4.46	0.952119	50	1	8	3.1	2.02283	50	1	6	3.56	1.54074	50	1	9	6.36	1.81558	50	1	8	3.5	2.27004	50	1	9	3.16	2.44415	50	1	9	6.9	2.03289	50	3	15	8.76	3.12044	25	3	5
1651	marka	brand	1281	2234	N	5	50	4	8	5.54	0.813408	50	1	8	3.44	2.18679	50	2	9	5.9	1.35902	50	1	9	6.46	1.92947	50	1	8	3.4	1.85164	50	1	9	4.46	2.81548	50	1	9	5.5	2.15946	50	4	15	9.2	3.07724	25	4	7
1652	marker	filling card	140	68	N	6	50	3	7	5.2	0.670059	50	1	7	3.34	1.95469	50	2	8	5.4	1.19523	50	1	9	6.68	1.9319	50	1	6	2.88	1.7337	50	1	8	1.84	1.50319	50	1	9	7.78	1.52917	50	4	15	8.9	2.85893	25	3	7
1653	marmur	marble	106	309	N	6	50	1	9	5.28	1.38564	50	1	9	2.86	1.92735	50	3	9	6.36	1.36666	50	1	9	5.8	1.86263	50	1	9	3.44	2.47568	50	1	9	2.16	2.12238	50	1	9	7.54	1.77523	50	4	17	10.5	3.01865	25	1	9
1654	marnotrastwo	waste	28	0	N	12	50	1	7	3.12	1.15423	50	1	8	4.86	2.17603	50	1	8	4.1	1.88712	49	1	9	4.93878	2.00425	50	1	9	4.26	2.06832	50	2	9	5.96	1.99959	50	1	9	5.16	2.29783	49	4	18	11.102	3.60697	25	1	5
1655	marnować	waste	1014	616	V	8	50	1	8	3.22	1.34453	50	1	8	4.18	2.17303	50	1	7	3.52	1.44618	50	1	9	5.66	2.10548	50	1	7	4.08	1.63931	50	1	9	5.34	1.89101	50	1	9	5.34	2.33527	50	3	15	8.14	3.01703	25	1	7
1656	marny	weak	416	492	A	5	50	1	6	3.3	0.994885	50	1	9	4.24	2.39523	50	1	5	2.68	1.23619	50	1	9	5.46	1.92947	50	1	8	3.78	1.97215	50	1	9	5.74	2.03851	50	1	9	4.54	1.98165	50	4	14	9.62	2.57848	25	1	5
1657	marsz	march	1094	1665	N	5	50	4	8	5.34	0.871546	50	1	9	3.5	1.92989	50	1	9	5.44	1.71619	50	1	9	6.44	1.7975	50	1	7	3	1.76126	50	1	9	3.14	2.23159	50	1	9	7.02	2.00499	50	3	14	8.56	2.92184	25	4	8
1658	marszałek	marshal	174	1315	N	9	50	2	8	5.1	1.09265	50	1	9	4.32	2.35987	50	3	9	7.08	1.44052	50	1	9	6.64	2.2566	50	1	7	3.2	1.80702	50	1	9	2.84	2.27999	50	1	9	6.24	2.39523	50	3	18	11.24	4.00286	25	2	6
1659	marszczenie	ruffle	7	13	V	11	50	2	7	4.26	1.13946	50	1	9	3.74	1.94632	50	3	7	4.78	1.13011	50	1	9	5.52	1.90852	50	1	8	2.92	1.82768	50	1	9	3.9	2.19694	50	1	9	6.72	1.99018	50	4	16	9.36	2.95379	25	2	7
1660	marszczyć	to frown	14	61	V	9	50	1	7	4.02	1.2204	50	1	9	3.72	2.13847	50	2	8	4.88	1.34983	50	1	9	5.78	1.98247	50	1	9	3.1	2.04291	50	1	9	3.92	1.90424	50	1	9	6.96	1.93739	50	4	16	9.62	3.2444	25	1	7
1661	martwica	necrosis	31	14	N	8	50	1	5	2.24	1.09842	50	1	9	5.3	2.42647	50	1	8	2.92	1.65172	50	1	9	5.94	2.0345	50	1	9	3.34	2.1534	50	1	9	3.68	2.28071	50	1	9	5.8	2.54751	50	4	18	12.04	3.59115	25	1	5
1662	martwić	disturb	7676	2394	V	7	50	1	5	2.9	0.994885	50	1	9	4.92	2.43143	50	1	7	3.36	1.28983	50	1	8	4.44	1.80882	50	1	9	4.74	1.95678	50	1	9	5.66	1.99602	50	1	9	5.94	2.05446	50	3	16	8.04	3.20688	25	1	4
1663	martwić się	to worry	1.13655e+06	1597742	V	11	50	1	6	3.08	1.06599	50	1	9	5.32	2.1987	50	1	7	3.66	1.18855	50	1	9	4.34	2.27327	50	1	9	5.08	2.39762	50	1	9	6.04	2.31199	50	1	9	6.08	2.15558	50	3	14	7.16	2.7057	25	1	4
1664	martwy	dead	8076	3148	A	6	50	1	8	2.02	1.4497	50	1	9	5.56	2.87963	50	1	8	2.48	1.63183	50	1	9	5.34	2.4295	50	1	9	4.12	2.72284	50	1	9	3.78	2.17865	50	1	9	7.22	1.98247	50	3	17	8.82	3.5668	25	1	5
1665	marynarz	sailor	285	1203	N	8	50	3	9	5.58	1.16216	50	1	9	3.58	2.13895	50	2	9	5.66	1.5986	50	1	9	6.1	2.07266	50	1	7	2.72	1.78474	50	1	8	2.42	1.91759	50	1	9	7.72	1.5913	50	3	15	7.84	2.67536	25	3	9
1666	marzenie	dream	2833	1208	V	8	50	3	9	7.78	1.23371	50	1	9	4.5	2.70487	50	1	9	5.98	1.72011	50	1	8	3.52	1.99223	50	1	9	6.02	2.32546	50	1	9	7.04	2.44916	50	2	9	5.96	2.19424	50	3	16	8.02	3.50213	25	7	9
1667	marzyć	to fancy	576	1075	V	6	50	5	9	7.54	0.952119	50	1	9	3.8	2.22234	50	1	9	5.86	1.81839	50	1	9	3.92	1.96749	50	1	9	5.46	2.77165	50	2	9	7.22	2.05327	50	1	9	6.44	2.16804	50	3	14	7.52	3.02534	25	6	9
1668	masa	mass	1055	1945	N	4	50	3	9	5.06	1.03825	50	1	9	3.62	2.23962	50	1	9	5.46	1.75208	50	1	9	6.48	2.09216	50	1	8	3.52	2.15936	50	1	9	3.4	2.64961	50	1	9	5.92	2.31975	50	3	16	9.34	3.26146	25	3	9
1669	masakra	massacre	425	160	N	7	50	1	6	2.54	1.32803	50	1	9	6.08	2.46477	50	1	9	4.28	2.3127	50	1	9	4.8	2.45781	50	1	8	4.64	2.27462	50	1	9	5.18	2.39634	50	1	9	5.56	2.40883	50	4	16	9.32	3.52507	25	1	5
1670	maska	gas mask	771	996	N	5	50	1	8	4.66	1.30321	50	1	9	3.64	2.18305	50	1	9	4.7	1.85439	50	1	9	5.22	2.17865	50	1	9	3.5	2.18763	50	1	8	2.14	2.0001	50	1	9	7.82	1.78074	50	3	12	6.48	2.43478	25	1	8
1671	maskotka	mascot	177	52	N	8	50	4	9	6.46	1.47372	50	1	7	3	1.86263	50	1	9	4.7	1.82108	50	1	9	4.64	2.09723	50	1	8	3.52	2.03279	50	1	9	2.32	1.89995	50	1	9	7.72	1.62932	50	3	11	6	2.26779	25	4	9
1672	maskować	mask	53	132	V	8	50	2	7	4.52	1.11098	50	1	9	3.76	2.105	50	1	8	4.68	1.62179	50	1	9	5.82	1.78074	50	1	9	3.74	2.30182	50	1	9	4.54	2.1779	50	1	9	5.9	2.11168	50	4	16	10.06	3.5191	25	2	7
1673	masło	butter	987	656	N	5	50	4	8	5.46	0.930438	50	1	9	2.9	1.80984	50	1	6	4.48	0.99468	50	1	9	6.02	1.62242	50	1	6	2.22	1.43271	50	1	8	1.88	1.66157	50	1	9	8.16	1.40495	50	3	16	6.98	3.35328	25	4	8
1674	masować	to rub	78	161	V	7	50	3	9	6.82	1.33539	50	1	8	3.4	2.14761	50	2	9	5.3	1.51523	50	1	9	4.64	1.75848	50	1	9	4.2	2.71804	50	1	9	3.4	1.95876	50	1	9	7.46	1.79807	50	3	15	8.54	3.20847	25	4	9
1675	masturbować	masturbate	79	7	V	11	50	1	9	4.46	2.00214	50	1	9	5.66	2.27327	50	1	8	4.28	1.93823	50	1	9	4.1	2.27901	50	1	8	3.28	2.29498	50	1	9	4.32	2.46974	50	1	9	7.56	2.0619	50	4	16	11.68	3.44306	25	1	9
1676	masywny	massive	80	428	A	7	50	3	9	5.06	1.18511	50	1	9	3.94	2.2261	49	1	9	6.32653	1.6506	50	1	9	6.4	1.88442	50	1	6	2.78	1.6199	50	1	9	4.3	1.8979	50	1	9	6.52	1.94033	50	4	15	9.72	3.32609	25	3	8
1677	maszerowanie	marching	9	15	N	12	50	3	9	5.2	1.16058	50	1	8	3.66	1.82511	50	1	8	5.2	1.53862	50	1	9	6.1	1.87628	50	1	7	2.96	1.61574	50	1	9	3.68	2.18006	50	1	9	7.04	1.79523	50	4	15	8.34	2.73757	25	3	9
1678	maszt	mast	215	616	N	5	50	3	8	5.4	1.08797	50	1	8	3.16	2.09333	50	3	9	5.94	1.46259	50	1	9	5.92	2.08826	50	1	9	3.3	2.39259	50	1	9	2.04	2.0199	50	1	9	7.56	2.09138	50	4	14	9.16	3.01939	25	3	8
1679	maszyna	machine	2291	3674	N	7	50	3	7	5.26	0.921622	50	1	9	3.66	2.22793	50	3	9	5.9	1.3132	50	1	9	6.38	2.18427	50	1	7	3.48	2.02273	50	1	8	1.86	1.53875	50	1	9	7.06	1.98371	50	3	12	7.08	2.55423	25	3	7
1680	maszyna do szycia	sewing machine	351202	463082	N	17	50	4	9	5.62	1.21033	50	1	8	3.18	1.95553	50	2	9	5.12	1.34983	50	1	9	6.56	2.03199	50	1	6	2.84	1.79977	50	1	8	1.76	1.59796	50	1	9	8.1	1.58114	50	3	15	8.82	2.90454	25	4	9
1681	maść	ointment	237	320	N	4	50	3	9	5	1.19523	50	1	9	3.32	1.99428	50	1	8	4.82	1.25666	50	1	9	6	1.82946	50	1	6	2.84	1.64577	50	1	8	2.06	1.74274	50	1	9	7.5	1.84336	50	4	17	8.62	3.52767	25	3	9
1682	mata	mat	263	427	N	4	50	2	9	5.34	1.04217	50	1	7	3.06	1.74274	50	1	8	5.16	1.40495	50	1	9	5.8	1.80702	50	1	7	2.58	1.69139	49	1	9	1.7551	1.67743	50	1	9	7.16	1.97288	50	4	16	9.02	3.23558	25	2	7
1683	materac	mattress	425	516	N	7	50	3	8	5.6	1.03016	50	1	8	2.84	1.69465	50	1	8	4.98	1.2204	50	1	9	5.68	1.82321	50	1	5	2.22	1.43271	50	1	7	1.68	1.37678	50	1	9	7.98	1.72011	50	4	13	7.74	2.53796	25	3	8
1684	materialistyczny	materialistic	8	19	A	16	50	1	8	4.04	1.21151	50	1	8	4.04	2.0199	50	2	8	5.08	1.60153	50	1	9	6	2.14761	50	1	8	3.76	2.02595	50	1	9	5.82	2.07699	50	1	9	4.5	2.30572	50	4	18	11.28	3.69246	25	2	5
1685	materiał	cloth	2617	3008	N	8	50	4	9	5.6	0.989743	50	1	8	3.06	1.73099	50	1	9	5.32	1.39152	50	1	9	5.64	1.81558	50	1	9	3.88	2.47963	50	1	9	2.52	2.24281	50	1	9	6.58	1.99069	50	3	15	8.54	2.63578	25	4	9
1686	matka	mother	23301	28156	N	5	50	4	9	7.72	1.34073	50	1	9	3.72	2.36505	50	2	9	6.26	1.66366	50	1	8	3.5	2.12132	50	1	9	5.66	2.71511	50	1	8	2.56	1.93949	50	1	9	7.98	1.5713	50	3	16	6.9	3.81859	25	5	9
1687	matryca	matrix	117	52	N	7	50	2	8	5.2	0.968904	50	1	9	3.22	2.01312	50	2	9	5.66	1.47924	50	1	9	7.28	1.78474	50	1	9	3.08	1.94663	50	1	7	2.78	1.77615	50	1	9	5.72	2.72584	50	4	18	12.36	4.03434	25	2	8
1688	mądrość	wisdom	687	1457	N	7	50	5	9	7.34	1.09935	50	1	9	3.92	2.16503	50	2	9	6.94	1.81164	50	1	9	7.44	2.42571	50	2	9	6.12	2.20056	50	1	9	7.04	2.16616	50	1	9	4.96	2.24026	50	3	14	8.52	3.11835	25	5	9
1689	mądry	wise	3001	2331	A	5	50	4	9	7.12	1.30368	50	1	8	3.94	2.19842	50	2	9	7.02	1.55826	49	1	9	7.16327	2.42682	50	1	9	5.6	2.41593	50	1	9	6.68	1.99428	50	1	9	5.34	2.19098	50	3	10	6.52	1.94033	25	4	9
1690	mąka	flour	136	122	N	4	50	1	9	5.22	1.23371	50	1	8	2.74	1.81614	50	1	9	5.02	1.51846	50	1	9	5.36	1.95626	50	1	9	3.04	2.00977	50	1	7	2.02	1.85703	50	1	9	8.06	1.54405	50	3	14	7.16	2.85257	25	4	9
1691	mebel	piece of furniture	79	299	N	5	50	3	8	5.46	0.862128	50	1	9	3	2.11891	50	2	9	5.22	1.18304	50	1	9	5.78	1.91972	50	1	7	3.22	2.23415	50	1	7	1.78	1.28238	50	1	9	7.56	1.69224	50	3	15	7.74	3.18036	25	4	8
1692	mech	moss	116	540	N	4	50	4	8	5.7	0.994885	50	1	7	2.5	1.56818	50	1	9	4.7	1.32865	50	1	9	5.98	1.98453	50	1	8	2.94	2.28044	50	1	5	1.72	1.26233	50	1	9	7.62	1.74835	50	3	15	8.3	2.83023	25	4	8
1693	mecz	match	5614	617	N	4	50	3	9	5.78	1.35962	50	1	9	3.88	2.37882	50	2	8	5.26	1.42585	50	1	9	5.48	2.03279	50	1	9	4.08	2.65607	50	1	8	2.84	2.19796	50	1	9	7.44	1.92894	50	3	11	6.56	1.93949	25	3	9
1694	medal	medal	1335	578	N	5	50	4	9	6.98	1.23701	50	1	9	4.46	2.46783	50	4	9	6.66	1.34938	50	1	9	6.12	2.14419	50	1	8	3.48	2.12122	50	1	9	2.12	2.0863	50	1	9	7.78	1.93032	50	3	13	7.72	2.6576	25	5	9
1695	meduza	jellyfish	147	191	N	6	50	2	9	4.76	1.17038	50	1	8	3.56	1.96042	50	1	8	5.2	1.35526	50	1	9	5.66	2.01636	50	1	6	2.58	1.5265	50	1	9	1.88	1.79159	50	2	9	8.02	1.36262	50	3	15	9.38	3.00944	25	2	9
1696	medycyna	medicine	433	322	N	8	50	2	9	5.68	1.46301	50	1	8	3.6	2.1571	50	3	9	6.58	1.51307	50	1	9	7.32	2.06467	50	1	9	4.64	2.5295	50	1	9	4.3	2.40111	50	1	9	6.34	2.11515	50	4	15	9.58	2.83628	25	2	9
1697	melancholia	melancholia	67	260	N	11	49	1	8	4	1.3994	50	1	9	2.9	2.5575	50	1	9	3.78	1.97215	50	1	9	4.62	2.42344	50	1	9	4.68	2.3074	50	1	9	7.4	1.88442	50	1	9	5.06	2.35094	50	4	17	11.06	3.38912	25	1	8
1698	melodia	melody	402	750	N	7	50	4	9	6.88	1.33463	50	1	9	3.46	2.27865	50	2	8	5.38	1.38343	50	1	9	5.24	2.02595	50	1	8	3.86	2.45789	50	1	9	4.5	2.58133	50	1	9	6	2.14761	50	3	13	7.46	2.46783	25	4	9
1699	melodyjka	tune	14	23	N	9	50	4	9	6	1.38505	50	1	8	3.58	2.25958	50	1	8	5	1.2289	50	1	9	5.06	1.86712	50	1	8	3.42	2.04131	50	1	9	4.06	2.64506	50	1	9	6.42	2.29543	50	3	15	7.04	3.1426	25	4	9
1700	melon	melon	344	128	N	5	50	3	9	5.82	1.18992	50	1	9	2.86	1.8407	50	1	9	5.02	1.15157	50	1	9	5.6	1.80702	50	1	9	2.44	1.7975	50	1	9	2	2.25877	50	3	9	8.16	1.18425	50	3	17	8.36	3.12828	25	3	9
1701	membrana	membrane	13	28	N	8	48	3	7	5.33333	0.85883	50	1	8	3.3	2.05287	50	1	7	5.1	1.21638	49	1	9	6.12245	1.71553	50	1	9	2.9	2.30572	48	1	9	2.20833	1.89016	48	1	9	6.1875	2.6869	49	4	18	13.3265	3.21058	24	4	7
1702	menu	menu	1360	601	N	4	50	4	8	5.98	1.02	50	1	6	2.66	1.61131	50	1	8	5.42	1.19676	50	1	9	6.16	1.8556	50	1	8	3.28	2.27713	50	1	7	2.26	1.68801	50	1	9	7.22	1.8658	50	4	15	8.46	3.25896	25	5	8
1703	metal	metal	892	1446	N	5	50	1	9	5.3	1.47427	50	1	8	3.82	2.27399	50	3	9	6.12	1.28793	50	1	9	6.22	2.2704	50	1	6	2.8	1.69031	50	1	9	2.16	1.79977	50	1	9	7.38	1.79444	50	3	13	8.2	2.84282	25	1	9
1704	metoda	method	864	1244	N	6	50	3	8	5.6	1.08797	50	1	9	3.5	2.15946	50	2	9	6.08	1.33768	49	1	9	6.91837	2.08003	50	1	9	5.26	2.34573	50	1	9	5.28	2.44148	50	1	9	3.98	2.28116	50	3	17	9.38	3.88556	25	3	8
1705	metr	meter	473	1354	N	4	50	4	8	5.26	0.664247	50	1	9	3.32	2.42807	50	2	9	5.04	1.26103	50	1	9	6.52	2.00245	50	1	9	3.4	2.58725	50	1	9	3.88	2.63136	50	1	9	6.14	2.53152	50	3	12	7.34	2.32651	25	4	6
1706	metro	metro	782	159	N	5	50	1	8	5.68	1.30055	50	1	9	4.16	2.15103	50	1	9	5.32	1.42055	50	1	9	6.08	1.81648	50	1	9	3.8	2.43277	50	1	8	1.78	1.63245	50	1	9	8.06	1.49024	50	4	15	8.62	2.57056	25	3	8
1707	mewa	seagull	100	268	N	4	50	3	9	5.78	1.28238	50	1	8	3.34	2.10548	50	3	8	5.2	0.92582	50	1	9	5.62	2.1655	50	1	8	2.48	2.02273	50	1	9	1.7	1.76416	50	1	9	8.04	1.73746	50	3	15	8.36	3.04229	25	3	9
1708	męka	torment	101	360	N	4	50	1	6	2.18	1.24031	50	1	9	6.14	2.60306	50	1	6	3.04	1.62832	50	1	9	4.04	2.30315	50	1	9	4.2	2.41593	50	1	9	5.52	2.03279	50	1	9	6.14	2.24981	50	4	15	9.78	3.04584	25	1	5
1709	mętny	turbid	18	180	A	5	50	2	7	3.96	0.924938	50	1	8	3.66	1.98577	50	1	8	3.6	1.35526	50	1	9	4.98	1.83492	50	1	9	3.06	2.0445	50	1	9	4.34	2.20953	50	1	9	6.48	1.80972	50	4	17	10.96	3.93809	25	2	5
1710	mężczyzna	male	10140	27513	N	9	50	4	9	6.48	1.35887	50	1	9	4.26	2.6864	50	3	8	6.06	1.26829	50	1	9	5.5	2.37547	50	1	9	5.24	2.47073	50	1	6	2.2	1.5253	50	1	9	7.86	1.61637	50	3	13	6.78	2.77224	25	4	9
1711	mgiełka	haze	41	494	N	7	50	3	9	5.88	1.30368	50	1	8	2.88	1.86963	50	1	9	4.7	1.63195	50	1	9	5.16	1.84457	50	1	9	3.28	2.15747	50	1	8	2.82	1.84822	50	1	9	7.02	1.74368	50	3	14	9.14	2.86435	25	3	9
1712	mgła	fog	678	3698	N	4	50	1	9	4.86	1.47094	50	1	9	2.82	2.05724	50	1	8	4.24	1.57221	50	1	9	5.3	2.00255	50	1	8	3.18	2.00703	50	1	9	3.04	2.08943	50	1	9	7.82	1.48035	50	3	13	7.72	2.68054	25	1	9
1713	miasto	city	12713	13750	N	6	50	3	9	6.1	1.24949	50	1	8	3.54	2.1016	50	1	9	5.88	1.69802	50	1	9	6.28	1.93823	50	1	9	4.88	2.44649	50	1	9	2.76	2.11467	50	1	9	7.62	1.78303	50	3	12	6.88	2.68511	25	3	8
1714	miazga	pulp	59	78	N	6	50	2	7	4.1	1.05463	50	1	8	4.42	2.03129	50	1	9	3.72	1.85208	50	1	9	5.42	2.07108	50	1	7	2.86	1.80713	50	1	8	2.74	1.78211	50	1	9	6.66	2.00621	50	4	17	10.28	3.33222	25	2	7
1715	miąższ	squash	32	132	N	6	50	2	8	5.48	1.21622	50	1	9	3.5	2.10199	50	1	8	4.82	1.58681	50	1	9	5.82	1.81479	50	1	7	2.68	1.84546	50	1	8	2.66	2.16286	50	1	9	7.02	1.83492	50	4	16	10.58	2.96985	25	2	8
1716	miecz	sword	3829	8287	N	5	50	2	9	5.2	1.5253	50	1	9	4.42	2.41669	50	3	9	6.92	1.4119	50	1	9	5.74	2.10742	50	1	6	2.66	1.54669	50	1	9	1.82	1.68656	50	1	9	8.1	1.55511	50	3	17	7.38	3.17445	25	2	9
1717	mieć	to have	53022	35041	V	4	50	4	9	6	1.29363	50	1	9	4.2	2.32115	50	4	9	6.54	1.29694	49	1	9	5.89796	1.8624	50	1	9	4.52	2.25189	50	1	9	4.76	2.42066	50	1	9	4.58	2.41669	50	3	13	5.88	2.5923	25	4	9
1718	mieć nadzieję	to hope	44841	29193	V	13	50	2	9	6.76	1.30243	50	1	9	4.38	2.32897	50	2	9	5.26	1.88236	50	1	9	3.98	2.21765	50	1	9	5.98	2.114	49	1	9	7.10204	2.17222	50	1	9	4.76	2.36953	50	3	17	9.06	3.38309	25	2	9
1719	mieć żal	resent	27722.5	20643.5	I	8	50	1	4	2.92	0.899887	50	1	9	5.18	2.27399	50	1	8	3.46	1.5281	50	1	8	4	2.01018	50	1	9	5.08	2.15558	50	1	9	6.14	2.25886	50	1	9	4.92	2.41458	50	4	16	9.96	2.89235	25	1	4
1720	miednica	pelvis	59	71	N	8	50	3	7	4.9	0.735402	50	1	9	3.36	2.01788	50	2	8	4.78	1.18304	50	1	9	5.92	2.01869	50	1	8	2.72	1.82991	50	1	9	2.04	2.02998	50	1	9	7.6	1.56492	50	4	16	10.48	3.4714	25	4	7
1721	miedź	copper	136	181	N	5	50	4	8	5.46	1.01439	50	1	8	3.06	1.75441	50	3	8	5.4	0.968904	50	1	9	5.82	2.08679	50	1	8	2.82	1.98659	50	1	7	2.02	1.64739	50	1	9	6.8	2.17594	50	4	17	10.14	3.43458	25	4	8
1722	miejsce	place	50388	42143	N	7	50	3	8	5.52	1.0349	50	1	7	2.82	1.69862	50	3	7	5.2	1.08797	50	1	9	5.68	1.98402	50	1	9	4.7	2.13092	50	1	9	3.98	2.19916	50	1	9	5.44	2.34877	50	3	11	6.32	2.17068	25	3	8
1723	mielenie	grinding	9	25	V	8	50	2	8	4.72	0.990568	50	1	9	3.68	1.91066	50	2	8	4.82	1.30447	50	1	9	5.5	2.10199	50	1	7	3.02	2.00499	50	1	9	3.68	2.00448	50	1	9	6.84	2.07374	50	3	16	9.54	3.0386	25	2	6
1724	mierny	average	36	50	A	6	50	1	6	3.48	0.952762	50	1	9	3.96	2.39012	50	1	8	3.46	1.68074	50	1	9	5.7	2.22463	50	1	8	3.12	2.09606	49	1	9	5.89796	1.96049	50	1	9	4.56	2.23296	50	4	17	11.14	3.09054	25	2	5
1725	mierzyć	to measure	345	579	V	7	50	3	8	5.14	0.969115	50	1	7	3.68	1.76635	50	2	9	5.48	1.61927	50	1	9	6.4	1.89521	50	1	7	3.52	1.6932	50	1	8	4.14	1.86274	50	1	9	6.98	2.0453	50	4	13	7.64	2.58536	25	3	8
1726	miesiąc	month	7506	5010	N	7	50	2	8	5.04	1.02936	50	1	8	3.22	2.03329	50	1	7	4.98	0.979171	50	1	9	5.6	1.98977	50	1	9	4.04	2.27641	50	1	9	3.9	2.5575	50	1	9	5.36	2.37126	50	3	13	7.34	2.70759	25	3	8
1727	mieszać	to mix	1560	905	V	7	50	3	8	5.02	0.891914	50	1	8	3.74	2.06832	50	1	9	5.22	1.29819	50	2	9	5.66	1.79125	50	1	6	3.52	1.64429	50	1	9	3.86	2.19471	50	1	9	7.1	1.96136	50	3	12	7.14	2.62647	25	3	6
1728	mieszadło	paddle	4	1	N	9	50	1	8	5.08	0.922286	50	1	8	3.22	1.95135	50	1	7	4.98	1.51846	50	1	9	5.82	1.67442	50	1	6	2.3	1.60675	50	1	8	2.28	1.85208	50	1	9	6.82	2.13513	50	4	16	10.04	3.35614	25	1	6
1729	mieszkanie	flat	6216	4547	V	10	50	4	9	6.52	1.23288	50	1	8	2.96	1.98936	50	3	9	6.38	1.30759	50	1	9	6.64	2.24754	50	1	9	4.26	2.27506	50	1	9	2.7	2.19694	50	1	9	7.42	1.84158	50	3	16	7.7	3.4832	25	4	9
1730	mieszkaniec	inhabitant	210	602	N	11	50	4	8	5.38	0.85452	50	1	7	3.18	1.79216	50	2	8	5.26	1.12141	50	1	9	5.98	1.83492	50	1	8	3.46	2.05247	50	1	8	2.78	1.85483	50	1	9	5.62	1.95761	50	4	15	8.96	3.00992	25	4	8
1731	miękki	soft	621	1350	A	6	50	3	9	6.12	1.4658	50	1	8	2.48	1.82097	50	1	9	4.4	1.55183	50	1	9	4.82	2.37065	50	1	8	4	2.08982	50	1	9	4.44	2.0816	50	1	9	6.94	1.70725	50	3	11	6.08	2.46477	25	3	9
1732	mięso	meat	2623	2909	N	5	50	2	9	5.86	1.52543	50	1	7	3.54	1.9082	50	1	8	5.04	1.6777	50	1	9	5.96	1.82902	50	1	9	3.86	2.44123	50	1	7	2.08	1.56283	50	1	9	7.9	1.52864	50	3	12	6.06	2.31596	25	2	9
1733	mięśnie	muscles	1159	3523	N	7	50	2	9	5.82	1.43839	50	1	8	4.3	2.19694	50	5	9	6.44	1.21487	50	1	9	5.68	2.31622	50	1	9	3.6	2.13809	50	1	8	2.02	1.72011	50	1	9	7.5	1.65677	50	4	15	8.76	3.54309	25	2	9
1734	migać	to flash	46	69	V	5	50	3	8	5.1	1.01519	50	1	8	3.84	2.15103	50	2	8	4.88	1.25584	50	1	9	5.1	1.97174	50	1	8	3.3	1.94044	50	1	8	3.78	1.91972	50	1	9	6.62	1.98864	50	3	15	9.04	3.1361	25	3	7
1735	mikroskop	microscope	119	144	N	9	50	2	9	5.68	1.23619	50	1	9	3.34	2.22793	50	2	8	5.66	1.36442	50	1	9	6.88	2.26454	50	1	8	3	1.84059	50	1	9	1.84	1.9416	50	1	9	7.9	1.69332	50	3	16	9.6	2.72554	25	2	9
1736	mila	mile	460	781	N	4	50	4	9	5.46	1.19881	50	1	7	2.86	1.8407	50	2	9	5.52	1.07362	50	1	9	6.24	1.90123	50	1	9	2.66	1.80261	50	1	9	3.96	2.65699	50	1	9	4.74	2.48924	50	3	18	10.36	3.83198	25	4	8
1737	milczeć	to keep silent	656	1234	V	7	50	1	7	4.56	1.16339	50	1	8	3.1	1.96136	50	1	9	4.24	1.92258	50	1	9	5.62	2.02928	50	1	9	4.66	2.29115	50	1	9	4.82	2.2378	50	1	9	6.5	1.96136	50	3	13	7.48	2.77187	25	2	7
1738	milczenie	silence	1087	5840	V	9	50	1	9	4.6	1.37024	50	1	9	3.26	2.31067	50	1	8	4.38	1.88322	50	1	9	5.64	2.02797	49	1	9	4.30612	2.45971	50	1	9	4.92	2.37194	50	1	9	5.94	2.39395	50	4	14	8.28	2.57175	25	1	9
1739	miliard	billion	507	311	num	7	50	4	9	7.08	1.56283	50	1	9	4.68	2.58283	50	1	9	6.78	1.72957	50	1	9	7.06	1.89962	50	1	9	4.34	2.52829	50	1	9	4.18	2.81896	50	1	9	6.16	2.48555	50	4	17	9.98	3.29805	25	5	9
1740	milion	million	4857	1552	num	6	50	1	9	6.46	1.51469	50	1	9	5.02	2.61464	50	1	9	6.8	1.61624	50	1	9	6.6	2.03038	50	1	8	3.98	2.39464	50	1	9	4.1	2.58922	50	1	9	6.54	2.25162	50	4	14	8.6	2.66497	25	1	9
1741	milioner	millionaire	189	210	N	8	50	3	9	6.62	1.57649	50	1	9	5.08	2.48128	50	5	9	7.76	1.20475	50	1	9	6.34	2.25524	50	1	9	4.7	2.40959	50	1	8	2.72	2.07059	50	1	9	6.64	2.03801	50	3	16	9.2	3.28261	25	5	9
1742	milutki	cute	460	55	A	7	50	2	9	6.3	1.59399	50	1	9	3.22	2.21581	50	1	9	5.02	1.73193	50	1	9	4.26	1.83848	50	1	8	3.76	2.29071	50	1	9	5.56	2.18679	50	1	9	5.88	2.0468	50	3	12	6.74	2.54599	25	2	9
1743	miło	nice	31058	5143	adv	4	50	5	9	7.08	1.08496	50	1	9	3.38	2.415	50	2	9	5.78	1.20017	50	1	8	3.92	1.71238	50	1	8	5.12	1.84767	49	1	9	6.44898	2.07225	50	1	9	5.04	2.20352	50	3	15	7	2.93466	25	5	9
1744	miłosierny	gracious	276	415	A	10	50	3	9	6.42	1.16216	50	1	8	3.54	2.07227	50	2	9	5.72	1.82991	50	1	9	3.64	2.03801	50	1	9	4.84	2.44415	50	1	9	6.92	1.90424	50	1	9	4.86	2.23159	50	3	17	9.46	3.52953	25	5	9
1745	miłość	love / affection	20836	15304	N	6	50	4	9	8.28	1.26233	50	1	9	6.16	2.54238	50	2	9	6.06	1.86712	50	1	7	2.34	1.83626	50	1	9	6.88	2.44649	50	1	9	7.5	2.23379	50	1	9	6.54	1.98165	50	3	15	6.96	3.27614	25	5	9
1746	miły	kind / nice	8051	4285	A	4	50	5	9	7.14	0.989949	50	1	9	4.16	2.20722	50	2	9	5.3	1.78714	50	1	9	3.72	2.19499	50	1	9	5.36	2.09723	50	1	9	6.18	2.06714	50	1	9	5.6	2.05039	50	3	12	6.54	2.80095	25	6	9
1747	mim	mime	127	130	N	3	49	3	9	5.44898	1.11917	48	1	8	3.04167	1.96738	50	1	8	4.94	1.54405	50	1	9	5.3	2.19694	49	1	6	2.63265	1.5771	47	1	8	2.48936	1.98771	50	1	9	7.44	1.72804	50	4	18	11.2	3.8119	25	4	9
1748	mimoza	mimosa	19	37	N	6	45	1	7	4.28889	1.48664	44	1	9	2.72727	1.74361	45	1	7	3.97778	1.67181	45	1	9	5.17778	2.10291	37	1	7	2.48649	1.72597	40	1	9	3.85	2.44477	41	1	9	4.82927	2.44849	39	5	18	13.7692	2.97765	24	1	7
1749	mini	mini	1057	199	N	4	50	3	9	5.48	1.432	50	1	8	3.46	1.94002	49	1	8	4.08163	1.69358	50	1	9	5	1.96915	50	1	8	3.52	2.22454	49	1	8	3.18367	2.19539	49	1	9	6.87755	2.22329	50	3	16	8.9	3.25294	25	3	8
1750	minus	minus	1196	554	N	5	50	1	5	3.84	1.0947	50	1	9	3.52	2.22454	50	1	8	3.84	1.4194	50	1	9	6.36	2.1358	50	1	9	3.56	2.21461	50	1	9	4.9	2.78663	50	1	9	7.36	2.03801	50	3	15	7.28	2.9695	25	1	5
1751	minuta	minute	1238	780	N	6	50	2	7	5.02	0.769044	50	1	7	2.82	1.85923	50	1	8	4.72	1.29426	50	1	9	6.34	1.8693	50	1	9	4	2.49898	50	1	9	4.68	3.06687	50	1	9	5.6	2.61081	50	3	12	6.92	2.1838	25	2	6
1752	miotła	broom	102	149	V	6	50	1	9	4.9	1.19949	50	1	8	2.82	1.826	50	1	7	4.64	1.43939	50	1	9	5.72	1.87399	50	1	9	2.72	1.80747	50	1	8	1.86	1.86274	50	1	9	8.26	1.42585	50	3	15	7.22	2.99857	25	1	9
1753	miód	honey	866	704	N	4	50	4	9	6.62	1.29189	50	1	9	3.38	2.23962	50	3	8	5.3	1.07381	50	1	9	4.96	2.04001	50	1	9	3.22	2.33247	50	1	8	1.82	1.42414	50	1	9	8.26	1.3524	50	3	12	6.96	2.50681	25	5	9
1754	misiek	misiek	193	15	N	6	50	3	9	6.62	1.29189	50	1	9	3.9	2.45157	50	2	9	4.98	1.33233	50	1	9	4.24	1.99551	50	1	8	3.68	2.18006	50	1	8	2	1.62882	50	1	9	7.78	1.72957	50	3	14	5.44	2.60424	25	3	9
1755	miska	bowl	279	228	N	5	50	3	7	5.16	0.650275	50	1	8	2.7	1.77569	50	1	8	4.7	1.07381	50	1	9	6.26	1.74742	50	1	6	2.58	1.6548	50	1	7	1.68	1.37678	50	1	9	8.04	1.41364	50	3	12	6.28	2.3908	25	3	6
1756	mistrz	champion	3735	4209	N	6	50	4	9	7.22	1.35962	50	1	9	4.52	2.28786	50	4	9	7.72	1.38564	50	1	9	6.24	2.25479	50	1	9	4.88	2.47963	50	1	9	4.38	2.76191	50	1	9	6.06	2.19842	50	3	16	8.66	3.05467	25	4	9
1757	mistrzowski	masterful	143	90	A	11	50	4	9	7.16	1.26749	50	1	8	4.5	2.47642	50	3	9	7.42	1.55301	50	1	9	6.7	2.35822	50	1	9	5.74	1.78211	50	1	9	5.78	2.33247	50	1	9	4.9	2.30572	50	4	17	10.08	2.99551	25	5	9
1758	mistycyzm	mysticism	21	71	N	9	48	3	9	5.875	1.40856	49	1	8	3.40816	2.01988	50	1	9	5.32	1.74309	49	1	9	4.44898	2.44149	49	1	9	3.79592	2.39774	50	1	9	7.36	1.87094	49	1	9	4	2.3184	50	5	18	12.72	3.73095	23	4	9
1759	mistyk	mystic	22	59	N	6	50	2	9	5.48	1.44618	49	1	8	3.55102	2.01102	50	1	8	5.54	1.61889	48	1	9	5	2.44079	50	1	8	3.52	2.45149	49	1	9	5.38776	2.78251	49	1	9	5.14286	2.3184	50	5	17	13.04	3.00992	25	4	9
1760	mitra	miter	17	29	N	5	33	3	7	5.15152	0.755034	32	1	9	3.5625	2.57704	30	3	8	5.2	1.09545	29	1	9	5	1.98206	38	1	6	3.05263	1.8446	30	1	9	3.23333	2.71247	21	1	9	4.85714	2.59395	36	5	18	14.0556	4.14001	14	3	7
1761	mleczarnia	dairy	19	25	N	10	50	2	8	5.38	0.923392	49	1	8	2.77551	1.63637	47	2	8	4.82979	1.14814	49	1	9	5.55102	2.04187	50	1	7	2.98	1.91119	49	1	8	1.85714	1.52753	49	2	9	6.93878	1.98335	50	3	14	8.94	2.86007	25	2	7
1762	mleko	milk	2815	2043	N	5	50	3	9	5.92	1.44052	50	1	7	2.6	1.81827	50	2	8	4.98	1.20357	50	1	9	5.6	1.92725	50	1	9	3.46	2.26968	50	1	9	2	2.04041	50	1	9	8.06	1.55721	50	3	10	5.12	2.01667	25	3	9
1763	młode	cub	1799	3275	A	5	50	3	8	6.18	0.98333	49	1	9	3.97959	2.39348	49	2	9	4.69388	1.7345	50	1	9	4.94	2.16097	50	1	9	4.22	2.19731	50	1	8	4.18	1.95553	50	1	9	6.44	2.04201	50	3	15	7.64	3.27489	25	5	8
1764	młody	young	9121	17325	A	5	50	4	9	6.52	1.1292	50	1	8	3.92	2.32853	50	2	9	5.28	1.7384	50	1	9	4.7	2.18763	50	1	8	4.84	1.9416	50	1	9	4.72	2.44982	50	1	9	6.5	2.02283	50	3	16	7.88	3.503	25	4	9
1765	młodzież	youth	495	1703	N	8	50	2	8	5.68	1.30055	50	1	9	4.66	2.5202	50	2	9	5.58	1.51307	50	1	9	4.5	1.97174	50	1	8	3.98	2.0946	50	1	8	3.4	1.95876	50	1	9	7	1.73793	50	3	18	9.24	3.82559	25	3	8
1766	młot	hammer	468	910	N	4	50	2	7	4.88	1.20611	50	1	8	3.8	2.32115	50	2	9	5.82	1.59962	50	1	9	5.78	2.17865	50	1	5	2.22	1.20017	50	1	9	1.7	1.59399	50	1	9	7.98	1.68414	50	3	15	7.78	2.96435	25	2	7
1767	młot kowalski	sledgehammer	475.5	979	N	13	50	2	8	5.24	1.13497	50	1	8	3.84	2.15103	49	4	9	6.16327	1.35933	48	1	9	6.04167	2.14336	50	1	7	2.16	1.4194	48	1	9	2.02083	1.98387	49	1	9	6.53061	2.48413	50	4	17	10.26	3.32468	25	2	6
1768	młotek	hammer	544	610	N	6	50	2	7	5.06	0.86685	50	1	9	3.94	2.28937	50	1	8	5.32	1.75476	50	1	9	5.48	2.04281	50	1	8	3.08	2.11737	50	1	9	1.84	1.9416	50	1	9	8.14	1.49843	50	3	17	7.76	3.4674	25	2	8
1769	młyn	mill	281	593	N	4	50	2	8	5.42	1.08965	50	1	8	3.64	2.21092	50	2	8	5.26	1.38225	50	1	9	5.42	2.00092	50	1	8	3.16	2.1605	50	1	9	1.94	1.86712	50	1	9	7.98	1.5451	50	3	15	8.02	2.9863	25	2	8
1770	mnich	monk	468	1147	N	5	50	2	8	5.3	1.19949	50	1	8	2.98	1.94296	50	1	8	4.94	1.76601	50	1	9	5.84	2.29783	50	1	6	2.68	1.73134	50	1	9	2.74	2.34573	50	1	9	7.48	1.86526	50	3	17	9.62	3.81132	25	3	8
1771	moc	power	8745	8066	N	3	50	4	9	6.76	1.34862	50	1	9	5.26	2.48103	50	2	9	7.22	1.59451	50	1	9	5.8	2.31234	50	1	9	4.84	2.52627	50	1	9	6.26	2.27506	50	1	9	5.28	2.33028	50	3	13	7.5	2.50917	25	4	9
1772	mocno	tight	8966	22836	adv	5	50	3	9	5.86	1.29378	50	1	9	5.2	2.35606	50	3	9	6.74	1.52275	50	1	9	5.14	2.20399	50	1	9	5	2.16654	50	1	9	5.5	2.14047	50	1	9	5.08	2.52207	50	3	13	6.54	2.49252	25	3	9
1773	mocny	hefty	1212	2037	A	5	50	4	9	6.16	1.18425	50	1	9	4.56	2.23296	50	2	9	7.06	1.49024	50	1	9	6.14	1.96925	49	1	9	4.85714	2.02073	50	1	9	5.34	2.06635	50	1	9	5.36	2.2293	50	3	13	6.78	2.66719	25	5	8
1774	mocz	urine	529	264	N	4	50	1	6	3.34	1.43726	50	1	9	4.38	2.22133	50	1	8	3.96	1.74917	50	1	9	5.84	1.9098	50	1	6	2.7	1.70533	50	1	8	1.8	1.59079	50	1	9	7.96	1.51132	50	3	16	9.38	3.40402	25	1	6
1775	moda	fashion	570	612	N	4	50	1	9	5.4	1.51186	50	1	8	4.16	2.12238	50	1	9	5.08	1.92555	50	1	9	4.82	2.28294	50	1	8	3.78	2.26139	50	1	9	5.42	2.60369	50	1	9	5.88	2.05675	50	3	15	9.18	3.38478	25	1	9
1776	modalny	modal	0	2	A	7	47	4	8	5.12766	0.769444	47	1	9	3.29787	1.84054	47	3	8	5.23404	1.127	48	1	9	6.04167	1.89016	46	1	9	3.1087	2.17285	46	1	9	5.63043	2.1433	46	1	9	3.45652	2.27749	48	3	18	12.7083	3.97844	23	4	6
1777	model	model	1941	1609	N	5	50	4	9	5.44	1.03332	50	1	8	3.6	1.92725	48	3	8	5.52083	1.30449	50	1	9	6.1	1.94044	50	1	9	3.54	2.34921	50	1	9	3.6	2.68784	50	1	9	6.84	2.19796	50	3	14	8.62	2.70215	25	5	9
1778	modelowanie	modeling	27	33	V	11	50	4	9	5.74	1.06541	50	1	8	3.48	1.82097	50	4	9	5.92	1.2911	50	2	9	6.44	1.86438	50	1	9	3.58	2.25958	50	1	9	4.4	2.24972	50	1	9	6.26	2.22976	50	4	17	10.96	3.66984	25	4	9
1779	modem	modem	64	90	N	5	49	3	8	5.30612	0.870921	50	1	9	3.64	2.03801	50	2	8	5.42	1.2137	50	1	9	6.46	1.80939	50	1	9	3.18	2.43855	50	1	9	2.24	2.20907	50	1	9	7	2.08003	50	4	16	10.58	2.96297	24	5	7
1780	modlić się	to pray	1.13329e+06	1597191	V	10	50	1	9	5.64	1.83792	50	1	9	3.58	2.28652	50	1	9	5.2	1.96915	50	1	9	4.2	2.34738	50	1	9	4.72	2.44982	50	1	9	5.66	2.43788	50	1	9	7.42	1.70342	50	3	16	7.38	2.87061	25	1	9
1781	modny	fashionable	130	196	A	5	50	2	9	6.12	1.30368	50	1	9	4.22	2.23415	50	1	9	5.28	1.87399	50	1	9	5.18	1.85923	50	1	8	4.34	2.24618	50	1	9	5.8	2.24972	50	1	9	6.14	1.90606	50	3	15	9.14	3.25144	25	4	9
1782	mokka	mocha	19	6	N	5	39	4	8	5.71795	0.971941	44	1	9	3.79545	2.5019	40	3	7	5.2	0.939176	41	1	9	5.31707	2.09092	45	1	8	2.84444	1.89444	37	1	7	2.62162	1.96287	36	1	9	5.27778	2.28799	43	4	18	12.9767	3.97305	21	5	8
1783	mokro	wet	296	235	adv	5	50	2	7	4.32	1.019	50	1	9	4.02	2.27219	50	1	8	4.5	1.3132	50	1	9	5.48	1.98196	50	1	7	3.6	1.95876	50	1	8	3.24	1.86875	49	1	9	7.02041	1.67692	50	3	14	6.28	2.6576	25	2	6
1784	molo	quay	296	517	N	4	50	4	9	6.28	1.35586	50	1	8	2.92	2.00855	50	2	8	5.12	1.00285	50	1	9	5.18	1.95553	50	1	8	3.06	2.23525	50	1	8	2	1.80702	50	1	9	7.76	1.67283	50	3	15	9.36	2.58536	25	4	9
1785	Mołdawia	Moldova	10	0	N	8	50	4	8	5.5	0.974156	50	1	9	3.2	2.29463	50	1	9	4.64	1.5748	50	1	9	5.78	1.85483	50	1	9	2.48	2.26094	50	1	9	2.66	2.41264	50	1	9	4.1	2.72741	50	4	18	11.48	3.33344	25	5	8
1786	moment	moment	10453	13581	N	6	50	3	8	5.32	1.16829	50	1	9	3.54	2.14009	50	2	8	5.08	1.35285	50	1	9	5.24	2.56793	50	1	9	4.28	2.41627	50	1	9	6.04	2.4156	50	1	9	4.16	2.49375	50	3	15	8.56	3.0248	25	3	8
1787	Monako	Monaco	114	0	N	6	50	4	9	5.82	1.25666	50	1	9	3.46	2.40925	50	3	8	5.34	1.1537	50	1	9	5.76	1.9437	50	1	9	3.3	2.50102	50	1	8	2.44	2.03199	50	1	9	5.1	2.64382	50	4	18	11.76	3.64529	25	4	9
1788	monarcha	monarch	57	365	N	8	50	2	8	5.38	1.276	50	1	8	3.98	1.95344	50	1	9	7.6	1.81827	50	1	9	6.36	2.1358	50	1	8	3.8	2.21313	50	1	9	3.24	2.55199	50	1	9	6.52	2.22454	50	4	16	10.44	3.39363	25	3	8
1789	moneta	coin	331	490	N	6	50	3	9	5.94	1.21907	50	1	9	3.46	2.16851	50	1	9	6.04	1.6777	50	1	9	6.46	1.78669	50	1	7	3.48	1.94033	50	1	9	1.94	1.91034	50	1	9	8.04	1.60306	50	3	13	6.8	2.24063	25	4	9
1790	Mongoł	Mongol	28	0	N	6	50	1	9	4.84	1.55655	50	1	9	3.24	2.22747	50	1	8	4.9	1.66905	50	1	9	5.56	1.96042	50	1	8	2.66	1.72153	50	1	7	2.22	1.66953	49	1	9	6.55102	2.26441	50	5	17	11.58	2.83628	25	1	9
1791	moralistyczna	moralistic	0	1	A	13	50	2	8	4.78	1.1119	49	1	9	3.67347	1.95136	49	1	8	5.28571	1.44338	50	1	9	6.04	2.22197	50	1	8	4.42	2.10044	50	1	9	6.88	2.11544	50	1	9	3.74	2.24799	50	5	18	12.78	3.55878	25	2	7
1792	moralny	moral	285	418	A	7	50	4	9	5.82	1.28873	50	1	8	3.76	1.84678	50	2	9	5.68	1.62179	50	1	9	5.68	2.51883	50	1	9	5.12	2.30917	50	4	9	7.26	1.60115	50	1	9	3.92	2.24826	50	4	18	10.6	3.75255	25	4	9
1793	morderca	murderer	3030	1757	N	8	50	1	5	1.78	0.974993	50	1	9	6.92	2.28429	50	1	9	5.76	2.56793	50	1	9	5.22	2.64413	50	1	9	4.6	2.64961	50	1	9	3.36	2.09723	50	1	9	6.7	2.11168	50	3	15	9.46	3.10503	25	1	3
1794	mordować	to murder	192	323	V	8	50	1	4	1.82	0.962353	50	1	9	6.32	2.69875	50	1	9	5.68	2.7363	50	1	9	4.86	2.51534	50	1	9	4.68	2.69875	50	1	8	4.02	2.17115	50	1	9	7.2	1.77281	50	3	17	10.08	3.37361	25	1	4
1795	morze	sea	2751	8719	N	5	50	4	9	6.9	1.43214	50	1	9	3.78	2.41838	50	2	9	5.7	1.66905	50	1	9	5.28	2.03078	50	1	9	4.34	2.24618	50	1	9	2.58	2.41669	50	1	9	8.16	1.7884	50	3	17	6.32	2.89574	25	5	9
1796	mosiądz	bronze	50	87	N	7	50	2	8	5.26	0.899206	50	1	8	3.52	2.11158	50	1	8	5.5	1.28174	50	1	9	6.4	1.98977	50	1	7	2.94	1.65874	49	1	9	2.08163	1.76584	50	1	9	6.16	2.54238	50	4	17	11.54	3.38791	25	2	7
1797	most	bridge	2501	3057	N	4	50	3	9	5.6	1.12486	50	1	8	3.02	1.94296	50	4	8	6.04	1.06828	50	1	9	6.4	1.77281	50	1	9	3.32	2.23552	50	1	8	2.08	1.92555	50	1	9	8.08	1.45462	50	3	14	6.9	2.74977	25	5	9
1798	moszna	scrotum	43	15	N	6	50	1	7	4.42	1.32619	50	1	9	4.38	2.31137	50	1	9	4.9	1.78714	50	1	9	5.36	2.16427	50	1	8	2.96	2.07964	48	1	9	2.02083	1.7923	49	1	9	7.38776	2.10966	49	5	18	12.2449	3.08579	25	1	7
1799	mościć się	to shuffle	2265417	1596555	V	10	40	1	8	5.05	1.37654	44	1	9	3.52273	2.23595	41	2	8	5.12195	1.46961	46	1	9	5.13043	1.84522	44	1	7	2.63636	1.51106	43	1	9	5	2.17124	36	1	9	5.13889	2.30717	42	4	18	12.2619	3.70931	21	1	8
1800	motel	motel	596	186	N	5	50	1	8	5.26	1.12141	50	1	9	3.64	2.16427	49	1	7	4.57143	1.27475	50	1	9	5.86	1.97959	50	1	7	2.66	1.79125	50	1	9	2.3	2.20621	50	3	9	7.48	1.65665	50	4	17	10.28	3.65915	25	1	7
1801	motyl	butterfly	320	381	N	5	50	4	9	6.66	1.22241	50	1	9	3.04	2.20352	50	1	8	5.06	1.49024	50	1	9	4.72	2.19499	50	1	5	2.64	1.56179	50	1	7	1.76	1.64825	50	1	9	8.1	1.75255	50	3	12	5.88	2.29142	25	4	9
1802	motyw	motive	1514	885	N	5	50	2	8	5.54	1.01439	50	1	8	3.46	1.97133	50	2	8	5.44	1.4591	50	1	9	5.7	1.85439	50	1	9	3.96	2.08943	50	1	9	5.4	2.53948	50	1	9	4.62	2.27578	50	3	17	10.9	3.03214	25	2	8
1803	możliwość	possibility	4235	5864	N	9	50	4	9	5.98	1.26958	50	1	9	3.96	2.11853	50	4	9	6.48	1.28158	50	2	9	6.24	1.64825	50	1	9	5.46	2.61245	50	1	9	6.18	2.20102	50	1	8	3.8	2.25877	50	4	15	9.2	2.73302	25	4	9
1804	możny	mighty	14	121	A	5	50	2	8	5.66	1.43726	50	1	8	3.82	1.96593	50	3	9	6.98	1.34756	48	1	9	6.45833	2.15326	50	1	9	3.58	2.4419	48	2	9	5.33333	2.02467	46	1	9	5.69565	2.09624	49	4	17	10.2653	3.91459	25	2	8
1805	móc	to may	4094	4279	V	3	50	4	9	6.66	1.27151	50	1	9	3.84	2.25298	50	1	9	6.88	1.57325	50	1	9	5.68	1.96334	50	1	9	5.44	2.31376	50	1	9	5.96	1.93739	50	1	9	4.18	2.25597	50	3	10	6.48	2.18753	25	4	9
1806	mówiący	talking	433	792	A	7	50	4	9	5.52	0.952762	50	1	8	3.98	2.08483	50	4	9	6.4	1.2454	50	1	9	5.98	1.73193	50	1	9	4.18	2.49645	50	1	8	4.14	2.08013	50	1	9	5.9	2.18763	50	4	15	7.68	2.99278	25	4	9
1807	mówić	to speak	31311	25401	V	5	50	3	8	5.54	0.930438	50	1	9	3.3	1.80984	50	1	9	5.9	1.5017	50	1	9	6.18	1.91333	50	1	9	4.72	2.45814	50	1	8	4.18	2.05724	50	1	9	6.74	2.10742	50	3	12	5.42	2.25053	25	3	7
1808	mówienie	speech	748	635	N	8	50	4	9	5.82	1.08214	50	1	8	3.66	2.0365	50	1	8	5.96	1.32419	50	1	9	6.24	1.73276	50	1	9	4.5	2.12132	50	1	9	4.68	2.1987	50	1	9	6.82	2.21949	50	3	13	6.92	2.62515	25	5	8
1809	mózg	brain	5353	4221	N	4	50	4	9	6.46	1.31258	50	1	9	3.98	2.27219	50	1	9	6.88	1.7337	50	1	9	7.36	2.57745	50	1	9	5.22	2.54181	50	1	9	2.54	2.4429	50	1	9	7.96	1.79523	50	3	16	7.94	2.8024	25	4	9
1810	mrok	gloom	568	3909	N	4	50	1	9	4.18	1.64986	50	1	8	4.48	2.38396	50	1	9	4.58	2.03129	50	1	9	5.28	2.02071	50	1	9	4.06	2.33352	50	1	9	4.24	2.5198	50	1	9	7.58	1.53981	50	3	14	8.7	2.86606	25	1	9
1811	mrowienie	tingle	147	482	N	9	50	1	7	4.26	1.13946	50	1	9	3.96	2.04999	50	1	6	3.88	1.40901	50	1	9	4.9	1.84336	50	1	8	3.24	2.13389	49	1	9	4.38776	2.15847	50	1	9	6.16	2.2439	50	4	17	10.18	3.38478	25	1	7
1812	mrówka	ant	170	146	N	6	50	1	8	4.72	1.44335	50	1	9	3.34	2.13436	50	1	7	3.8	1.51186	50	1	9	5.72	2.03078	50	1	8	2.5	1.58114	50	1	9	2.12	2.21903	50	1	9	8.16	1.47579	50	3	14	6.54	2.79365	25	1	7
1813	mróz	frost	307	1367	N	4	50	1	9	4.22	1.85483	50	1	9	4.26	2.22059	50	1	9	4.48	1.79841	50	1	9	5.48	2.14989	50	1	8	3.6	2.27677	50	1	8	3.26	2.27506	50	1	9	7.56	1.69224	50	3	12	6.98	2.48662	25	1	9
1814	mrugnięcie	wink	77	92	N	10	50	3	8	5.78	1.0554	50	1	9	3.46	2.20584	50	1	8	4.98	1.5713	50	1	9	5.04	2.24026	50	1	9	3.6	2.34738	50	1	9	3.56	2.13006	50	1	9	7.32	1.77787	50	3	16	8.18	3.3727	25	4	8
1815	mrzonka	daydream	34	45	N	7	46	1	8	4.28261	1.32771	48	1	8	3.66667	2.10706	48	1	7	4.125	1.28204	46	1	9	5.73913	2.23542	50	1	9	3.26	2.20213	49	1	9	5.85714	2.62996	44	1	7	3.70455	1.83733	48	4	17	12.4792	3.33894	24	2	8
1816	mścić	to avenge	136	281	V	5	50	1	7	3.14	1.29378	50	1	9	5.8	2.08003	49	1	9	5.57143	2.09165	50	1	9	5.06	2.34225	50	1	9	4.42	2.24145	50	2	9	6.34	2.00621	50	1	9	5.42	2.25958	50	4	14	9	3.11022	25	1	5
1817	mściwy	vindictive	80	165	A	6	50	1	6	2.74	0.964894	50	1	9	5.96	2.35571	50	1	9	5.54	2.29649	50	1	9	4.4	2.22234	50	1	8	4.34	2.0762	50	1	9	6.3	1.79853	50	1	9	5.44	2.40034	50	4	16	9.92	3.33711	25	1	4
1818	muczeć	to moo	6	2	V	6	50	2	9	5.4	1.2289	50	1	8	3.58	1.9597	49	2	9	4.38776	1.41151	50	1	8	5.36	1.58771	49	1	7	2.5102	1.88329	50	1	9	3.98	2.0353	50	1	9	7.22	1.74133	50	3	16	7.12	3.58933	25	2	9
1819	muł	silt	195	507	N	3	50	1	8	4.1	1.44632	50	1	9	3.36	2.048	50	1	8	3.76	1.46469	50	1	9	5.2	2.28571	50	1	7	2.3	1.58114	49	1	8	1.79592	1.56764	50	1	9	6.94	2.06437	50	3	15	9.44	3.04497	25	1	8
1820	mumia	mummy	212	185	N	5	50	1	8	4.64	1.42514	50	1	9	3.08	2.11737	50	1	8	4.5	1.68123	50	1	9	6.12	2.10577	50	1	8	2.62	1.88322	50	1	9	2	1.85164	50	1	9	7.9	1.7291	50	3	17	8.52	2.964	25	1	7
1821	Murzyn	Negro	273	1071	N	6	50	1	8	5.14	1.3852	50	1	9	4.54	2.13054	50	1	9	4.02	1.76693	50	1	9	5.54	2.03249	50	1	8	2.94	1.76601	50	1	7	2.28	1.60408	50	1	9	8.12	1.53384	50	3	16	8.48	3.49484	25	1	8
1822	musi	must	61413	42741	V	4	50	1	5	3.96	1.08722	50	1	9	4.54	2.21507	50	1	9	4.24	2.11467	50	1	9	6.38	1.97835	50	1	9	4.84	2.54238	50	1	9	6.3	2.39259	50	1	9	3.62	2.18427	50	3	15	6.74	3.37947	25	1	5
1823	muskularny	muscular	32	283	A	10	50	4	9	6.28	1.17872	50	1	8	4.48	2.44315	50	3	9	6.72	1.61675	50	1	9	5.8	2.04041	50	1	7	3.56	1.8534	50	1	8	3.76	1.63582	50	1	9	7.3	1.7291	50	3	16	10.38	3.05654	25	4	9
1824	mutacja	mutation	172	100	N	7	50	1	8	4.42	1.49952	50	1	9	4.64	2.22013	50	1	9	4.58	1.87453	50	1	9	6.34	2.08601	50	1	7	3.3	1.99233	50	1	9	4.34	2.22793	50	1	9	5.62	2.36376	50	4	16	10.42	3.23306	25	1	8
1825	muza	muse	156	125	N	4	50	3	9	6.38	1.22708	50	1	8	3.68	2.2537	50	2	9	5.76	1.54603	50	1	9	4.66	2.41264	50	1	8	3.76	2.01586	49	1	9	5.73469	2.74451	50	1	9	5.78	2.48498	50	3	16	10.6	3.27638	25	3	9
1826	muzeum	museum	2791	2633	N	6	50	3	9	5.94	1.39108	50	1	8	2.58	1.83047	50	3	9	5.52	1.26556	50	1	9	6.32	2.2537	50	1	8	3.32	1.74309	50	1	9	2.3	2.21544	50	1	9	7.52	1.85428	50	3	18	8.2	3.49927	25	4	9
1827	muzyka	music	5531	4517	N	6	50	2	9	7.46	1.65628	50	1	9	4.88	2.66221	50	3	9	6.44	1.40204	50	1	9	4.06	2.09382	50	1	9	5.36	2.60893	50	1	9	4.8	2.71052	50	1	9	6.7	2.21544	50	3	12	6	2.4661	25	2	9
1828	mydliny	suds	8	39	N	7	48	2	8	4.5625	1.31935	48	1	8	3.27083	1.89893	49	1	8	4.38776	1.48347	48	1	9	5.25	1.61772	50	1	8	2.86	2.06041	49	1	9	3.08163	2.43958	49	1	9	6.73469	2.07942	50	4	18	10.34	3.98779	23	2	8
1829	mydło	soap	667	552	N	5	50	4	9	5.86	1.06924	50	1	9	2.88	1.97577	50	1	8	5.02	1.37752	50	1	9	6.06	1.83403	50	1	9	3.76	2.67689	50	1	9	1.76	1.49229	50	1	9	8.12	1.62431	50	3	12	6.2	2.55551	25	4	9
1830	mysz	mouse	990	2326	N	4	50	1	7	4.68	1.36187	50	1	9	3.58	2.27757	50	1	8	4.04	1.70186	50	1	9	5.62	2.05923	50	1	7	2.86	2.02041	50	1	9	1.74	1.7357	50	1	9	8.3	1.37396	50	3	13	5.74	2.55399	25	1	7
1831	myśl	thought	10287	28418	N	4	50	5	9	6.04	1.02936	50	1	9	3.96	2.27641	50	2	9	6.3	1.66905	50	1	9	6.16	2.74315	50	1	9	5.88	2.24645	50	1	9	7.16	2.44415	50	1	9	4.64	2.51331	50	3	14	7.96	2.90643	25	5	9
1832	myśleć	to think	11970	12295	V	6	50	3	9	6.4	1.16058	50	1	8	4.3	2.29685	50	1	9	6.74	1.68801	50	1	9	7.34	1.98577	50	1	9	5.94	2.72861	50	1	9	6.34	2.47114	50	1	9	5.82	2.43017	50	3	16	7.76	3.46151	25	5	9
1833	myślenie	reflection	1116	1129	V	8	50	4	9	6.46	1.16426	50	1	8	3.52	1.87617	50	5	9	6.96	1.26103	50	1	9	7.78	1.91972	50	2	9	5.8	2.41593	50	1	9	6.62	2.33771	50	1	9	5.06	2.38541	50	3	16	7.98	3.27943	25	4	9
1834	myśliwiec	fighter	230	312	N	9	50	2	7	4.92	1.00691	50	1	9	4.32	2.45315	50	1	8	6.06	1.60878	50	1	9	6.2	1.82946	50	1	8	3.72	2.38225	50	1	9	2.42	2.04131	50	1	9	7.32	1.95292	50	4	16	9.62	3.6021	25	2	6
1835	myto	toll	21	75	N	4	44	1	7	4.38636	1.06128	42	1	7	3.35714	1.80543	44	1	8	4.88636	1.38456	46	1	9	6.02174	2.38969	47	1	8	2.82979	1.83349	33	1	9	3.36364	2.44717	41	1	9	4.65854	2.4455	45	4	18	11.6889	4.01034	21	1	7
1836	nabiał	dairy	49	27	N	6	50	4	8	5.64	1.00529	50	1	9	2.64	1.74683	50	1	8	4.94	1.20221	50	1	9	5.92	1.93612	50	1	8	3	2.25877	50	1	9	2.46	2.08209	50	1	9	7.04	1.79523	50	4	15	9.48	3.4121	25	4	7
1837	nabłyszczacz	polish	0	0	N	12	50	3	8	5.12	0.961292	50	1	9	3.62	2.19359	50	1	8	5.26	1.38225	50	1	9	5.6	1.88442	50	1	7	3.02	2.05526	50	1	9	3.08	2.30208	50	1	9	5.48	2.19684	50	4	18	11.7	3.75391	25	4	8
1838	nabłyszczać	to polish	0	0	V	11	50	3	8	5.14	0.989949	50	1	7	3.16	1.82231	50	2	8	5.48	1.35887	50	1	9	6	1.90595	50	1	7	2.74	1.75906	50	1	9	4	2.08003	50	1	9	6.22	2.02323	50	4	17	10.94	3.20974	25	3	8
1839	naburmuszony	grumpy	23	65	V	12	49	1	8	3.26531	1.20374	50	1	9	5.02	2.06516	50	2	9	4.38	1.60217	50	1	8	3.82	2.0473	50	1	8	3.58	1.88539	50	2	9	6.12	1.74543	50	1	9	6.22	1.94086	50	4	16	10.12	2.78216	25	3	8
1840	nabycie	acquisition	15	63	V	7	50	2	9	5.84	1.16689	50	1	8	3.7	1.87628	50	2	9	5.96	1.30868	50	1	9	6.02	1.80125	50	1	8	3.48	1.87617	50	1	9	4.58	1.90692	50	1	8	4.72	2.2135	50	5	18	11.06	4.02244	25	1	5
1841	nabzdyczony	drunk	0	7	A	11	50	1	6	3.22	1.1119	46	1	9	4.80435	2.16661	44	1	9	4.38636	1.71472	49	1	8	4.57143	1.9257	48	1	9	3.875	2.41119	49	1	9	6.04082	2.05101	44	1	9	5.18182	2.30543	47	5	17	10.766	3.23172	25	2	9
1842	nachylić się	to lean	1132715	1596571	V	12	50	1	7	4.92	0.965528	50	1	8	3.72	2.07059	49	1	9	4.93878	1.51943	50	2	9	6.02	1.94296	50	1	7	3.1	1.95093	50	1	8	3.62	1.89403	50	1	9	6.8	2	50	3	14	8.26	3.05601	25	1	6
1843	naciskać	to push	509	299	V	8	50	1	8	4.22	1.25014	50	1	7	3.96	1.92682	50	2	9	5.86	1.53875	50	2	9	5.78	1.98247	50	1	9	3.62	2.08875	50	1	9	4.16	1.95208	50	1	9	6.38	2.32897	50	3	15	7.58	3.24566	25	1	6
1844	naczynia	dishes	957	1844	N	8	50	3	7	4.92	0.778276	50	1	8	3.28	1.85208	50	1	8	4.88	1.40901	50	1	9	5.86	2.04051	50	1	9	3.92	2.66374	50	1	9	2.14	1.98987	50	1	9	7.82	1.58681	50	3	15	7.68	3.11965	25	2	6
1845	nadążyć	to follow	283	495	V	7	50	4	8	5.62	1.0859	50	1	8	4.08	2.07846	50	2	8	5.42	1.5265	50	1	9	5.8	1.51186	50	1	9	4.06	2.2261	50	1	9	5	2.18529	50	1	9	5.42	2.2686	50	3	16	9.02	3.07385	25	3	6
1846	nadchodzić	to approach	22	57	V	10	50	2	7	5.28	1.05056	50	1	8	4.06	1.94212	50	1	9	5.78	1.51577	50	2	9	6.14	1.55196	50	1	9	4.58	2.63485	50	1	8	4.2	1.92725	50	1	9	5.84	2.40204	50	4	16	9.08	2.76154	25	4	8
1847	nadciągać	to approach	4	25	V	9	50	2	7	4.9	1.01519	50	1	9	4.38	2.32019	50	3	8	5.7	1.34392	50	1	9	5.88	1.70999	50	1	7	3.66	2.20028	50	1	9	4.68	2.12315	50	1	9	5.28	2.34773	50	4	16	9.22	3.228	25	3	7
1848	nadgarstek	wrist	460	993	N	10	50	2	8	5.12	0.939822	50	1	9	2.86	1.96925	50	3	8	5.24	0.938083	50	1	9	5.8	2.22234	50	1	6	2.52	1.5285	50	1	8	1.76	1.59796	50	1	9	8.04	1.6777	50	4	15	8.42	3.1693	25	3	7
1849	nadmuchać	to blow	34	18	V	9	50	2	8	5.02	0.979171	50	1	9	3.86	2.17603	50	2	8	5.36	1.28983	50	1	9	5.76	1.75616	50	1	9	3.44	2.12045	50	1	9	3.76	1.73276	50	1	9	6.88	2.10577	50	3	14	7.86	2.98301	25	4	8
1850	nadpobudliwe	hyperactive	6	5	A	12	50	2	8	4.04	1.24474	50	1	9	5.38	2.13704	50	2	8	5.1	1.38873	50	1	9	4.5	2.48465	50	1	7	3.64	1.99755	50	1	9	6.28	1.72662	50	1	9	5.34	2.05645	50	4	17	10.48	3.04551	25	2	8
1851	nadrukować	to imprint	0	1	V	10	50	3	7	5.12	0.659004	50	1	7	3.58	1.81928	50	2	8	5.28	1.19591	50	2	9	6.54	1.61889	50	1	8	3.12	2.0368	50	1	8	3.46	1.95051	50	1	9	6.44	2.12045	50	4	16	9.24	3.15944	25	2	8
1852	nadużycie	abuse	159	121	N	9	50	1	8	3.7	1.26572	50	1	9	5.02	2.44524	50	1	8	5.02	1.99479	50	1	9	5.74	2.1267	50	1	8	4.26	1.98782	50	1	9	5.74	1.99806	50	1	9	4.48	2.09216	50	4	18	11.46	3.05868	25	4	7
1853	nadwrażliwy	hypersensitive	20	19	A	11	50	1	6	3.42	0.970798	50	1	9	4.98	2.3603	50	1	7	3.68	1.40611	50	1	9	3.68	2.28071	50	1	8	4.36	1.86	50	1	9	6.14	2.13819	50	1	9	4.9	2.45157	50	4	17	10.92	3.57337	25	1	7
1854	nadzieja	hope	2183	3145	N	8	50	2	9	7.24	1.36367	50	1	8	4	2.13809	50	2	9	5.76	1.95417	50	1	9	3.78	2.12171	50	1	9	5.96	2.23113	50	1	9	7.52	2.06269	50	1	9	4.88	2.18193	50	3	14	8.74	3.03591	25	1	6
1855	nafta	kerosene	86	122	N	5	50	1	9	5.04	1.08722	50	1	9	3.88	2.2825	50	1	8	5.42	1.51307	50	1	9	6.36	1.81558	50	1	9	3.5	2.34085	50	1	8	2.06	1.60878	50	1	9	6.46	2.12094	50	4	18	11.18	3.92631	25	2	9
1856	nagi	naked / nude	934	1464	A	4	50	3	9	5.2	1.37024	50	1	9	4.84	2.31552	50	1	9	3.84	1.79977	50	1	9	5.02	2.0453	50	1	9	3.86	2.44123	50	1	7	3	1.90595	50	1	9	7.94	1.51738	50	3	13	7.64	2.90503	25	1	9
1857	nagle	abruptly	11933	74611	adv	5	50	2	7	4.58	1.08965	50	1	9	5.38	2.43185	50	1	8	4.78	1.63245	50	1	9	4.66	2.7301	50	1	9	4.38	2.11785	50	2	9	6.36	1.83792	50	1	9	4.58	2.57214	50	3	14	7.66	3.06135	25	3	7
1858	nagły	sudden	1361	2473	A	5	50	3	8	4.78	1.16567	50	1	9	5.04	2.51493	50	3	9	5.34	1.55983	50	1	9	4.12	2.20056	50	1	8	4.4	1.91663	50	1	9	5.58	2.21396	50	1	9	5.16	2.27999	50	3	16	9.06	3.62762	25	2	7
1859	nagradzać	to reward	24	38	V	9	50	5	9	6.94	1.09563	50	1	8	4.5	2.10199	50	4	9	6.62	1.276	50	1	9	5.38	1.96801	50	1	9	4.68	2.29854	50	1	9	5.46	2.15908	50	1	9	6.04	1.94789	50	3	16	7.56	2.99087	25	3	8
1860	nagrobek	tombstone	166	193	N	8	50	1	8	2.94	1.54405	50	1	9	4.58	2.6271	50	1	8	3.8	1.71429	50	1	9	5.14	2.10936	50	1	9	4.22	2.58165	50	1	9	2.06	1.85615	50	1	9	7.92	1.52315	50	4	16	9.68	2.65299	25	5	9
1861	nagroda	award	1835	759	N	7	50	4	9	7.59	1.09675	49.5	1	9	5.57576	2.47391	50	2	9	6.76	1.36722	50	1	9	5.68	2.03646	50	1	9	5.1	2.31071	50	1	9	4.46	2.41982	50	1	9	6.86	1.97738	50	3	16	6.15	2.21119	25	1	9
1862	nagrywanie	recording	238	63	V	10	50	2	9	5.4	1.27775	50	1	9	3.7	2.40959	50	2	8	5.68	1.39152	50	1	9	6.28	1.69079	50	1	7	3.24	1.69706	50	1	9	3.46	2.1016	50	1	9	6.5	1.84336	50	3	16	8.86	3.13642	25	6	9
1863	nagwintować	to tap	0	1	V	11	44	2	7	4.79545	0.97836	49	1	8	4	2.14087	41	3	8	5.41463	1.16137	47	1	9	6.48936	1.79216	49	1	9	3.46939	2.61488	43	1	8	4.13953	2.33586	38	1	9	4.55263	2.83508	46	5	18	13.1087	3.87142	25	3	9
1864	naiwniaczek	dupe	0	3	N	11	50	1	7	3.34	1.22241	49	1	9	4.12245	2.05784	50	1	7	3.02	1.43555	50	1	9	4.38	2.39804	50	1	8	3.46	2.27865	50	1	9	5.56	2.38328	50	1	9	4.82	2.25597	50	3	16	10.62	3.59643	20	3	7
1865	naiwniak	sucker	65	23	N	8	50	1	6	3.38	1.02798	50	1	7	3.84	1.81108	50	1	6	2.64	1.13856	50	1	9	4.16	2.04401	50	1	9	3.74	2.18352	50	1	9	5.4	2.39898	50	1	9	4.9	2.22463	50	4	15	9.98	2.72921	25	1	6
1866	naiwny	naive	575	731	A	6	50	1	6	3.34	1.09935	50	1	9	4.08	2.13656	50	1	6	2.74	1.22574	50	1	9	4.14	2.18539	50	1	8	4.34	2.16286	50	1	9	6.4	2.12852	50	1	9	4.72	2.17631	50	3	16	9.18	3.40282	25	1	6
1867	najeźdźca	invader	38	47	N	9	50	1	6	3.08	1.36785	50	1	9	5.12	2.41289	50	2	9	6.3	2.05287	50	1	9	5.34	2.22793	50	1	8	3.16	2.15103	50	1	9	3.72	2.40781	50	1	9	5.84	2.21645	50	4	18	11.04	3.69202	25	1	5
1868	nakrętka	nut	20	32	N	8	50	3	8	5.18	0.774333	50	1	9	3.44	2.12045	50	2	8	5.14	1.37039	50	1	9	6.14	1.73805	50	1	6	2.5	1.64441	50	1	8	1.92	1.91493	50	1	9	7.84	1.60814	50	3	16	8.16	3.11258	25	1	6
1869	naleśniki	pancakes	884	149	N	9	50	4	9	6.76	1.40785	50	1	9	3.62	2.34643	50	1	9	5.08	1.39737	50	1	9	5.44	2.07177	50	1	9	3.9	2.50102	50	1	9	1.84	1.75383	50	1	9	8.2	1.38505	50	3	12	6.28	2.23187	25	4	7
1870	nałogowiec	addict	23	11	N	10	50	1	8	3.28	1.40029	50	1	9	5.08	2.21166	50	1	9	2.88	1.78016	50	1	9	4.82	2.59269	50	1	8	4.26	2.25705	50	1	9	4.06	2.46949	50	1	9	6.34	2.19098	50	4	17	10.66	3.08128	25	4	9
1871	namaszczać	to anoint	0	7	V	10	50	2	7	4.94	1.28428	50	1	8	3.46	2.06239	50	2	8	5.54	1.60624	50	1	9	5.18	1.98659	50	1	8	3.74	2.25705	50	1	9	5.9	2.21544	50	1	9	5.52	2.54141	50	4	18	10.94	3.3467	25	1	8
1872	namaścić	to anoint	17	26	V	8	50	1	8	4.84	1.40495	50	1	7	3.24	1.93317	50	2	9	5.6	1.4708	50	2	9	5.3	2.00255	50	1	8	3.36	2.15482	50	1	9	5.54	2.11129	50	2	9	5.52	2.08238	50	4	18	11.74	4.01431	25	2	7
1873	namawiać	urge	125	319	V	8	50	2	8	4.74	1.10306	50	1	9	4.64	2.16427	50	2	9	5.8	1.62882	50	2	9	6.06	1.55721	50	1	8	4.16	2.18865	50	1	9	4.64	1.83792	50	1	9	5.9	2.07266	50	3	14	8.32	2.95849	25	2	8
1874	namiętność	passion	416	910	N	10	50	3	9	7.28	1.48516	50	1	9	6.3	2.31455	50	1	9	6.02	1.95344	50	1	9	2.54	1.87584	50	1	9	5.5	2.87317	50	2	9	6.9	2.00255	50	2	9	6.38	2.1082	50	4	17	11.1	3.35182	25	2	7
1875	namiętny	passionate	132	230	A	8	50	5	9	7.54	1.12866	50	1	9	6.14	2.31243	50	1	9	6.12	1.7337	50	1	8	2.84	2.00367	50	1	9	5.26	2.22976	50	1	9	5.88	2.05675	50	1	9	6.6	2.17594	50	4	16	10.74	3.37343	25	3	9
1876	namiot	tent	765	1206	N	6	50	3	9	6.24	1.49229	50	1	9	3.56	2.13962	50	3	8	5.22	0.910035	50	1	9	5.5	1.90863	50	1	8	2.92	1.83881	50	1	9	2.04	1.97907	50	1	9	8.08	1.63931	50	4	13	7.38	2.60995	25	5	9
1877	napad	attack	1984	832	N	5	50	1	8	2.76	1.37855	50	1	9	5.78	2.37581	50	1	9	5.3	2.00255	50	1	9	4.94	2.59048	50	1	8	3.94	2.30713	50	1	9	3.68	2.18006	50	1	9	6.94	1.81164	50	3	16	8.94	2.96517	25	3	9
1878	napastliwość	aggressiveness	0	11	N	12	50	1	7	3.1	0.994885	50	1	9	5.36	2.40544	50	1	9	5.56	2.36609	50	1	9	4.94	2.142	50	1	8	3.98	2.18053	50	1	9	5.94	1.71916	50	1	9	5.26	2.14581	50	5	18	11.38	3.61341	25	1	8
1879	napaść	assault	1035	816	N	6	50	1	8	2.78	1.54246	50	1	9	5.56	2.79329	50	1	9	5.38	2.23962	50	1	9	4.86	2.26788	50	1	8	3.6	2	50	1	8	3.88	2.13465	50	1	9	6.46	2.16851	50	4	15	8.9	3.21508	25	1	4
1880	napięty	tense	356	484	V	7	50	1	6	3.92	1.17526	50	1	9	5.38	2.33771	50	2	8	5.22	1.60725	50	1	9	5.82	1.88105	50	1	8	4.14	2.11901	50	1	9	4.68	2.14229	50	1	9	6.22	2.24327	50	4	15	9.34	3.02108	25	1	5
1881	napinać	to stretch	11	36	V	7	50	2	8	4.48	1.14713	50	1	9	4.4	2.10926	50	2	9	5.7	1.5017	50	1	9	5.42	2.23232	50	1	8	3.56	2.23296	50	1	8	3.74	1.94632	50	1	9	6.56	1.92894	50	3	16	8.88	3.00775	25	1	6
1882	napisać	to write	3764	3435	V	7	50	1	9	5.54	1.24884	50	1	9	3.84	2.21645	50	1	8	5.72	1.21286	50	2	9	6.62	1.78303	50	1	9	4.56	2.13006	50	1	9	3.68	1.99428	50	1	9	6.98	1.98453	50	3	13	6.4	2.31234	25	3	8
1883	napisał	wrote	4042	6120	V	7	50	1	9	5.4	1.17803	50	1	7	3.28	1.77327	50	3	9	5.72	1.08872	50	1	9	6.6	1.84059	50	1	9	4.16	1.97288	50	1	9	4.18	2.35337	50	1	9	6.26	2.22976	50	3	15	7.02	2.7957	25	1	9
1884	napomknąć	hint	17	97	V	9	50	3	8	4.88	0.939822	50	1	9	3.5	1.90863	50	2	7	4.64	1.13856	50	1	9	5.26	2.01838	50	1	9	3.78	2.26139	50	1	9	4.96	2.04999	50	1	9	4.86	2.22243	50	4	17	11.34	3.86829	25	1	9
1885	napotkać	to encounter/hit	62	305	V	8	50	1	7	5.32	1.09619	50	1	9	3.86	2.30359	50	1	7	4.86	1.21235	50	1	9	5.02	2.01515	50	1	8	4.24	2.05595	50	1	7	4.14	1.77293	50	1	9	5.72	1.93823	50	3	16	8.3	3.40618	25	3	6
1886	napój	beverage	1167	1004	N	5	50	1	9	6.16	1.31491	50	1	8	3.06	2.0445	50	2	9	5.28	1.14357	50	1	9	5.32	1.80068	50	1	8	3.52	2.33203	50	1	8	2.16	1.9098	50	1	9	7.62	1.61485	50	3	15	6.78	2.90172	25	4	7
1887	naprawdę	really	139801	53725	qub	8	50	4	9	5.9	1.12938	50	1	8	3.8	2.24063	50	2	9	5.82	1.59962	50	1	9	6.26	1.95678	50	1	9	4.42	2.6503	50	2	9	6.58	1.77385	50	1	9	3.58	2.54823	50	4	15	6.74	2.5299	25	1	8
1888	naprawiać	to be good	456	236	V	9	50	2	9	6.14	1.457	50	1	9	3.92	2.13656	50	2	8	5.94	1.47648	50	1	9	6.48	1.95082	50	1	8	4.5	2.00255	50	1	9	4.18	1.84822	50	1	9	6.64	1.92471	50	3	14	7.76	2.7889	25	5	9
1889	naprawić	to make up	5594	1762	V	8	50	4	9	6.64	1.10213	50	1	8	4.08	2.12699	50	2	9	6.38	1.427	50	1	9	6.54	2.01231	50	1	9	4.84	2.40204	50	1	8	4.14	1.8407	50	1	9	6.38	2.01919	50	3	14	7.28	2.86456	25	2	8
1890	narkotyczny	narcotic	9	53	A	12	50	1	7	3.32	1.3468	50	1	9	5.16	2.56634	50	1	9	3.62	2.1749	50	1	9	4.14	2.14771	50	1	8	3.2	2.08003	50	1	9	5.64	1.88181	49	1	9	4.83673	2.25783	50	5	17	12.28	2.51558	25	5	9
1891	narkotyk	drug	668	577	N	8	50	1	8	3.26	2.06832	50	1	9	5.42	2.49154	50	1	9	3.54	2.29649	50	1	9	4.38	2.57848	50	1	9	3.54	2.28759	50	1	9	2.86	2.16663	50	1	9	6.88	1.75708	50	4	16	10.42	3.17574	25	1	5
1892	narta	ski	3	11	N	5	50	4	8	5.7	0.994885	50	1	9	3.28	2.18567	50	1	8	5	1.26168	50	1	9	6.18	2.0473	50	1	8	3.14	2.08013	50	1	9	1.76	1.84678	50	1	9	8	1.60357	50	3	12	7.34	2.38713	25	1	8
1893	narząd	organ	45	100	N	6	50	2	9	4.92	1.02698	50	1	9	3.98	2.29009	50	2	9	5.4	1.60357	50	1	9	6.48	1.97164	50	1	8	4.18	2.25597	50	1	6	2.12	1.36487	50	1	9	6.34	2.1534	50	4	16	9.9	3.18959	25	4	8
1894	narzekać	gripe	860	473	V	8	50	1	6	3.52	1.14713	50	1	9	4.56	2.3747	50	1	8	4.08	1.77097	50	1	8	4.52	2.00245	50	1	8	4.12	2.17256	50	1	9	5.26	1.91461	50	1	9	6.14	2.25886	50	4	16	9.04	2.8994	25	2	9
1895	narzekanie	complaint	92	64	N	10	50	1	6	3.18	1.22374	50	1	9	5.26	2.34573	50	1	7	3.62	1.56349	50	1	9	4.72	2.18567	50	1	8	3.86	2.08013	50	1	9	5.82	1.78074	50	1	9	6.22	2.06319	50	4	15	9.16	2.82381	25	1	6
1896	narzędzie	tool / utensil	1092	1060	N	9	50	3	8	5.26	0.921622	50	1	8	3.54	2.14961	50	1	9	5.82	1.71059	50	1	9	6.74	1.97753	50	1	9	3.8	2.02031	50	1	6	2.12	1.31925	50	1	9	6.8	2.0702	50	3	15	7.9	3.11186	25	1	5
1897	narzuta	cover	31	52	N	7	50	2	7	5.18	0.774333	50	1	7	2.9	1.63195	50	2	8	5.24	1.27071	50	1	9	5.84	1.89909	50	1	7	2.32	1.51779	50	1	8	2.02	1.76693	50	1	9	7.32	1.78931	50	3	15	8.4	3.01019	25	3	8
1898	nasienie	seed	475	409	N	8	50	1	9	4.9	1.43214	50	1	8	4.06	2.24436	50	1	9	5.42	1.61738	50	1	9	5.42	1.80803	50	1	9	4.1	2.32335	50	1	7	2.16	1.53011	50	1	9	7.02	2.06516	50	3	17	10.84	3.75994	25	2	6
1899	następować	to follow	17	68	V	10	50	3	7	5.12	0.872248	50	1	9	4.38	2.20287	50	2	9	5.58	1.32619	50	3	9	6.22	1.50224	50	1	8	3.88	2.13465	50	1	9	5.06	1.88885	50	1	9	4.04	2.20352	50	4	14	9.82	2.7307	25	1	7
1900	nastrojowy	moody	10	8	A	10	50	3	9	6.64	1.13856	50	1	8	3.64	2.14533	50	2	8	5.58	1.60471	50	1	8	4.22	2.09265	50	1	8	4.24	2.36953	50	1	9	6.16	2.22564	50	1	9	5.82	1.91333	50	4	16	10.18	3.1924	25	3	7
1901	nastrój	mood	1490	3614	N	7	50	4	9	6.34	1.25536	50	1	8	3.42	1.98041	50	1	9	5.06	1.55721	50	1	9	3.96	2.04999	50	1	8	4.4	2.09956	50	1	9	6.8	2.26779	50	1	9	4.96	2.22197	50	3	16	9.38	3.14214	25	5	9
1902	naszkicować	to sketch	22	71	V	11	50	2	9	5.76	1.28667	50	1	8	3.08	1.96749	50	3	9	5.68	1.31615	50	1	9	6.16	1.82231	50	1	7	3.18	1.74602	50	1	9	3.88	1.955	50	1	9	7.08	1.79387	50	4	15	9.4	2.74048	25	5	9
1903	naszywka	stripe	34	16	N	8	50	3	8	5.38	1.10454	50	1	8	3.08	1.89349	50	2	8	5.08	1.22624	50	1	9	5.82	1.89187	50	1	8	2.84	2.26202	50	1	7	2.28	1.93823	50	1	9	7.3	1.80984	50	3	15	9.66	2.95276	25	2	9
1904	natchnienie	muse	157	384	N	11	50	4	9	6.78	1.16567	50	1	9	4.26	2.32826	50	2	9	5.98	1.50496	50	1	9	4.06	2.07423	50	1	9	5.46	2.22426	50	2	9	7.16	2.02394	50	1	9	5	2.0702	50	3	16	10.16	3.50137	25	3	8
1905	natchniony	inspired	51	135	A	10	50	4	9	6.7	1.21638	50	1	9	4.2	2.3819	50	1	9	5.98	1.63495	50	1	9	3.96	1.96874	50	1	8	4.62	2.35511	50	1	9	7.2	1.72615	50	1	9	5.06	2.17978	50	4	15	10.8	2.94161	25	4	9
1906	natrafić	to encounter/hit	35	267	V	8	49	4	8	5.4898	0.938138	50	1	8	3.9	2.07266	50	2	9	5.32	1.31615	50	2	9	5.84	1.76543	50	1	7	3.6	1.69031	50	1	9	4.52	2.00245	50	1	9	4.96	2.14723	50	3	16	8.86	3.25771	25	4	9
1907	natura	nature	1626	2456	N	6	50	4	9	6.98	1.34756	50	1	9	3.38	2.21212	50	2	9	5.48	1.66892	50	1	9	5.04	2.07964	50	1	9	4.6	2.43277	50	1	9	4.1	2.60494	50	1	9	6.72	1.92767	50	3	15	8.3	3.18318	24	4	8
1908	naturalność	naturalness	15	73	N	11	50	4	9	6.88	1.33463	50	1	9	3.2	2.24972	50	3	9	5.78	1.43271	50	1	9	5.08	2.05873	50	1	9	5.74	2.17415	50	1	9	6.62	1.89403	50	1	9	5.14	2.26788	50	4	16	9.86	3.30744	25	5	9
1909	naturalny	natural	899	1488	A	9	50	3	9	6.64	1.38151	50	1	8	2.8	1.86263	50	2	9	5.64	1.30556	50	1	9	4.96	2.19424	50	1	9	5.06	2.09382	49	1	9	6.16327	2.01398	50	1	9	5.34	2.28223	50	3	16	8.8	3.70879	25	5	9
1910	nauczyciel	teacher	2070	2689	N	10	50	3	8	5.56	1.09096	50	1	8	3.52	1.97164	50	4	9	6.34	1.43726	50	1	9	6.62	2.29365	50	1	8	4.3	2.27004	50	1	9	2.76	1.98525	50	1	9	7.62	1.70102	50	4	13	6.92	2.21166	25	5	9
1911	nawias	bracket	38	116	N	6	50	4	6	5.1	0.46291	50	1	8	2.86	1.70246	50	2	8	5.02	1.39225	50	1	9	6.06	2.05446	50	1	7	3.12	1.955	50	1	8	3.4	2.24063	50	1	9	7.82	1.63744	50	3	15	8.34	2.59206	25	3	8
1912	nawiedzony dom	haunted house	15603	11457.5	N	14	50	1	8	3.68	1.82321	50	1	9	5.52	2.30563	50	1	8	4.18	1.88105	50	1	9	4.66	2.40416	50	1	8	3.14	1.89532	50	1	9	5.12	2.5042	50	1	9	7.22	1.76462	50	3	15	8.36	3.1413	25	4	6
1913	nawóz	manure	236	175	N	5	50	1	7	4.5	1.37396	50	1	9	3.58	2.07108	50	1	7	4.5	1.40335	50	1	9	6.18	1.93454	50	1	9	2.96	2.21276	50	1	9	2.08	1.58874	50	1	9	6.98	1.96386	50	4	15	9.38	3.12913	25	1	8
1914	nawyk	habit	432	367	N	5	50	2	9	4.88	1.04276	50	1	9	3.74	2.35441	50	1	8	4.74	1.80487	50	1	9	6.02	2.22683	50	1	9	4.46	2.3837	50	1	9	5.64	2.32783	50	1	9	4.94	2.28044	50	3	17	10.48	3.40012	25	1	7
1915	nawyknąć	to get used to	0	12	V	8	49	2	7	4.81633	0.928113	50	1	9	3.7	2.06279	49	1	7	4.5102	1.41602	50	2	9	6.08	1.67624	50	1	8	3.88	2.06664	50	2	9	5.72	2.10965	50	1	9	4.06	2.35094	50	4	16	10.82	2.9671	25	2	9
1916	na zewnątrz	outside		14168	A	11	50	4	8	5.84	0.955329	50	1	9	3.8	2.18529	50	1	8	5.2	1.37024	50	1	9	6.12	1.72189	50	1	8	3.66	2.08601	49	1	9	4.5102	2.00128	50	1	9	6.24	2.18118	50	3	18	8.7	3.67701	25	4	7
1917	nazwa	name	2145	2904	N	5	50	3	7	5.1	0.677631	50	1	8	2.98	1.88971	50	2	8	5.38	1.2599	50	1	9	6.38	1.88322	50	1	9	4	2.40747	50	1	9	5.16	2.83102	50	1	9	4.84	2.42739	50	3	13	7	2.6264	25	3	6
1918	nazwać	to name	2687	4217	V	6	50	4	8	5.24	0.686904	50	1	8	3.18	1.88105	50	1	9	6.1	1.6194	49	3	9	6.65306	1.67768	50	1	9	4.02	2.43688	50	1	9	5.64	2.28357	50	1	9	4.9	2.27901	50	3	12	6.74	2.35441	25	5	8
1919	nektar	nectar	158	102	N	6	50	4	9	6.2	1.14286	50	1	9	3.26	2.02847	50	2	8	5.28	1.37083	50	1	9	5.14	2.05049	50	1	7	2.86	2.08992	50	1	8	2.26	1.78211	50	4	9	7.02	1.55826	50	4	16	9.44	3.22718	25	4	9
1920	nerka	kidney	140	43	N	5	50	1	9	5	1.10657	50	1	9	4.02	2.29898	50	1	8	4.72	1.26233	50	1	9	6.2	1.85164	50	1	8	3.32	2.05476	50	1	6	1.78	1.44688	50	1	9	7.6	1.5253	50	4	16	10.02	3.11998	25	1	9
1921	nerw	nerve	215	259	N	4	50	1	7	4.28	1.34073	50	1	9	5.52	2.34077	50	1	8	5.26	1.84954	50	1	9	5.04	2.24935	50	1	8	3.66	2.10548	50	1	9	2.46	2.01231	50	1	9	6.76	2.15293	50	3	16	10.7	3.55281	25	1	6
1922	nerwicowy	neurotic	4	3	A	9	50	1	6	3.14	1.1782	50	1	9	5.96	2.44081	50	1	9	3.64	1.84899	50	1	9	4.5	2.40111	50	1	9	3.84	2.31552	50	1	9	6.1	1.76416	50	1	9	5.42	2.17678	50	4	17	10.9	3.69362	25	1	4
1923	nerwowość	nervousness	24	160	N	9	50	1	7	3.18	1.22374	50	1	9	5.64	2.31023	50	1	8	4.42	1.77385	50	1	9	3.46	1.92947	50	1	9	4.56	2.24208	50	1	9	6.1	1.84336	50	1	9	5.78	2.188	50	4	15	9.94	3.08657	25	1	7
1924	nerwowy	nervous	1215	1243	A	7	50	1	7	3.26	1.2586	50	1	9	5.88	2.22821	50	1	9	4.18	1.75767	50	1	9	4.36	2.08747	50	1	9	4.82	2.30961	50	2	9	5.86	1.67831	50	1	9	6.22	2.08287	50	4	15	9.22	2.77959	25	1	5
1925	nerwy	nerves	1797	2669	N	5	50	1	7	3.44	1.43086	50	1	9	5.4	2.53144	50	1	9	4.72	2.14799	50	1	9	4.78	2.44357	50	1	9	4.94	2.16097	50	1	9	4.3	2.8944	50	1	9	6.38	2.08875	50	3	16	9.36	3.00177	25	1	7
1926	netto	net	74	67	N	5	50	3	8	5.34	0.960655	50	1	9	3.38	2.32897	50	2	9	5.08	1.25909	50	1	9	6.68	2.00448	50	1	9	3.52	2.43478	50	1	9	4.96	2.69512	50	1	9	3.92	2.61737	50	5	18	12.44	3.4176	25	4	8
1927	neurotyczny	neurotic	31	23	A	11	48	1	7	3.85417	1.30449	46	1	9	4.76087	2.39615	49	1	8	4.16327	1.69984	47	1	9	5.19149	2.15324	48	1	7	3.97917	1.90732	47	2	9	6	1.88818	48	1	9	4.04167	2.39644	49	5	18	12.4898	4.40228	24	2	7
1928	nędza	misery / hardship	85	590	N	5	50	1	8	2.56	1.32727	50	1	9	5	2.25877	50	1	6	2.54	1.34331	50	1	9	5.26	2.02847	50	1	9	4.18	2.53699	50	1	9	5.52	2.26995	50	1	9	6.2	2.03038	50	4	16	9.76	2.9316	25	1	5
1929	nędzny	wretched	348	576	A	6	50	1	5	2.88	0.982292	50	1	8	4.62	1.92608	50	1	6	2.44	1.14571	50	1	8	4.7	1.95093	50	1	7	3.54	1.91886	50	2	9	6.14	1.65381	50	1	9	5.52	2.14989	50	4	16	10.74	3.3855	25	1	5
1930	niańczyć	to nurse	203	52	V	8	50	2	7	4.54	1.01439	50	1	8	3.76	2.046	50	1	8	4.5	1.82108	50	1	9	5.02	2.08483	50	1	8	3.9	2.22463	50	1	9	4.8	1.78429	50	2	9	6.34	1.84734	50	4	16	9.68	3.01317	25	2	7
1931	nicpoń	failure	52	100	N	6	50	1	6	4.26	1.29063	50	1	9	4.48	2.26995	50	2	8	4.46	1.64391	50	1	9	4.72	1.84103	50	1	8	3.46	2.28759	50	1	9	4.58	2.38268	49	1	9	5.26531	2.10926	50	3	17	9.74	3.97343	25	1	6
1932	nić Ariadny	clew	142	1256	N	11	46	3	9	5.65217	1.33695	48	1	9	3.64583	2.36544	46	2	9	5.78261	1.78777	49	1	9	5.81633	2.23302	49	1	7	3.04082	1.83665	50	1	9	6.5	2.65153	49	1	9	5.38776	2.74482	50	3	18	12.12	3.71231	22	3	9
1933	nie	not	3831292	2472145	qub	3	50	1	7	4	1.42857	50	1	9	4.68	2.67597	50	1	9	5.98	2.18987	50	1	9	6.1	2.33212	50	1	9	5.12	2.84741	50	1	9	5.96	2.51493	50	1	9	3.74	2.63268	50	3	15	5.8	4.23301	25	1	7
1934	nie lubić	to dislike	1.91641e+06	1236431	V	9	50	1	5	3.34	0.960655	50	1	9	4.92	2.13656	50	2	9	4.46	1.71678	50	1	9	5.16	2.38499	50	1	9	5.1	2.08248	50	2	9	6.4	1.97949	50	1	9	4.76	2.07571	50	3	16	6.42	3.4998	25	1	4
1935	nieatrakcyjny	unattractive	24	6	A	13	50	1	5	3.26	0.943506	50	1	8	4.32	2.22637	50	1	7	3.3	1.43214	50	1	9	5.42	2.17678	50	1	7	4.14	1.7144	50	2	9	6.36	1.91407	50	1	9	5.42	1.93876	50	4	16	10.34	2.98028	25	1	5
1936	niebezpieczeństwo	danger	2255	5890	N	17	50	1	8	2.78	1.47482	50	1	9	5.96	2.22197	50	1	8	3.88	2.13465	50	1	8	4.72	2.20426	50	1	9	5.4	2.22234	50	1	9	6.12	1.68596	50	1	9	5.44	2.17744	50	4	16	8.54	3.13121	25	1	5
1937	niebezpieczny	dangerous	2628	2032	A	13	50	1	7	2.94	1.18511	50	1	9	5.92	2.33728	50	1	9	5.16	2.29783	50	1	9	5.16	2.32432	50	1	9	5.48	2.09216	50	2	9	6.02	1.92184	50	1	9	5.62	2.05923	50	4	14	8	2.77746	25	1	6
1938	niebieski	blue	2604	1462	A	9	50	5	9	6.36	1.25779	50	1	8	2.98	1.75534	50	1	9	5.22	1.4886	50	1	9	5.5	1.78714	50	1	6	2.66	1.73335	50	1	9	4.48	2.50909	50	1	9	8.14	1.457	50	3	14	6.36	3.08227	25	1	5
1939	niebiosa	heaven	613	699	N	8	50	1	9	6.38	1.79444	50	1	9	3.1	2.29685	50	1	8	6.22	1.64491	50	1	9	4.6	2.2315	50	1	7	3.92	2.04879	50	1	9	6.06	2.99258	50	1	9	6.5	2.14999	50	4	16	9.32	3.21629	25	5	9
1940	niebo	sky	4539	14168	N	5	50	5	9	7.22	1.40393	50	1	9	3.38	2.57848	50	2	9	5.86	1.77293	50	1	9	4.16	2.1605	50	1	9	4.38	2.32019	50	1	9	4.38	2.79861	50	1	9	8.04	1.47025	50	3	14	6.4	2.9966	25	1	9
1941	niechętny	malevolent	74	217	A	9	50	1	7	3.44	1.14571	50	1	9	4.22	2.37581	50	2	8	3.98	1.42127	50	1	9	5.08	1.99837	50	1	7	4.28	1.69079	50	1	9	6.08	1.81648	50	1	9	5.02	2.24509	50	3	14	9.44	2.67383	25	5	9
1942	niechlujny	messy	110	123	A	10	50	1	7	3.08	1.08496	50	1	9	4.86	2.22243	50	1	8	3.36	1.41075	50	1	9	4.8	2.0702	50	1	8	3.6	2.03038	50	1	9	5.38	2.05923	50	1	9	5.82	1.80351	50	3	16	9.5	3.35182	25	1	7
1943	niecierpliwość	impatience	43	513	N	14	50	1	6	3.4	1.04978	50	1	9	4.76	2.39523	50	1	9	4.1	1.44632	50	1	9	4.02	2.08483	50	1	9	4.52	2.22454	50	2	9	6.44	1.70426	50	1	9	4.84	2.55838	50	4	17	9.22	3.303	25	1	4
1944	niecierpliwy	impatient	224	416	A	12	50	1	6	3.4	0.92582	50	1	9	5.18	2.42176	50	1	9	4.14	1.7958	50	1	9	4.04	2.15672	50	1	8	4.82	1.84822	50	2	9	5.94	2.05446	50	1	9	5.12	2.33553	50	4	15	9.16	3.14519	25	1	5
1945	niecka	hutch	0	31	N	6	44	3	7	5.06818	0.695424	45	1	8	3.02222	1.82768	44	2	8	4.45455	1.33738	45	1	9	5.68889	1.4897	48	1	7	2.75	2.01589	44	1	9	3.02273	2.07408	43	1	9	4.83721	2.31897	45	4	17	12.0667	3.61437	25	1	6
1946	nieczułość	callousness	15	37	N	10	50	1	5	3.2	1.08797	50	1	9	4.86	2.02041	50	2	9	4.9	1.86537	50	1	9	5.08	2.23917	50	1	9	4.8	2.0702	49	1	9	6.69388	1.57062	50	1	9	4.86	2.29471	50	4	16	10.36	3.45679	22	3	7
1947	nieczuły	harsh	205	205	A	8	50	1	5	2.96	1.14214	50	1	9	4.76	2.08552	49	1	9	4.91837	2.09997	50	1	9	4.98	2.28116	50	1	8	4.38	2.33771	50	1	9	6.24	2.21829	50	1	9	5.06	2.52667	50	4	16	9.54	3.33326	25	1	5
1948	nieczystości	filth	53	281	N	12	50	1	6	2.9	1.07381	50	1	9	4.7	2.35822	50	1	8	3.52	1.60662	50	1	9	5.42	2.15795	50	1	9	3.44	2.29605	50	1	9	4.16	2.44415	50	1	9	6.16	2.00367	50	4	16	10.58	3.16286	25	1	5
1949	niedbałość	airiness	26	69	N	10	50	1	5	3.3	0.909137	50	1	9	4.56	2.1961	50	1	8	3.48	1.48791	50	1	9	4.54	2.1016	50	1	8	3.8	2.10926	50	1	9	6.14	1.72627	50	1	9	4.76	2.19981	50	4	16	10.1	2.96407	25	1	6
1950	niedbały	lax	70	160	A	8	50	1	6	3.54	0.994064	50	1	8	4.42	2.24145	50	1	9	3.6	1.65369	50	1	8	5	2.03038	50	1	8	3.84	2.23479	50	2	9	5.62	1.86142	50	1	9	5.06	2.142	50	4	15	9.58	3.07783	25	1	5
1951	niedoborem	deficient	26	14	N	10	50	1	5	3.5	0.952976	50	1	8	3.88	1.92343	50	1	9	3.56	1.57998	50	1	9	5.66	1.98577	50	1	8	3.14	1.92735	49	1	9	5.77551	1.97131	50	1	9	3.68	2.41965	49	4	17	11.3878	2.7066	25	1	5
1952	niedociągnięcie	shortcoming	7	11	V	15	50	2	8	3.56	1.0721	50	1	8	4.24	1.98525	50	1	6	3.6	1.10657	50	1	9	5.48	2.10189	50	1	8	3.72	1.9799	50	2	8	5.66	1.68559	50	1	9	4.08	2.23004	50	4	17	10.66	3.57777	25	1	5
1953	niedojrzałość	immaturity	22	29	N	13	50	1	7	3.26	1.13946	50	1	8	4.76	2.1718	50	1	8	3.46	1.40277	50	1	9	3.88	2.05675	50	1	9	4.96	2.45748	50	1	9	6.7	1.8979	50	1	9	4.92	2.22087	50	4	17	10.8	3.30738	25	2	5
1954	niedojrzały	immature	139	83	A	11	50	2	7	3.6	0.968904	50	1	9	4.52	2.15936	50	1	5	3.16	1.21823	50	1	9	4.54	1.97133	50	1	9	4.62	2.03931	50	1	9	6.2	1.56492	50	1	9	4.94	2.30713	50	4	17	9.86	3.36858	25	1	6
1955	niedokładny	inaccurate	23	24	A	11	50	1	7	3.68	1.07741	50	1	8	4.14	2.04051	50	1	6	3.52	1.11098	50	1	9	5.04	1.92682	50	1	9	4.24	2.046	50	2	9	5.94	1.78897	50	1	9	4.8	2.18529	50	3	14	8.14	3.07066	25	2	5
1956	niedola	distress	45	126	N	7	50	1	5	3.24	1.04119	50	1	9	4.56	2.21461	50	1	7	2.82	1.39518	50	1	9	4.68	1.62179	50	1	8	4.24	2.18118	50	1	9	6.04	2.0199	50	1	9	4.66	2.33527	50	4	18	11.02	3.38357	25	1	5
1957	niedoświadczony	inexperienced	86	178	A	15	50	1	6	4.04	0.85619	49	1	9	4.42857	2.14087	50	1	7	3.38	1.32311	50	1	9	5.26	2.21138	50	1	9	4.78	2.2972	50	2	9	6.12	1.78016	50	1	9	4.24	2.105	50	4	17	9.78	3.34597	25	1	5
1958	niedźwiedzie	bears	656	798	N	12	50	2	8	5.42	1.34149	50	1	8	4.38	2.05923	50	2	8	5.7	1.46036	50	1	9	5.5	1.71726	50	1	9	3.02	2.24509	50	1	9	2.2	2.36471	50	1	9	7.92	1.49612	50	3	15	7.22	3.04584	25	3	5
1959	nieelastyczny	inflexible	5	3	A	13	50	1	6	3.7	0.974156	50	1	8	3.84	2.02394	50	1	9	4.34	1.9651	50	1	9	6.08	2.12699	50	1	9	3.76	2.32607	50	1	9	5.22	1.96178	50	1	9	5.02	2.28116	50	4	17	10.96	3.21324	25	2	8
1960	nieetyczne	unethical	188	61	A	10	50	1	6	3.22	1.07457	50	1	9	4.7	2.08248	50	1	9	4.66	1.89101	50	1	9	5.94	2.31596	50	1	8	4.12	2.23735	50	2	9	7.08	1.54972	50	1	9	4	2.22234	50	4	17	11.98	3.22927	25	1	5
1961	nieetyczność	unethical	0	2	N	12	50	1	6	3.1	1.09265	50	1	9	5.14	2.20399	50	1	9	4.24	1.99551	50	1	9	5.72	2.18567	50	1	9	4.62	2.57056	50	1	9	7.1	1.96136	50	1	9	3.5	2.18763	50	5	18	12.24	3.78267	25	1	6
1962	niefart	bad luck	87	23	N	7	48	1	5	3.1875	0.95997	50	1	9	4.24	2.07571	50	1	6	3.14	1.22907	50	1	9	4.54	2.16851	50	1	7	3.44	1.80882	50	3	9	6.74	1.58835	50	1	9	4.34	2.3089	50	4	15	9.24	2.97308	25	1	4
1963	nieformalny	informal	26	32	A	11	50	2	7	5.14	1.1782	50	1	9	3.84	2.02394	50	1	8	5.02	1.42127	50	1	9	5	2.06032	50	1	7	3.94	2.18912	50	2	9	6.22	2.01312	50	1	9	4.28	2.09995	50	4	17	11.2	3.2388	24	1	5
1964	niefrasobliwy	easygoing	12	60	A	13	49	2	7	4.34694	1.10964	49	1	9	4.36735	2.0886	47	1	9	4.78723	1.71865	49	1	9	5	2.11148	49	1	9	3.63265	1.97583	50	2	9	6.46	1.9082	50	1	9	4	2.24972	50	5	18	12.58	3.87609	25	2	7
1965	niegodziwy	wicked	72	99	A	10	50	1	5	2.98	0.769044	50	1	9	4.88	2.3616	50	1	9	4.42	2.10044	50	1	9	5	2.21313	50	1	9	4.24	2.46245	50	2	9	6.68	1.87834	50	1	9	4.22	2.21581	50	4	17	11.4	3.09707	25	2	7
1966	niegrzeczny	rude	1378	234	A	11	50	1	7	3.62	1.29189	50	1	8	4.94	2.142	50	1	7	4.6	1.51186	50	1	8	4.18	1.94506	50	1	7	4.12	1.91279	50	1	9	6.18	1.96593	50	1	9	5.5	2.15946	50	3	17	7.2	3.94348	25	1	4
1967	niehonorowość	niehonorowość	0	1	N	13	50	1	6	2.8	1.01015	50	1	9	4.72	2.50746	50	1	9	3.84	1.96251	50	1	9	4.9	2.10199	50	1	8	4.04	2.12814	50	2	9	7.3	1.79853	50	1	9	3.76	2.11467	50	4	17	11.02	3.94084	25	1	7
1968	nieinteligentny	unintelligent	0	9	A	15	50	1	7	3.18	1.08214	50	1	9	4.34	2.12478	50	1	8	3.08	1.35285	50	1	9	5.62	2.2668	50	1	9	4.8	2.08003	50	1	9	6.74	2.02847	50	1	9	4.58	2.04131	50	4	17	10.56	3.67651	25	1	5
1969	nieinteresujący	uninteresting	4	8	A	15	50	1	5	3.42	0.970798	50	1	9	3.5	2.02283	50	1	5	3.08	1.19249	50	1	9	6.08	2.03881	50	1	8	4.1	2.23379	50	2	9	6.68	1.68353	50	1	9	4.4	2.32993	50	4	17	9.12	3.32977	25	1	5
1970	nieistotny	insignificant	110	63	A	10	50	1	5	3.92	0.853325	50	1	8	3.14	1.95886	50	1	7	3.26	1.38225	50	1	9	6.02	1.95344	50	1	8	3.14	2.19471	50	1	9	6.12	2.0468	50	1	9	3.76	2.18118	50	4	17	10.18	3.34841	25	1	5
1971	niejasny	vague	46	255	A	8	50	1	8	3.86	1.1782	50	1	7	3.82	1.98659	50	1	7	3.44	1.19796	50	1	9	5.12	2.29142	50	1	8	3.48	1.84324	50	1	9	5.84	1.9416	50	1	9	4.38	2.30253	50	4	17	9.46	3.09845	25	2	5
1972	niekochany	unloving	29	9	V	10	50	1	7	2.54	1.38814	50	1	9	5.54	2.03249	50	1	5	2.88	1.33463	50	1	9	3.6	2.08003	50	1	9	5.46	2.68944	50	1	9	6.3	2.10199	50	1	9	4.6	2.49898	50	4	18	9.38	3.80059	25	1	5
1973	niekompetencja	incompetence	66	26	N	14	50	1	6	3.06	0.956396	50	1	9	4.68	2.43646	50	1	6	3.16	1.25129	50	1	9	5.62	2.38952	50	1	9	4.82	2.14467	50	1	9	6.3	2.02283	50	1	9	4.14	2.41602	50	4	18	11.34	3.71764	25	1	7
[truncated: 2,932 more rows]
[truncated: 77 more columns]
